# Supplementary material for: Genetic Analysis Using a Multi-Parent Wheat Population Identifies Novel Sources of Septoria Tritici Blotch Resistance
Source: Genes (Basel). 2020 Aug 4;11(8):887. doi: 10.3390/genes11080887 (PMC7465482; doi:10.3390/genes11080887)
Supplement: Supplementary file 1 [file genes-11-00887-s001.zip › Table S1.xlsx]

## Sheet: Sheet1
Genetic analysis using a multi-parent wheat population identifies novel sources of septoria tritici blotch resistance
Adnan Riaz1, Petra KockAppelgren1, James Gerard Hehir1, Jie Kang1, 2,3, Fergus Meade1, James Cockram4, Dan Milbourne1, John Spink1, Ewen Mullins1, Stephen Byrne1,*
1 Teagasc, Crop Science Department, Oak Park, Carlow R93 XE12, Ireland; adnan.riaz@teagasc.ie; petra@farmingrathcroghan.ie; ghehir@gmail.com; Fergus.Meade@teagasc.ie; Dan.Milbourne@teagasc.ie; John.Spink@teagasc.ie; Ewen.Mullins@teagasc.ie
2 AgResearch, Invermay Agricultural Centre, Private Bag 50034, Mosgiel, New Zealand; Jie.Kang@agresearch.co.nz
3 Department of Mathematics and Statistics, University of Otago, Dunedin 9016, New Zealand.
4 The John Bingham Laboratory, NIAB, Cambridge, CB3 0LE, United Kingdom; James.Cockram@niab.com
Correspondence: Stephen.Byrne@teagasc.ie; Tel.: +353 599 183 127
Table S1: Phenotypic data for STB, flowering time and plant height for NIAB Elite MAGIC panel collected from different datasets.

## Sheet: field_2016
block	subblock	plot	line	2016_T1_flag	2016_T1_flag-1	2016_T1_flag-2	2016_T2_flag	average_height	days to flowering
1	1	1	MEL_035.7	0	0.8	2.5	3.8	-	215
1	1	2	MEL_136.1a	0	0.5	2	1	-	215
1	1	3	MEL_138.2	0	0	2.5	0.3	75	-
1	1	4	MEL_207.1	0	1.5	5.3	1.8	-	211
1	1	5	MEL_056.1	0	3.3	14.5	3.3	-	211
1	1	6	MEL_129.4	0	5.8	20.5	7	-	215
1	1	7	MEL_191.3	0	0	2.3	1.8	-	218
1	1	8	MEL_042.1d	0	1	8.5	4.5	-	215
1	1	9	MEL_037.2a	0	1.5	21.8	2.8	-	211
1	1	10	MEL_141.4	0	2.8	25	16.3	-	207
1	1	11	MEL_057.3	0	1.8	11.5	2.5	-	211
1	1	12	MEL_113.3	0	0	13.8	9.3	-	215
1	1	13	MEL_036.1b	0	4	28.5	11.8	-	215
1	1	14	MEL_143.5	0	1.5	6.8	6.8	-	211
1	1	15	MEL_052.5	0	2.3	17.5	2	-	211
1	1	16	MEL_091.3	0	2.3	15.5	45	-	211
1	1	17	MEL_093.6	0	0.5	9.5	6	-	211
1	1	18	MEL_008.4	0	3.8	17.8	16.8	-	211
1	1	19	MEL_105.4	0	1.5	21	11.3	-	211
1	1	20	MEL_149.1	0	4	8.8	6	-	215
1	1	21	MEL_032.8	0	0.8	1.5	0.5	-	-
1	1	22	MEL_207.4	0	5.8	17.7	16.3	-	211
1	1	23	MEL_046.5	0.8	6	23.8	18.8	-	215
1	1	24	MEL_120.3	3	10	43.3	13.8	-	215
1	1	25	MEL_001.2b	0	1.5	10.5	2.3	-	215
1	1	26	MEL_044a.1	0	1.8	8.3	3.8	-	211
1	1	27	MEL_174.5	0.3	2.5	5.3	5.8	-	211
1	1	28	MEL_165.4	0	0.8	15	1	-	215
1	1	29	MEL_094.2c	0	5.3	10.5	12.5	-	215
1	1	30	MEL_190.2	0	1.3	5.5	13.5	-	215
1	1	31	MEL_181.7	0	2	8.3	7	-	211
1	1	32	MEL_126.2	0	1.8	7.8	7.5	-	211
1	2	1	MEL_188.8	0	0.5	1.3	3.5	-	211
1	2	2	MEL_044a.3	0	1.5	9	3.3	-	215
1	2	3	MEL_093.5	0	0	4	1.8	-	218
1	2	4	MEL_181.5	0	1	0	0	-	215
1	2	5	MEL_134a.1	0	3	12	7.5	-	211
1	2	6	MEL_150.3	0	6.3	56.3	27.5	-	211
1	2	7	MEL_016.5	0	3	13	5.7	-	211
1	2	8	MEL_187.2a	0	4	10.3	12	-	215
1	2	9	MEL_040.2b	0	1.5	4.5	1.8	-	215
1	2	10	MEL_158.7	0	2.8	11.5	1.8	-	215
1	2	11	MEL_006.3	0	3.3	17.8	17.5	-	211
1	2	12	MEL_183.8	0	3	8.8	10.3	-	211
1	2	13	MEL_095.6	0	0.8	4.3	2.3	-	218
1	2	14	MEL_023.6	0	1.3	5.5	5.3	-	215
1	2	15	MEL_055.2b	0	11	48.8	27	-	207
1	2	16	MEL_051.1d	0	0.5	12	5.5	-	211
1	2	17	MEL_060.1b	0	0.5	2.3	1.8	-	215
1	2	18	MEL_129.1	0	2.3	13.8	10.3	-	211
1	2	19	MEL_210.1b	0	16	96.3	-	-	207
1	2	20	MEL_115.1	0	3	10.5	10	-	211
1	2	21	MEL_049.2	3.8	13.5	51.8	19.5	-	207
1	2	22	MEL_072.1a	0	6.5	24.8	18.8	-	211
1	2	23	MEL_035.8	0	0.5	0	0	-	215
1	2	24	MEL_058.2	0	3	9.8	4.3	-	207
1	2	25	MEL_103.6	0	1.5	4.3	3.5	-	211
1	2	26	MEL_021.2	0	23.5	93.8	29.5	-	207
1	2	27	MEL_058.4	0	3.8	20	6.8	-	215
1	2	28	MEL_169.2a	0	2.8	11.8	7	-	215
1	2	29	MEL_116.7	0	1	7	4.8	-	218
1	2	30	MEL_095.7	0	0.5	9	8	-	211
1	2	31	MEL_132.3	0	6.5	14.5	8	-	207
1	2	32	MEL_193.4	0	0	8	8.5	-	211
1	3	1	MEL_149.4A	0	0.5	4.5	0.5	-	215
1	3	2	MEL_195.1cA	0	0	3.5	4	-	215
1	3	3	MEL_152.2a	0	5.5	17	10.8	-	218
1	3	4	MEL_119.4	0	1.5	7.5	1.5	-	215
1	3	5	MEL_007.1a	0	2.3	9.8	3.5	-	211
1	3	6	MEL_117.6	0	2.8	21	10	-	211
1	3	7	MEL_098.8	0	3	9.5	11	-	211
1	3	8	MEL_092.6	0	1.5	5.5	6.5	-	211
1	3	9	MEL_196.6	0	2.5	9	2.3	-	211
1	3	10	MEL_135.1c	0	5.5	16.5	11.3	-	215
1	3	11	MEL_185.5	0	5	10.8	11.3	-	211
1	3	12	MEL_059.1b	0	2	18.8	7	-	207
1	3	13	MEL_034.5	0	3.5	8.5	22	-	211
1	3	14	MEL_162.8	0	4.3	10.8	4.5	-	215
1	3	15	MEL_188.2	0	5	10.5	13.3	-	211
1	3	16	MEL_063a.1	0	2.5	10.3	20	-	211
1	3	17	MEL_083.2	0	0.8	15	2.8	-	211
1	3	18	MEL_009a.3	0	6.3	15	16.3	-	211
1	3	19	MEL_190.6	0	5.5	14.8	26.3	-	215
1	3	20	MEL_209.1	0	5.5	9	32.5	-	211
1	3	21	MEL_161.5	0	0.8	8	3.3	-	215
1	3	22	MEL_001.2a	0	1	5.8	0.8	-	211
1	3	23	MEL_140.2b	0	5.3	20	8	-	211
1	3	24	MEL_172.1	0	7.3	33	13.8	-	207
1	3	25	MEL_072.1b	0	5.8	23.8	14.3	-	207
1	3	26	MEL_088.8	0	8.5	22.5	12	-	211
1	3	27	MEL_191.1	0	5	20.8	8.3	-	215
1	3	28	MEL_165.6B	0	14	42	-	-	211
1	3	29	MEL_111.6	0	1.8	11	10.3	-	215
1	3	30	MEL_081.3	0	2.5	10.8	7.5	-	211
1	3	31	MEL_031.1b	0	2.8	9.5	4	-	211
1	3	32	MEL_158.5	0	0	6	2.5	-	211
1	4	1	MEL_146.1a	0	0.5	3.5	1.3	-	218
1	4	2	MEL_208.7	0	0	3	1.8	-	215
1	4	3	MEL_199.5	0	0.5	6.8	3.5	-	215
1	4	4	MEL_023.7	0	0	2.3	3	-	-
1	4	5	MEL_142.7	0	3.8	16.8	8	-	215
1	4	6	MEL_130.8	0	9.5	51	8.8	-	211
1	4	7	MEL_151.1	0	3.5	8	6	-	215
1	4	8	MEL_017.4	0	0	11	7	-	211
1	4	9	MEL_053.2a	0	1.5	17.3	7.8	-	211
1	4	10	MEL_154.3	0	4.3	10.5	4.8	-	211
1	4	11	MEL_089.1a	0	4.8	18.8	12	-	211
1	4	12	MEL_084.6	0	0.8	11.3	0.5	-	215
1	4	13	MEL_194a.2	0	4.3	31.5	14.5	-	211
1	4	14	MEL_015.2	0	3	4.5	2.3	-	211
1	4	15	MEL_084.7	0	2.5	14.3	2	-	211
1	4	16	MEL_064.1c	0	0.8	6.8	4.8	-	215
1	4	17	MEL_152.1b	0	3	18.3	4.3	-	211
1	4	18	MEL_128.3	0	1	8	3.5	-	211
1	4	19	MEL_203.1	0	1.5	10	2.5	-	211
1	4	20	MEL_103.1	0	1.5	11.5	5.8	-	215
1	4	21	MEL_164.2	0	2	27	1.5	-	215
1	4	22	MEL_122.2b	0	2.3	7.8	1	-	211
1	4	23	MEL_077.3	0	4.3	26.8	7.8	-	211
1	4	24	MEL_171.1a	0	4.5	17.5	7.3	-	211
1	4	25	MEL_022.2b	0	4.3	14.5	23.3	-	211
1	4	26	MEL_008.7	0	7.8	36.3	8.5	-	207
1	4	27	MEL_005.8	0	2.8	12	16.3	-	211
1	4	28	MEL_049.4	0	5	31.5	5.8	-	215
1	4	29	MEL_110.2a	0	10.3	21.5	14.5	-	215
1	4	30	MEL_030.1b	0	3.8	9	5.3	-	215
1	4	31	MEL_158.1	0	3	34	9	-	207
1	4	32	MEL_049.3	0	0.5	9	7.3	-	215
1	5	1	MEL_158.6	0	4	15	1.8	-	215
1	5	2	MEL_061.4A	0	2	18	2.5	-	215
1	5	3	MEL_108.8	1	5	30	4	-	215
1	5	4	MEL_149.5	0	0	15	0.5	-	-
1	5	5	MEL_013.1b	0	2	20	3.5	-	211
1	5	6	MEL_011.2b	1	7	25	8.5	-	211
1	5	7	MEL_001.2c	1	8	35	4.5	-	211
1	5	8	MEL_174.2	0	4	12	5	-	215
1	5	9	MEL_123.1	2	5	25	5.5	-	207
1	5	10	MEL_134a.4	0	6	20	2.5	-	211
1	5	11	MEL_186.2b	4	8	18	24.3	-	211
1	5	12	MEL_012.2a	0	2	8	1	-	211
1	5	13	MEL_111.5	0	0	2	2	-	218
1	5	14	MEL_073.6	0	2	18	4.8	-	215
1	5	15	MEL_183.5	0	4	16	5.8	-	211
1	5	16	MEL_184.2b	3	8	18	7.5	-	211
1	5	17	MEL_084.1	3	8	22	17.5	-	211
1	5	18	MEL_017.7	0	14	35	4.8	-	215
1	5	19	MEL_074.1	1	4	18	15	-	211
1	5	20	MEL_075.1a	1	2	20	5	-	211
1	5	21	MEL_167.8	2	4	25	9.8	-	211
1	5	22	MEL_020.7	0	0	4	1	-	211
1	5	23	MEL_047b.1a	0	0	0	1	-	211
1	5	24	MEL_176.7	0	0	8	3	-	218
1	5	25	MEL_045.1a	2	12	22	9.8	-	211
1	5	26	MEL_090.1a	1	4	16	6.5	-	215
1	5	27	MEL_044a.2	2	4	28	18.8	-	211
1	5	28	MEL_185.2	2	7	16	4	-	211
1	5	29	MEL_199.1	1	6	22	14.5	-	215
1	5	30	MEL_060.2a	0	2	8	2.3	-	211
1	5	31	MEL_020.1	0	5	18	17	-	211
1	5	32	MEL_113.4	0	3	7	2	-	215
1	6	1	MEL_106b.2	0	1	12	2.5	-	211
1	6	2	MEL_174.6	0	1	5	2.5	-	-
1	6	3	MEL_099.5	0	0	4	3	-	215
1	6	4	MEL_185.3	0	0	10	1	-	215
1	6	5	MEL_131.1a	1	3	16	4.5	-	215
1	6	6	MEL_198.1	1	8	30	10	-	207
1	6	7	MEL_148.1b	0	5	12	3.5	-	211
1	6	8	MEL_166.2b	1	3	15	11	-	215
1	6	9	MEL_132.4	1	6	15	10	-	211
1	6	10	MEL_016.6	0	2	10	12.5	-	211
1	6	11	Stigg	0	4	6	0	-	215
1	6	12	MEL_127.1a	0	2	5	8.8	-	207
1	6	13	MEL_137a.1	0	2	16	18.8	-	211
1	6	14	MEL_138.1	0	8	14	5	-	215
1	6	15	MEL_077.5	4	6	25	21.3	-	211
1	6	16	MEL_088.7	2	5	22	9.8	-	211
1	6	17	MEL_066.1b	0	8	12	10.8	-	211
1	6	18	MEL_189.5	3	8	35	19.5	-	211
1	6	19	MEL_097.6	1	4	12	7.3	-	211
1	6	20	MEL_124.4	0	3	25	5	-	211
1	6	21	MEL_104.7	0	0	12	12	-	207
1	6	22	MEL_109.2	4	6	30	27.5	-	211
1	6	23	MEL_121.1d	0	4	14	5.5	-	211
1	6	24	MEL_046.7	0	4	10	7.3	-	211
1	6	25	MEL_097.2	0	4	25	3.3	69	215
1	6	26	MEL_169.2cB	0	5	12	5	-	215
1	6	27	MEL_017.2	2	8	8	2.5	-	215
1	6	28	MEL_176.2	0	6	18	9	-	207
1	6	29	MEL_015.8	0	2	22	2.5	-	215
1	6	30	MEL_120.5	3	10	28	4.8	-	211
1	6	31	MEL_117.2	0	6	12	9.5	-	211
1	6	32	MEL_136.3b	1	4	18	3.3	-	215
1	7	1	MEL_091.4	0	3	12	1.5	-	215
1	7	2	MEL_095.4	0	0	10	2.3	-	211
1	7	3	MEL_053.2b	1	2	16	3.5	-	215
1	7	4	MEL_035.2	0	2	25	0.8	-	215
1	7	5	MEL_084.2	0	4	14	10	-	215
1	7	6	MEL_166.2a	1	4	12	4.8	-	218
1	7	7	MEL_014.8	1	4	8	0.5	-	215
1	7	8	MEL_006.7	0	2	16	1.3	-	211
1	7	9	MEL_165.1	0	4	30	6	-	215
1	7	10	MEL_194a.3	0	3	8	3.5	-	218
1	7	11	MEL_061.1	0	2	5	3.3	-	211
1	7	12	MEL_100.2c	0	2	12	18.3	-	211
1	7	13	MEL_004.1	2	12	18	12.5	-	211
1	7	14	MEL_205.1c	2	10	14	7.5	-	211
1	7	15	MEL_057.2a	0	6	18	8.8	-	-
1	7	16	MEL_198.6	0	8	18	7.3	-	207
1	7	17	MEL_114.1	1	8	12	11.5	-	211
1	7	18	MEL_133.7	0	5	16	7.8	-	211
1	7	19	MEL_096.2	4	12	40	51.3	-	211
1	7	20	MEL_060.1a	0	3	4	1.3	-	215
1	7	21	MEL_111.7	0	3	10	5.3	-	215
1	7	22	MEL_060.2bB	1	2	12	10.3	-	211
1	7	23	MEL_207.5	0	4	35	25.8	-	215
1	7	24	MEL_005.1	0	5	12	7	-	215
1	7	25	MEL_124.7	0	3	8	7.5	-	211
1	7	26	MEL_198.7	2	5	14	23.3	-	211
1	7	27	MEL_131.2b	0	2	5	10	-	211
1	7	28	MEL_178.3a	0	0	4	4.8	-	215
1	7	29	MEL_170.3	4	12	60	17.5	-	211
1	7	30	MEL_189.2	0	5	12	7.3	-	211
1	7	31	MEL_175.8	0	5	12	3.5	-	211
1	7	32	MEL_136.3aB	0	2	5	3	-	-
1	8	1	MEL_160.1	0	2	40	4.5	-	211
1	8	2	MEL_078.2c	1	2	8	6.5	-	215
1	8	3	MEL_195.1b	0	2	16	0.3	-	211
1	8	4	MEL_074.5	0	0	4	1.5	-	215
1	8	5	MEL_167.2	0	2	25	13	-	211
1	8	6	MEL_138.7	0	1	8	6	-	215
1	8	7	MEL_208.4	0	6	14	4.5	-	211
1	8	8	MEL_102.1	0	6	16	37.3	-	211
1	8	9	MEL_046.1	0	2	14	8.3	-	211
1	8	10	MEL_043.7	1	10	30	20	-	211
1	8	11	MEL_201.8	0	6	25	8.3	-	207
1	8	12	MEL_181.1	0	4	22	12.3	-	215
1	8	13	MEL_148.1e	0	4	20	8.5	-	211
1	8	14	MEL_100.1b	0	8	18	16.8	-	211
1	8	15	MEL_043.4	0	18	35	28.8	-	215
1	8	16	MEL_165.7	0	4	12	6	-	215
1	8	17	MEL_144.1a	0	3	16	6	-	211
1	8	18	MEL_199.2	2	10	70	11.3	-	211
1	8	19	MEL_014.5	2	8	45	10.3	-	211
1	8	20	MEL_203.8	1	8	25	17.5	-	211
1	8	21	MEL_152.1a	0	6	14	3.8	-	207
1	8	22	MEL_202.4	2	8	20	11.8	-	211
1	8	23	MEL_054.7	0	4	8	2.3	-	215
1	8	24	MEL_180.3	1	8	25	11.8	-	211
1	8	25	MEL_058.7	1	8	45	15.3	-	211
1	8	26	MEL_117.8	1	4	16	6	-	207
1	8	27	MEL_121.1e	0	7	18	4.5	-	211
1	8	28	MEL_110.2b	2	3	14	7.3	-	211
1	8	29	MEL_123.2	0	1	4	1.3	-	211
1	8	30	MEL_144.1d	2	6	18	4.3	-	211
1	8	31	MEL_015.7	1	8	14	3.5	-	211
1	8	32	MEL_017.5	1	4	12	13.3	-	211
1	9	1	MEL_109.1	0	4	8	4	-	211
1	9	2	MEL_180.8	0	0	6	0	-	215
1	9	3	MEL_195.1e	0	0	16	4.5	-	-
1	9	4	MEL_005.5	0	0	12	2.5	-	215
1	9	5	MEL_116.8	0	0	16	4.3	-	211
1	9	6	MEL_157.1	5	4	22	30	-	211
1	9	7	MEL_164.5	1	5	16	10.3	-	211
1	9	8	MEL_103.8	1	1	12	24.8	-	215
1	9	9	MEL_203.7	0	6	12	11.8	-	211
1	9	10	MEL_048.2bB	3	16	90	-	-	207
1	9	11	MEL_010.3	0	4	25	4.8	-	215
1	9	12	MEL_107.3a	2	4	35	13.3	-	207
1	9	13	MEL_049.5	0	6	16	20	-	207
1	9	14	MEL_171.2c	0	3	18	28.8	-	215
1	9	15	MEL_105.5	0	4	8	11.8	-	215
1	9	16	MEL_049.6	0	12	30	7.8	-	211
1	9	17	MEL_184.2c	0	3	12	8.8	-	211
1	9	18	MEL_210.2a	0	2	12	3.5	-	211
1	9	19	MEL_206b.3	0	8	35	10.5	-	207
1	9	20	MEL_177a.1	2	6	12	13.3	-	215
1	9	21	MEL_147.1	0	5	10	5.3	-	211
1	9	22	MEL_112.1b	1	6	14	6.8	-	215
1	9	23	MEL_148.1d	0	2	14	9.8	-	215
1	9	24	MEL_086.3	4	12	60	-	-	207
1	9	25	MEL_019.5	0	4	12	9	-	211
1	9	26	MEL_145.3	3	4	40	6.8	-	211
1	9	27	MEL_152.3	0	5	30	7.3	-	211
1	9	28	MEL_034.7	0	0	12	11.5	-	211
1	9	29	MEL_098.6	0	0	18	1.3	-	215
1	9	30	MEL_162.7	0	0	16	6.5	-	-
1	9	31	MEL_209.6	0	0	20	12.3	-	211
1	9	32	MEL_003.1c	8	14	60	-	-	207
1	10	1	MEL_024.2	0	0	8	3.8	-	215
1	10	2	MEL_050.6	0	0	25	3.5	-	211
1	10	3	MEL_209.3	0	0	10	4.8	-	211
1	10	4	MEL_176.4	1	0	12	3.3	-	211
1	10	5	MEL_121.1a	0	0	8	1.5	-	215
1	10	6	MEL_139.2	0	2	14	9	-	211
1	10	7	MEL_001.1b	0	4	8	4.3	-	211
1	10	8	MEL_171.1b	0	3	12	7.3	-	211
1	10	9	MEL_062.1a	0	3	12	7	-	211
1	10	10	MEL_157.4	0	2	16	3.8	-	211
1	10	11	MEL_112.1a	0	4	7	10	-	211
1	10	12	MEL_164.6	0	2	25	2.5	-	207
1	10	13	MEL_056.4	0	3	10	15.8	-	211
1	10	14	MEL_100.1c	1	4	18	10.5	-	211
1	10	15	MEL_149.8	0	2	14	9	-	215
1	10	16	MEL_031.1c	0	3	18	5	-	215
1	10	17	MEL_072.1d	0	2	16	8.5	-	211
1	10	18	MEL_111.2	0	5	16	8.3	-	211
1	10	19	MEL_023.5	0	12	40	27.5	-	211
1	10	20	MEL_178.1a	0	4	20	9	-	215
1	10	21	MEL_155.2b	0	4	18	16	-	211
1	10	22	MEL_039.1a	0	6	16	14.5	-	211
1	10	23	MEL_117.4	0	4	8	16.3	-	211
1	10	24	MEL_164.7	1	4	20	-	-	207
1	10	25	MEL_077.6	0	8	35	12.5	-	215
1	10	26	MEL_099.2	0	3	10	7.5	-	211
1	10	27	MEL_099.6	0	4	8	15.8	-	215
1	10	28	MEL_184.1a	1	4	16	10.5	-	211
1	10	29	MEL_130.7	0	0	18	2.3	-	215
1	10	30	MEL_115.8	0	1.3	18.5	12	-	215
1	10	31	MEL_093.8	0	0.8	8.5	9.3	-	211
1	10	32	MEL_106a.3	0.8	3.5	14	15.8	-	211
1	11	1	MEL_180.5	0	0.5	5	0.3	-	215
1	11	2	MEL_021.3	0	0	5.8	0	-	215
1	11	3	MEL_002.5	-	-	-	-	-	-
1	11	4	MEL_181.3	0	0	0.5	0.5	-	-
1	11	5	MEL_038.1c	0	0	0.5	2.5	-	211
1	11	6	MEL_155.1a	0	0	5	7.8	-	215
1	11	7	MEL_138.4	0	0.5	2.3	2.8	-	215
1	11	8	MEL_123.4	0	0.8	7	6	-	-
1	11	9	MEL_119.8	0	3	11.5	6.3	-	211
1	11	10	MEL_112.4	0	1.8	10	5.3	-	211
1	11	11	Brompton	0.3	3.5	13.5	3	-	211
1	11	12	MEL_100.2b	0	2.8	14.8	8	-	215
1	11	13	MEL_057.1a	0.3	3	7.8	5.5	-	211
1	11	14	MEL_066.1a	0	3.3	12.8	8.8	-	215
1	11	15	MEL_114.6	0.3	1	8	7.5	-	215
1	11	16	MEL_062.2	0.3	3.5	8.5	17.8	-	215
1	11	17	MEL_064.1b	0	0.8	7.5	2.5	-	215
1	11	18	MEL_203.6	0	0	12	1.8	-	211
1	11	19	MEL_059.1e	0	2.8	6.5	4	-	211
1	11	20	MEL_149.7	0	4.8	13.3	19.5	-	211
1	11	21	MEL_098.2	0	1.5	8.8	4	-	215
1	11	22	MEL_162.5	0	3	18.3	7	-	215
1	11	23	MEL_101.7	6.8	11.5	36.5	-	-	215
1	11	24	MEL_169.2b	0	1.5	14.5	9	-	215
1	11	25	MEL_038.2b	0	0.5	11.8	8	-	211
1	11	26	MEL_116.4	0	2.3	25.8	10	-	215
1	11	27	MEL_185.8	0	3.3	9.5	4	-	215
1	11	28	MEL_110.1a	0	3	6.3	1.3	-	215
1	11	29	MEL_156.1	0	2.8	14.5	3.3	-	211
1	11	30	MEL_199.6	0	0.5	0.5	2.8	-	215
1	11	31	MEL_180.1	0	0	0.5	2.3	-	215
1	11	32	MEL_193.8	0.8	3.8	20	4.3	-	211
1	12	1	MEL_165.2	0	1.3	4.3	1.3	-	215
1	12	2	MEL_118.1a	0	0	0.5	0	-	218
1	12	3	MEL_160.4	0	0.8	4.5	3.8	-	215
1	12	4	MEL_173.4	0	0	2.5	1	-	-
1	12	5	MEL_209.2	0	2.5	7.3	5	-	215
1	12	6	MEL_043.5	0	2	14.3	4	-	207
1	12	7	MEL_164.8	0	0.5	13.3	4	-	215
1	12	8	MEL_147.7	0	0	3	3	-	215
1	12	9	MEL_157.2	0	0.5	10	5.8	-	215
1	12	10	MEL_051.1c	0	1	13.8	2.5	-	215
1	12	11	MEL_093.7	0	1.3	4.5	1.8	-	211
1	12	12	MEL_008.2	1.3	1.8	7.3	8.3	-	215
1	12	13	MEL_180.2	0	2.3	10.8	4.8	-	215
1	12	14	MEL_191.8	0	5	28.3	6.8	-	207
1	12	15	MEL_119.7	0	0	8	5.5	-	215
1	12	16	MEL_030.2a	0	0.5	8.5	11.8	-	211
1	12	17	MEL_143.1	0	2	12	5.3	-	215
1	12	18	MEL_092.2	0	3.3	32.3	15	-	211
1	12	19	MEL_191.4	0	12	52.5	14	-	207
1	12	20	MEL_162.2	0	3.3	8	7.3	-	211
1	12	21	MEL_195.1cD	0	5	20.5	17	-	215
1	12	22	MEL_203.5	0	4.8	21.3	3.5	-	211
1	12	23	MEL_163.2	0	0	9.5	3.8	-	215
1	12	24	MEL_070.1a	0	4.5	9.3	10.3	-	207
1	12	25	MEL_091.1a	0	4.8	13.8	20	-	207
1	12	26	MEL_082.3	0	4.5	35.8	3.8	-	215
1	12	27	MEL_103.7	0	0.5	5.5	1.8	-	211
1	12	28	MEL_148.1a	0	1.8	10.3	10.3	-	215
1	12	29	MEL_165.3	0	1	4.3	6.8	-	211
1	12	30	MEL_113.5	0	0.8	7.5	21.3	-	215
1	12	31	MEL_026.1b	0	0	7.3	18.8	-	211
1	12	32	MEL_206a.1a	0	0	4.3	4.5	-	215
1	13	1	MEL_070.1c	-	-	-	-	-	-
1	13	2	MEL_142.2	-	-	-	0	-	-
1	13	3	MEL_185.6	0	0	2.5	1	-	-
1	13	4	MEL_088.6	-	-	-	-	-	-
1	13	5	MEL_163.6	-	-	-	-	-	-
1	13	6	MEL_095.5	0	0	0	0.5	-	-
1	13	7	MEL_185.4	0	0	3	0.5	-	-
1	13	8	MEL_060.3	-	-	-	-	-	-
1	13	9	MEL_065.1b	-	-	-	-	-	-
1	13	10	MEL_200.2	0	0	0	0.8	-	-
1	13	11	MEL_154.2a	-	-	-	-	-	-
1	13	12	MEL_197.6	-	-	-	-	-	-
1	13	13	MEL_133.8	-	-	-	-	-	-
1	13	14	MEL_122.4	0	1	3.8	11	-	211
1	13	15	MEL_143.8	-	-	-	7.3	-	211
1	13	16	MEL_182.4	0	0	5	8.3	-	215
1	13	17	MEL_144.1b	-	-	-	-	-	-
1	13	18	MEL_205.1a	0	0	7.5	6.5	-	215
1	13	19	MEL_089.2a	0	2	9.8	5.5	-	215
1	13	20	MEL_196.3	0	3.5	7.5	3.8	-	-
1	13	21	MEL_073.3	-	-	-	-	-	-
1	13	22	MEL_033.1.A	-	-	-	5	-	211
1	13	23	MEL_105.6	-	-	-	5.5	-	215
1	13	24	MEL_114.8	0	0.5	6	3.3	-	215
1	13	25	MEL_058.6	-	-	-	2.3	-	215
1	13	26	MEL_014.7	-	-	-	3	-	215
1	13	27	MEL_032.7	0	0	6.3	2.3	-	215
1	13	28	MEL_103.2	0	0	5	2.5	-	215
1	13	29	MEL_117.3	-	-	-	4.3	-	215
1	13	30	MEL_128.6	-	-	-	13.3	-	-
1	13	31	MEL_189.1	0	0	6.5	5.3	-	215
1	13	32	MEL_122.1b	0	3	7.3	1.8	-	215
1	14	1	MEL_004.5	-	-	-	-	-	-
1	14	2	MEL_013.2c	0	0.3	9	1	-	211
1	14	3	MEL_113.2	1	1	13.5	9	-	215
1	14	4	MEL_024.5	0	5.5	11.3	7.8	-	211
1	14	5	MEL_033.1.B	2.8	8	82.5	10	-	207
1	14	6	MEL_164.3	0	1.5	7.3	1.8	-	215
1	14	7	MEL_128.4	1.5	6.8	21.3	10.5	-	207
1	14	8	MEL_036.3	0.5	2	14	6.5	-	215
1	14	9	MEL_126.1	2	5	47.5	41.8	-	215
1	14	10	MEL_078.1cB	0	4.5	15.8	15	-	215
1	14	11	MEL_085.2a	0	12.8	82.5	-	-	207
1	14	12	MEL_140.1b	0	2.3	7.8	9.5	-	207
1	14	13	MEL_059.1f	1.5	6.5	13.8	22.8	-	211
1	14	14	MEL_205.1e	1.3	4.8	10.3	13.3	-	215
1	14	15	MEL_071.1b	0	3.5	30	25.8	-	211
1	14	16	MEL_023.1	0	2.8	31.3	10.3	-	211
1	14	17	MEL_163.5	0	1	3	0.5	-	-
1	14	18	MEL_145.5	2	6	46.3	-	-	207
1	14	19	MEL_004.2	0	3	15.8	12.5	-	-
1	14	20	MEL_043.6	2	7.8	30	17.5	-	211
1	14	21	MEL_153.1	0	2	11.3	7.5	-	215
1	14	22	MEL_082.1a	0	0.3	10	9.8	-	211
1	14	23	MEL_054.3	0	1.8	20.8	5.5	-	215
1	14	24	MEL_142.3	0	2.5	10.5	4	-	211
1	14	25	MEL_075.3	0	7.8	33.3	6	-	211
1	14	26	MEL_089.2b	0	2.5	22.3	6.5	83.5	207
1	14	27	MEL_108.1	0	1.3	11	15	-	211
1	14	28	MEL_127.1b	0	2	6.3	3.8	-	211
1	14	29	MEL_135.1b	0	2.5	14.8	31.3	-	215
1	14	30	MEL_053.3	0	1	16.8	7.8	-	207
1	14	31	MEL_012.1b	0	1.3	9.5	6.5	-	211
1	14	32	MEL_192.1	0	0	24.3	7.5	-	207
1	15	1	MEL_073.8	0	0.5	3.3	4.5	-	215
1	15	2	MEL_074.3	0	0	3.3	2.3	-	-
1	15	3	MEL_159.2	0	1.8	2.8	3.5	-	218
1	15	4	MEL_139.6	0	0.8	4.5	3.3	-	211
1	15	5	MEL_141.7	0	1.5	0.8	0.3	-	215
1	15	6	Hereward	0	1.3	5	4	-	215
1	15	7	MEL_207.7	0	2	5.3	2.3	-	215
1	15	8	MEL_144.1f	0	4.8	13.5	7.5	-	211
1	15	9	MEL_151.4	0	3.3	20	3.3	-	-
1	15	10	MEL_162.1	0	1.8	11.5	9	-	218
1	15	11	MEL_109.4	0	2.3	13.5	12.3	-	211
1	15	12	MEL_139.4	0.5	9.8	45	13.5	-	207
1	15	13	MEL_130.2	0	0.5	8.8	4.8	-	211
1	15	14	MEL_195.1f	0	1.3	8.5	3.5	-	211
1	15	15	MEL_202.6	2.3	4.3	15.5	-	-	211
1	15	16	MEL_118.3b	2.8	7.3	30	-	-	211
1	15	17	MEL_001.1c	0	2.3	12.5	8.3	-	211
1	15	18	MEL_099.8	0	5	9	5.5	-	215
1	15	19	MEL_177a.3	0	2.8	5.3	11.3	-	211
1	15	20	MEL_062.6	0	5	19.3	18.8	-	211
1	15	21	MEL_030.1a	0	1.3	5.5	10.3	-	215
1	15	22	MEL_037.1a	0	1.8	15.5	5.5	-	211
1	15	23	MEL_177b.1a	0	0.5	11.8	3.5	-	215
1	15	24	Revelation	0	1	5.3	0.8	-	215
1	15	25	MEL_044a.4	0	2	17.5	10.3	-	215
1	15	26	MEL_165.5	0	0.8	5.8	19.5	-	215
1	15	27	MEL_022.1c	0.5	5.5	15	10	-	211
1	15	28	MEL_204.1	0	4.3	11.3	11	-	215
1	15	29	MEL_148.1fB	0	1.3	8.3	8.3	-	215
1	15	30	MEL_025.1b	0	2.5	8	10.8	-	207
1	15	31	MEL_112.2	0.5	3	34.5	14.5	-	211
1	15	32	MEL_096.5	0	2.8	12.5	14.5	-	215
1	16	1	MEL_042.1b	0	1.5	18.3	2	-	211
1	16	2	MEL_076.1d	0	3.3	6.5	2.8	-	211
1	16	3	MEL_197.5	0	1.5	8.5	6	-	215
1	16	4	MEL_119.3	0	0	8.8	1	-	218
1	16	5	MEL_150.8	0	1.8	3.8	5	-	215
1	16	6	MEL_197.8	0	0	2	2.3	-	211
1	16	7	MEL_182.2a	0	0.5	6.3	3.3	-	215
1	16	8	Claire	0	1.5	5	9.8	-	211
1	16	9	MEL_106a.1	0	2	9.5	3.8	-	215
1	16	10	MEL_118.2a	0	2.8	17.5	13.3	-	215
1	16	11	MEL_070.1b	0	2.5	17.5	9	-	211
1	16	12	MEL_158.3	0	5	14.8	10	-	215
1	16	13	MEL_133.5	0	0.5	16.3	8.3	-	207
1	16	14	MEL_021.7	0	0	27	8.3	-	211
1	16	15	MEL_037.1b	0	5.5	22.5	3.3	-	207
1	16	16	MEL_075.4	0	0	3.5	3.3	-	211
1	16	17	MEL_184.2a	1	6	19.3	-	-	207
1	16	18	MEL_177b.1b	0	0.5	8.8	9.3	-	211
1	16	19	MEL_181.8	0.5	4	18.3	6.3	-	211
1	16	20	MEL_182.1a	0.8	5.8	14.5	18.5	-	211
1	16	21	MEL_170.5	0	4.5	28.8	20.5	-	211
1	16	22	MEL_149.4B	0	1	14.3	9.5	-	211
1	16	23	MEL_046.2	1	2	18.3	20	-	211
1	16	24	MEL_114.7	0	1.5	14.8	20	-	211
1	16	25	MEL_176.8	0	1.3	14.3	12	-	211
1	16	26	MEL_115.6	0	1	2.3	3.3	-	211
1	16	27	MEL_166.3b	0	2.5	8.8	6.3	-	218
1	16	28	MEL_007.2b	0	5.3	10.8	14.8	-	215
1	16	29	MEL_130.4	0	0	1.3	0.8	-	215
1	16	30	MEL_209.4	1.8	3.5	11.3	14.5	-	211
1	16	31	MEL_058.1	0	3	13.8	10	-	211
1	16	32	MEL_098.7	0.3	5.8	17	22.5	-	211
1	17	1	MEL_202.2	0.5	1.3	15.8	15.5	-	211
1	17	2	MEL_007.1b	0	0.5	7	5.3	-	211
1	17	3	MEL_007.2a	0	1.5	9.3	18.5	-	215
1	17	4	MEL_201.1	0	1.8	9	3.5	-	218
1	17	5	MEL_206a.1b	0	2.8	55	18	-	211
1	17	6	MEL_027.1e	-	-	-	-	-	218
1	17	7	MEL_107.2a	0	1	30	5.5	-	207
1	17	8	MEL_201.6	2.5	5.5	15	5	-	211
1	17	9	MEL_089.4	0	0	4.5	1.8	-	215
1	17	10	MEL_204.7	0	2.5	18.3	5.8	-	215
1	17	11	MEL_020.4	0	0.5	7	4.8	-	211
1	17	12	MEL_088.2	0	2.3	3.8	5.3	-	218
1	17	13	MEL_201.7	0	1.8	18.3	2.3	-	211
1	17	14	MEL_078.1cA	0	5.3	12.8	10.8	-	211
1	17	15	MEL_199.4	1.5	5	14.3	14.3	-	211
1	17	16	MEL_032.2	0	0	4.5	3.8	-	215
1	17	17	MEL_024.1	0	2.5	9.8	6.3	-	215
1	17	18	MEL_003.1f	-	-	-	3.5	-	215
1	17	19	MEL_063b.1	0	2.8	20	15.8	-	211
1	17	20	MEL_165.8	0	0	13.3	2.5	-	211
1	17	21	MEL_020.8	0	2.8	22.5	18.3	-	207
1	17	22	MEL_151.6	0	0	0	5.8	-	215
1	17	23	MEL_048.1a	0	1.5	20.5	21.8	-	215
1	17	24	MEL_174.3	0	2.8	13.8	13.8	-	211
1	17	25	MEL_192.6	0	3.8	10	6	-	211
1	17	26	MEL_175.6	0	7.3	23.8	28.8	-	211
1	17	27	MEL_147.3	0	1.5	10.5	16.3	-	211
1	17	28	MEL_179.4	0	4.3	12	12.5	-	211
1	17	29	MEL_183.2	0	1	9	3	-	211
1	17	30	MEL_056.2	0	1.3	20.3	4.8	-	215
1	17	31	MEL_139.5	0	2.3	4	3.8	-	215
1	17	32	MEL_104.3	0	1.8	7.8	14.5	-	211
1	18	1	MEL_091.1b	0	3.8	12	9.5	-	211
1	18	2	MEL_060.2bA	0	0	5	4.8	-	215
1	18	3	MEL_130.5	0	4	63.8	11.8	-	207
1	18	4	MEL_084.5	0	1.8	3.8	3.8	-	211
1	18	5	MEL_198.4	0	2.5	17	28.8	-	215
1	18	6	MEL_134a.2	0	0	2.5	4.5	-	211
1	18	7	MEL_002.1	0	6	27.5	23.3	-	211
1	18	8	MEL_151.5	0	0	9.3	5.5	-	211
1	18	9	MEL_005.4	0	1.5	11.5	8.3	-	211
1	18	10	MEL_175.4	0	5	32.5	16.8	-	211
1	18	11	MEL_198.8	0	3.8	11	8.3	-	211
1	18	12	MEL_140.3	2.5	4	14.5	26.7	-	211
1	18	13	MEL_081.4	0	1.3	16.5	10.8	-	211
1	18	14	MEL_009b.1	0	11.8	54.5	28.8	-	211
1	18	15	MEL_107.1b	0	2.5	16.8	25	-	211
1	18	16	MEL_040.2c	0	0	10.3	8	-	215
1	18	17	MEL_029.2b	0	4	25	13.8	-	207
1	18	18	MEL_202.3	0	2.5	13.3	5.5	-	211
1	18	19	MEL_197.2	0	6.3	16.8	9.3	-	211
1	18	20	MEL_042.1c	0	4	51.3	15.8	-	211
1	18	21	MEL_054.8	0	7	32.5	28.8	-	-
1	18	22	MEL_028.1c	0	1	25.3	21.8	-	211
1	18	23	MEL_129.7	0	4	50	36.7	-	207
1	18	24	MEL_108.6	0	3.8	27.5	9.5	-	207
1	18	25	MEL_129.3	1.3	2.3	10.8	23	-	211
1	18	26	MEL_096.6	0	1	2.8	0.8	-	215
1	18	27	MEL_048.2a	1.5	5	15.8	15.8	-	211
1	18	28	MEL_145.1	0.3	3.8	32.5	8.5	-	215
1	18	29	MEL_194a.1	0	0	16.3	3.5	-	218
1	18	30	MEL_015.4	0	0.3	7	6.8	-	215
1	18	31	MEL_146.1b	0	0.5	17.5	5.5	-	215
1	18	32	MEL_142.4	0	0	5.5	5.8	-	215
1	19	1	MEL_159.1	0	3.8	7.8	5.5	-	207
1	19	2	MEL_161.2	0	0.5	6.3	2.3	-	211
1	19	3	MEL_150.6	0.3	0.3	7.8	5.8	-	211
1	19	4	MEL_108.3	1.5	3.3	35.8	11.8	-	211
1	19	5	MEL_187.3b	2.5	6	12.5	7.8	-	211
1	19	6	MEL_134b.1a	1	3	15	10.8	-	215
1	19	7	MEL_048.2c	0.3	10	40	4.8	-	211
1	19	8	MEL_115.4	0	1.3	9	3.5	86	215
1	19	9	MEL_023.2	0	6.8	9.5	5	-	211
1	19	10	MEL_003.1e	1.5	7	11.8	14.5	-	211
1	19	11	MEL_072.1e	6.8	7.8	26.3	-	-	207
1	19	12	MEL_076.1c	2.5	6.5	19.8	23.8	-	211
1	19	13	MEL_048.1c	0	1.3	0	1.3	-	207
1	19	14	Rockefeller	0	0.3	2.8	1.3	-	215
1	19	15	MEL_063a.2	1.5	2.8	5.5	12	-	211
1	19	16	MEL_039.1e	1.3	7.8	23.3	22.5	-	211
1	19	17	MEL_090.1c	0.5	3.3	22	6.5	-	211
1	19	18	MEL_086.8	2	4	18.8	21	-	211
1	19	19	MEL_114.4	2	5.3	17.5	-	-	211
1	19	20	MEL_032.5	0	0	14.3	0.8	-	211
1	19	21	MEL_196.1A	0.3	2.8	12.5	8.3	-	211
1	19	22	MEL_159.8	2	3.3	30	8	-	211
1	19	23	MEL_016.7	0.3	3.8	20	5.8	-	211
1	19	24	MEL_116.2	0	3.3	11.3	4.8	-	211
1	19	25	MEL_124.2	1.5	1.5	15	7.3	-	-
1	19	26	MEL_149.6	0	2.5	23.8	13.8	-	215
1	19	27	MEL_187.2b	0.5	2	12.5	11.8	-	211
1	19	28	MEL_096.4	1	13.5	11.3	11.8	-	211
1	19	29	MEL_186.1b	0	1.3	5	4.5	-	211
1	19	30	MEL_025.1a	0	0.3	5.3	10.3	-	207
1	19	31	MEL_050.7	3.3	5.3	30	27	-	211
1	19	32	MEL_060.4	0.8	0.5	6.3	6.8	-	211
1	20	1	MEL_194b.4	0	1.3	6.3	10.3	-	211
1	20	2	MEL_104.4	0	0	11.3	0.5	-	215
1	20	3	MEL_198.3	0	3	8	2	-	215
1	20	4	MEL_126.4	0	0	3	6.5	-	211
1	20	5	MEL_204.8B	1.8	1.8	12	4	-	211
1	20	6	MEL_102.6	1.5	4.8	18.8	13.5	-	211
1	20	7	MEL_208.2	0	0	7.5	4.5	-	211
1	20	8	MEL_128.1	0.3	8.8	18.8	13	-	211
1	20	9	MEL_102.5	0	0.5	6.8	5.3	-	211
1	20	10	MEL_041.2c	1.3	3.5	18	7	-	211
1	20	11	MEL_208.5	0	3	6.8	11.3	-	211
1	20	12	MEL_006.8	0.3	9.5	27.5	22	-	211
1	20	13	MEL_014.2	0	0.5	10	7.8	-	215
1	20	14	MEL_132.6	0	0.5	8	5.5	-	218
1	20	15	MEL_005.3	1	4.5	19.5	11.5	-	211
1	20	16	Xi.19.1	1.8	8.5	16	11.5	-	215
1	20	17	MEL_182.2b	0.8	3.3	17	12	-	215
1	20	18	MEL_133.3	0	4.3	17.8	12.5	-	215
1	20	19	MEL_183.4	0.8	7.8	13.3	25	-	215
1	20	20	MEL_137b.1	0.5	4.5	14.3	21.3	-	211
1	20	21	MEL_018.2	0.5	3	7.3	10.8	-	211
1	20	22	MEL_182.3b	0	2	15.5	11.5	-	211
1	20	23	MEL_193.7	0	8	21.8	25	-	215
1	20	24	MEL_001.1a	0	4	9.8	6.8	-	211
1	20	25	MEL_103.3	3.5	5.8	15	20.3	-	211
1	20	26	MEL_002.4	0	2	4.5	9.5	-	215
1	20	27	MEL_116.6	0	2.5	5.8	5.5	-	211
1	20	28	MEL_094.2a	0.3	2.3	5.8	9.5	-	215
1	20	29	MEL_020.5	1.3	5.5	32.5	11.3	-	207
1	20	30	MEL_129.6	0	2.3	9.3	17	-	215
1	20	31	MEL_149.2	1.5	3	6.8	4.8	-	215
1	20	32	Soissons	4.3	7.8	31.3	36.3	-	207
1	21	1	MEL_033.8	0	3.3	27.5	5.5	-	211
1	21	2	MEL_174.8	1	4	16.3	7.3	-	211
1	21	3	MEL_054.2	1.3	3.5	17.5	5.5	-	207
1	21	4	MEL_169.2cA	0	1.5	7.3	2	-	218
1	21	5	MEL_064.1a	1.8	6.3	16.3	22	-	218
1	21	6	MEL_163.3	0.8	1.5	17.5	3	-	-
1	21	7	MEL_106a.4	1	16.3	55	11.5	-	207
1	21	8	MEL_054.1	2.8	6	26.3	14	-	207
1	21	9	MEL_050.5	0	0.5	28.8	9.3	-	-
1	21	10	MEL_118.1b	0	6.5	55	8.8	-	211
1	21	11	MEL_126.3	0	0.3	27.3	1.8	-	211
1	21	12	MEL_073.5	1.3	5.3	10	5.8	-	211
1	21	13	MEL_092.8	0	1.5	8.5	10.5	-	211
1	21	14	MEL_109.8	1.3	4.5	36.3	13	-	211
1	21	15	MEL_195.1a	0	1.3	4	1.5	-	218
1	21	16	MEL_035.1	0.5	-	27.8	5	-	207
1	21	17	MEL_156.6	0.3	3.5	31.3	5.8	-	211
1	21	18	MEL_087.1f	1	3	20	10.3	-	215
1	21	19	MEL_154.2b	1.5	13.3	36.3	9	-	207
1	21	20	MEL_148.1cA	0	0.3	0.5	8	-	215
1	21	21	MEL_056.6	1.3	3.5	6.8	8.3	-	211
1	21	22	MEL_147.2	0	0	5.5	4	-	218
1	21	23	MEL_163.7	0	2	6.3	9.3	-	215
1	21	24	MEL_131.2c	0.8	3.5	47.5	12.5	-	211
1	21	25	MEL_061.2	0.3	0.8	18.8	5.8	-	211
1	21	26	MEL_083.1	0.3	2.5	18.3	6.3	-	211
1	21	27	MEL_004.4	1.8	2.8	19.5	3.5	-	211
1	21	28	MEL_174.1	0	1	10.3	8.8	-	211
1	21	29	MEL_138.6	0	5.5	16.3	8.8	-	211
1	21	30	MEL_003.1a	0.3	0.5	14.3	4.5	-	211
1	21	31	MEL_011.4	2.3	4.8	12.5	8.3	-	211
1	21	32	MEL_019.1a	1	3.3	15.5	6.3	-	211
1	22	1	MEL_157.3	0	0	3	3.8	-	211
1	22	2	MEL_101.1	0	0	8.5	3.5	-	215
1	22	3	MEL_168.1a	1	2.5	9.3	15.5	-	211
1	22	4	MEL_031.2c	0	0.5	14.5	2.8	-	215
1	22	5	MEL_045.1b	0	3	5.8	10	-	215
1	22	6	MEL_144.1e	0.5	2	17.5	5.8	-	211
1	22	7	MEL_108.4	1.3	5	16.3	22.5	-	215
1	22	8	MEL_017.6	0	0.5	10.8	7	-	215
1	22	9	MEL_117.5	0	1	12.5	3.3	-	215
1	22	10	MEL_104.1	1.3	4.8	7.3	11.5	-	211
1	22	11	MEL_005.2	1.5	3.5	12.5	22	-	211
1	22	12	MEL_022.2a	1.5	15.3	41.3	24	-	211
1	22	13	MEL_183.7	0	0	7.8	6.8	-	211
1	22	14	MEL_093.3	0	1.5	5.8	4.5	-	211
1	22	15	MEL_141.5	2.3	6.5	47.5	-	-	211
1	22	16	MEL_008.1	2	10.8	31.3	18.3	-	211
1	22	17	MEL_124.5	0	0.5	3.3	3.3	-	211
1	22	18	MEL_041.2a	0	3	9.3	2.5	-	211
1	22	19	MEL_201.4	1	8.3	21.3	9	-	211
1	22	20	MEL_112.5	0	1.5	11.3	2.3	-	211
1	22	21	MEL_141.6	0.5	1.3	13.8	7.8	-	211
1	22	22	MEL_128.8	1.3	11.8	20	27.5	-	215
1	22	23	MEL_006.1	0	2.3	13.3	12.5	-	211
1	22	24	MEL_026.1c	0	2.3	15	7.5	-	207
1	22	25	MEL_047a.3	0	1.8	6	6.8	-	211
1	22	26	MEL_210.4	0	0	15	4.8	-	215
1	22	27	MEL_160.5	0.8	4	13.8	14.3	-	211
1	22	28	MEL_130.6	2	6.5	24	12.5	-	207
1	22	29	MEL_047a.1	1.5	3	13.8	20.8	-	211
1	22	30	MEL_167.7	0	1.3	12	9.3	-	215
1	22	31	MEL_021.1	1.8	5	57.5	12.5	-	207
1	22	32	MEL_016.3	1	0.8	7.5	24.5	-	211
1	23	1	MEL_185.1	1	2.5	28.8	6	-	215
1	23	2	MEL_012.3	0	6.8	11.8	3.8	-	215
1	23	3	MEL_098.5	0	1	8.8	7	-	215
1	23	4	MEL_142.8	0	1.3	4.8	6	-	211
1	23	5	MEL_110.1c	0.3	2.3	20	5.3	-	215
1	23	6	MEL_208.3	0	2.5	21.3	3.3	-	215
1	23	7	MEL_099.4	0	1.3	2.3	2.5	-	215
1	23	8	MEL_148.1fA	0	1.3	10.5	6.8	-	211
1	23	9	MEL_183.6	0	0.5	10	5.8	-	211
1	23	10	MEL_093.2	0.3	1.3	23	6.3	-	215
1	23	11	MEL_078.1bB	1.3	6.5	27.8	7	-	215
1	23	12	MEL_128.7	0.3	5.5	15.5	4.5	-	211
1	23	13	MEL_180.4	0	0.8	5.3	2.3	-	211
1	23	14	MEL_071.1f	0.8	7	60	10.3	-	211
1	23	15	MEL_190.8	0	5.8	28.8	7.8	-	215
1	23	16	MEL_162.6	1	11.3	21.3	14.3	-	211
1	23	17	MEL_138.8	0	1	6.8	4.8	-	211
1	23	18	MEL_034.6	2.5	8.3	28.8	19.5	-	211
1	23	19	MEL_024.6	0	2	16.3	4.3	-	211
1	23	20	MEL_113.1a	0.3	0.8	8.3	5.8	-	211
1	23	21	MEL_073.7	0.3	0	17.5	13.5	-	211
1	23	22	MEL_145.4	0	3.3	28.8	15	-	207
1	23	23	MEL_081.5	0.5	1	7	13	-	211
1	23	24	MEL_137b.3	0.5	2.8	23.8	10.8	-	211
1	23	25	MEL_127.2b	0.3	3.5	10.5	8	-	218
1	23	26	MEL_020.3	0	2.8	21.3	6.8	-	218
1	23	27	MEL_199.7	1.5	5.8	20	18	-	211
1	23	28	MEL_082.4	0	0	5	3.5	-	211
1	23	29	MEL_109.3	0	2.5	9.3	15.8	-	211
1	23	30	MEL_062.3	0.3	2.5	6.3	16	-	211
1	23	31	MEL_121.1c	0.8	0	7.8	3.3	-	215
1	23	32	MEL_191.2	4.5	8.3	25	44.5	-	207
1	24	1	MEL_052.4	-	-	-	-	-	215
1	24	2	MEL_162.4	0	0.5	7	5.8	-	215
1	24	3	MEL_174.4	0	0.8	7.5	11.8	-	215
1	24	4	MEL_093.1	0	2	4	5.8	-	-
1	24	5	MEL_148.1cB	0	2.5	23	5	-	215
1	24	6	MEL_196.4	0	1	10.3	10.8	-	211
1	24	7	MEL_004.3	0.3	1.5	4.5	5.3	-	211
1	24	8	MEL_143.7	1.5	2.8	27.8	11.5	-	207
1	24	9	MEL_141.1	0.3	2.5	7.5	8	-	211
1	24	10	MEL_137b.2	1.3	4.3	22	12.8	-	215
1	24	11	MEL_092.1	0	0	10.8	6.3	-	218
1	24	12	MEL_176.3	0	1	11.5	13.3	-	215
1	24	13	MEL_163.4	0	3.8	11.3	7.5	-	215
1	24	14	MEL_179.3	2.3	7	18.8	2.5	-	211
1	24	15	MEL_125.1b	0	4.3	21.3	9.8	-	218
1	24	16	MEL_104.2	0	2.3	10	6.3	-	215
1	24	17	MEL_033.2	0	5.5	42.5	5.7	-	211
1	24	18	MEL_133.2	0	4.5	7.8	3.5	-	211
1	24	19	MEL_120.8	1.8	0.5	7.5	10.5	-	211
1	24	20	MEL_050.8	0	2	7.5	4.8	-	215
1	24	21	MEL_101.4	0.5	3.3	6.5	7.3	-	211
1	24	22	MEL_064.1d	0	1.5	5.3	9.5	-	215
1	24	23	MEL_073.4	0.8	1.3	5.8	9.3	-	211
1	24	24	MEL_166.1a	-	-	-	-	-	211
1	24	25	MEL_130.3	0.8	3	12.3	12.3	-	215
1	24	26	MEL_008.3	3.3	3	10.5	18.3	-	211
1	24	27	MEL_078.2b	1.3	7	28.8	9.8	-	211
1	24	28	MEL_073.2	0.8	8.8	22.5	18.8	-	215
1	24	29	MEL_034.4	0.3	4	10	17.8	-	215
1	24	30	MEL_132.2	1.5	4	34.5	32.5	-	207
1	24	31	MEL_141.8	1	1.8	7	4.5	-	211
1	24	32	MEL_053.1b	1.3	4	12	16.3	-	211
1	25	1	MEL_059.1d	3	5	17.5	10.5	-	207
1	25	2	MEL_123.3	0.3	5.8	15.8	5	-	215
1	25	3	MEL_204.5	1.3	3.5	17	13.8	-	211
1	25	4	MEL_070.1f	0.3	4.5	6.3	10	-	207
1	25	5	MEL_071.1c	0	8.5	47.5	8.3	-	211
1	25	6	MEL_208.6	0	4.8	38.8	5	-	215
1	25	7	MEL_008.5	1.8	6.3	13.3	7.5	-	211
1	25	8	MEL_087.1a	0	2	13.8	4	-	207
1	25	9	MEL_059.1c	0	10.8	18.8	13.8	-	211
1	25	10	MEL_106b.1	1.3	7.5	42.5	12	-	215
1	25	11	MEL_083.4	0	0.5	9.5	8	-	215
1	25	12	MEL_109.7	1	5.3	9.5	12.5	-	211
1	25	13	MEL_029.1c	1	4.5	30.5	16.3	-	211
1	25	14	MEL_160.8	1	1.3	4.3	6.3	-	211
1	25	15	MEL_071.1a	1.5	3.8	11.3	14.3	-	211
1	25	16	MEL_143.2	3.3	7	25	46.8	-	211
1	25	17	MEL_171.2b	0.3	3.8	16.3	6.8	-	215
1	25	18	MEL_015.3	0	-	23.8	4.8	-	211
1	25	19	MEL_168.1bB	0.3	7.3	47.5	12.5	-	211
1	25	20	MEL_098.4	0.8	4.5	17.5	23.8	-	211
1	25	21	MEL_096.1a	0	3	9.8	4	-	211
1	25	22	MEL_190.7	0.8	1	32.5	13.3	-	215
1	25	23	MEL_043.1	0	0.5	13.8	6.3	-	215
1	25	24	MEL_204.8A	0.8	2	21.3	5.3	-	211
1	25	25	MEL_086.6	4.8	5.3	17.5	52.5	-	215
1	25	26	MEL_064.1f	0	5.8	18.8	3.3	-	211
1	25	27	MEL_040.1c	0	0.5		5	-	211
1	25	28	MEL_061.7	0.3	4.3	15	10.5	-	215
1	25	29	MEL_033.5	1.5	4	22.5	14.5	-	211
1	25	30	MEL_147.4	0	2.3	10	3.5	-	211
1	25	31	MEL_173.5	1.3	3.5	18.8	13.5	-	211
1	25	32	MEL_087.1b	0	1.8	21.3	4	-	211
1	26	1	MEL_133.4	-	-	-	-	-	-
1	26	2	MEL_182.3a	-	-	-	-	-	-
1	26	3	MEL_172.6	-	-	-	-	-	218
1	26	4	MEL_208.1	-	-	-	-	-	-
1	26	5	MEL_155.2aA	-	-	-	-	-	-
1	26	6	MEL_156.5	0	2	4.3	2.5	-	215
1	26	7	MEL_173.2	0	0.5	5.3	3	-	207
1	26	8	MEL_071.1e	0	3.5	8.3	3.5	-	211
1	26	9	MEL_084.3	-	-	-	-	-	-
1	26	10	MEL_210.3	0	1.3	3.3	2.5	-	215
1	26	11	MEL_048.2bA	-	-	-	12.5	-	215
1	26	12	MEL_102.4	0	1.8	1.3	5.3	-	215
1	26	13	MEL_072.1c	-	-	-	-	-	-
1	26	14	MEL_084.4	0	1.8	17.5	10	-	215
1	26	15	JB_Diego	0	2.3	8.8	3.5	-	211
1	26	16	MEL_157.5	0	1	8.8	3.5	-	211
1	26	17	MEL_097.3	-	-	-	-	-	-
1	26	18	MEL_200.3	0	0	2.8	3.5	-	215
1	26	19	MEL_092.4	0	0.5	1.3	15.8	-	215
1	26	20	MEL_018.1	0	0	7.5	1.8	-	211
1	26	21	MEL_024.3	-	-	-	-	-	-
1	26	22	MEL_192.3	0	0	2	1.5	-	215
1	26	23	MEL_097.1	0.8	2.3	16.8	8.3	-	207
1	26	24	MEL_144.1c	0	0.5	6.8	14.3	-	211
1	26	25	MEL_143.4	-	-	-	-	-	-
1	26	26	MEL_010.5	0	3.3	6.8	3.5	-	211
1	26	27	MEL_085.4	0	0.5	7.8	5.3	-	211
1	26	28	MEL_033.3	1	5.8	70	8.5	-	207
1	26	29	MEL_081.1a	-	-	-	3.8	-	215
1	26	30	MEL_141.3	0	0	8.8	5	-	215
1	26	31	MEL_095.2	0	1.5	14	11	-	215
1	26	32	MEL_192.7	0.3	2.3	15.8	5	-	215
1	27	1	MEL_121.1b	0	11	6.5	7.3	-	211
1	27	2	MEL_025.1d	0	1.5	6.3	4.8	-	215
1	27	3	MEL_168.1bA	0	3.3	19.5	7.3	-	211
1	27	4	MEL_005.7	2.3	7.3	13.3	21	-	211
1	27	5	MEL_045.1e	0	1.5	22	9	-	211
1	27	6	MEL_193.6	0	0	3.3	2	-	215
1	27	7	MEL_192.8	0.5	6.8	22.5	9.8	-	211
1	27	8	MEL_012.4	0	1	9.5	4	-	211
1	27	9	MEL_119.1	3.8	14.3	76.3	-	-	207
1	27	10	MEL_090.2a	0.5	1	15	5.5	-	215
1	27	11	MEL_156.4	0	1	13.8	8.5	-	215
1	27	12	MEL_107.1a	0.5	5	33.8	7.8	-	207
1	27	13	MEL_097.5	2.5	4.5	25	11.3	-	211
1	27	14	MEL_158.2	0.3	1.8	11.8	8.5	-	207
1	27	15	MEL_085.2b	2	8.3	8	-	-	207
1	27	16	MEL_100.1a	2.3	6.8	43.8	20	-	211
1	27	17	MEL_172.2	1.5	4.5	9	3	-	211
1	27	18	MEL_103.5	2	1	21.8	19.3	-	207
1	27	19	MEL_007.2c	0.3	3.3	18.3	10.5	-	215
1	27	20	MEL_160.7	5.3	11.3	38.3	-	-	211
1	27	21	MEL_198.2	3.8	11.5	73.8	-	-	207
1	27	22	MEL_176.5	0	2.5	6.8	11.5	-	211
1	27	23	MEL_155.2aB	0	14.5	31.3	21.7	-	207
1	27	24	MEL_043.3	0.5	3	21.3	11.3	-	211
1	27	25	MEL_108.5	4.3	10		-	-	207
1	27	26	MEL_033.7	1	15.8	85	-	-	207
1	27	27	MEL_158.8	0.8	2.5	17.5	8.5	-	211
1	27	28	MEL_082.2	0	2.3	17.5	6.3	-	211
1	27	29	MEL_053.1a	0.3	5.3	15	7.8	-	211
1	27	30	MEL_105.1	0.3	1.5	18.8	9.8	-	211
1	27	31	MEL_158.4	1.3	2.3	12	6.5	-	211
1	27	32	MEL_180.6	4	6.8	20	15.5	-	211
1	28	1	MEL_056.8	0	0	5.5	1.5	-	211
1	28	2	MEL_196.1B	0	1.3	10.8	5	-	211
1	28	3	MEL_157.6	0	3	11.3	6	-	211
1	28	4	MEL_006.6	0	0	4.3	10.8	-	211
1	28	5	MEL_204.4	1	6.8	17.5	7.5	-	211
1	28	6	MEL_105.2	1	10.5	51.3	21.7	-	211
1	28	7	MEL_098.1	0	2	7.3	5.3	-	215
1	28	8	MEL_087.1c	0	4.3	13.3	13.8	-	215
1	28	9	MEL_168.3	1	4.3	17	14	-	215
1	28	10	MEL_201.5	0	2.3	11.8	7.8	-	211
1	28	11	MEL_181.6	0	1.5	9.8	7.5	-	211
1	28	12	MEL_044b.1b	0	6	16.3	9.3	-	211
1	28	13	MEL_172.3	0.8	3.8	10.8	9	-	211
1	28	14	MEL_059.1a	0.5	4.8	16.8	17.3	-	211
1	28	15	MEL_172.5	0	4.5		-	-	215
1	28	16	MEL_177a.2	0	5.3	8.8	21.3	-	207
1	28	17	MEL_179.5	0	2	9.5	6.3	-	215
1	28	18	MEL_168.4	0	1.8	21.8	17.5	-	211
1	28	19	MEL_139.1	1	2.3	40	7	-	211
1	28	20	MEL_082.1b	0	6.5	28.8	12.5	-	211
1	28	21	MEL_205.1d	4.5	11.5	87.5	-	-	207
1	28	22	MEL_019.6	2.5	5	31.3	25.8	-	211
1	28	23	MEL_115.3	0.5	3	7.5	23.8	-	211
1	28	24	MEL_159.5	0	6.3	47	11.3	-	211
1	28	25	MEL_019.4	0	2.5	16.3	2.3	-	211
1	28	26	MEL_120.6	0.5	7.3	26.3	36.3	-	211
1	28	27	MEL_033.4	1	10.3	23.8	35	-	207
1	28	28	MEL_193.2	0	3.8	8.8	7.8	-	215
1	28	29	MEL_196.8	1.8	3	9.8	10.8	-	211
1	28	30	MEL_172.4	0	1.8	9	7	-	211
1	28	31	MEL_209.5	0	4.3	18.8	11.3	-	211
1	28	32	MEL_149.3	0	2	15	8.8	-	215
1	29	1	MEL_115.7	0	2.8	2.5	2.8	-	218
1	29	2	MEL_052.1	0.5	1.8	27.5	12	-	211
1	29	3	MEL_120.7	0	0	2.5	1	-	215
1	29	4	MEL_193.5	0	5.3	27.5	7.3	-	211
1	29	5	MEL_136.3aA	1.8	5.3	17.5	9.5	-	215
1	29	6	MEL_025.1f	0.8	1.5	8.3	6.3	-	211
1	29	7	MEL_206b.4	0	1.3	9.8	7.8	-	211
1	29	8	MEL_086.2	0.3	2.8	16.8	3	-	215
1	29	9	MEL_206b.1	0.8	5.8	32.5	10.8	-	211
1	29	10	MEL_130.1	0.3	0.8	27.5	12	-	207
1	29	11	MEL_011.2a	0	2.5	43.8	9.3	-	215
1	29	12	MEL_095.8	0	1.3	6.3	3.3	-	215
1	29	13	MEL_171.1c	1.3	9.8	78.8	-	-	207
1	29	14	MEL_095.3	0.5	5.3	36.3	-	-	211
1	29	15	MEL_156.7	2.3	4.8	15.5	15.5	-	211
1	29	16	MEL_093.4	1.3	5.8	32.5	8.5	-	215
1	29	17	MEL_146.4b	0.5	6.3	22.5	12	-	211
1	29	18	MEL_116.5	0.8	3	23.8	33.3	-	211
1	29	19	MEL_210.1a	0	26.8		-	-	207
1	29	20	MEL_176.6	0	1.8	17.5	7.5	-	215
1	29	21	MEL_035.3	1	1.8	10.8	6.8	-	207
1	29	22	MEL_038.1a	1.5	3.8	21.3	8.5	-	211
1	29	23	MEL_189.3	0	1.5	26.3	10.8	-	215
1	29	24	MEL_119.5	2.3	25	23.8	29.5	-	207
1	29	25	MEL_095.1	1.8	3.3	42.5	13.3	-	215
1	29	26	MEL_064.1e	0	6.5	71.3	35	-	211
1	29	27	Robigus	0	2.3	37.5	12	-	211
1	29	28	MEL_002.3	2.3	6	15.8	8.5	77	211
1	29	29	MEL_077.4	0.8	1.3		3	-	218
1	29	30	MEL_090.1b	0	4.5	9.3	5	-	211
1	29	31	MEL_078.2a	0	2.3	17	10.5	-	211
1	29	32	MEL_132.1	0.5	4	5.5	8.3	-	211
1	30	1	Rialto	0	0.8	7.5	8.3	-	218
1	30	2	MEL_170.2	0	0	21	3	-	215
1	30	3	MEL_150.5	0	0	6.3	1.5	-	-
1	30	4	MEL_022.2c	0	5.8	12.5	7	-	218
1	30	5	MEL_091.5	0	1.8	5.8	8.3	-	211
1	30	6	MEL_128.5	0	1.5	20	2.8	-	-
1	30	7	MEL_086.1	0	5	36.3	16.3	-	215
1	30	8	MEL_072.1f	1	2.8	10.3	15.5	-	211
1	30	9	MEL_175.5	0	5.3	13.8	12	-	211
1	30	10	MEL_010.1a	0.8	3.5		15	-	211
1	30	11	MEL_058.3	0.5	4.3	18	13.3	-	218
1	30	12	MEL_012.2b	0	1.8	4.3	4.5	-	215
1	30	13	MEL_017.3	2	3	17	31.8	-	211
1	30	14	MEL_133.1	0	4.8	23.8	10.8	-	215
1	30	15	MEL_033.6	2.5	6.5	30	27.5	-	211
1	30	16	MEL_075.1b	0.5	5	15.8	7.5	-	211
1	30	17	MEL_169.1c	0	5.5	13	6.8	-	215
1	30	18	MEL_164.4	1	2.3	13.5	20	-	211
1	30	19	MEL_052.8	4.5	7	60	19	-	211
1	30	20	MEL_090.2c	0	3.5	10.3	14.5	-	215
1	30	21	MEL_147.5	1	8.8	28.8	12.8	-	211
1	30	22	MEL_071.1d	0.5	2.3	31.3	32	-	211
1	30	23	MEL_207.3	2.3	5.3	38.3	16.8	-	211
1	30	24	MEL_020.6	0	3.8	33.3	5	-	207
1	30	25	MEL_159.7	0	3.3	17.5	26.3	-	207
1	30	26	MEL_087.1d	1.3	1.8		15	-	207
1	30	27	MEL_128.2	5.8	11.3		-	-	211
1	30	28	MEL_145.7	2.8	16	47.5	-	-	215
1	30	29	MEL_056.5	0	3.3	10.8	8.3	-	211
1	30	30	MEL_203.2	0	1.3	17	4.3	-	211
1	30	31	MEL_082.5	0	0	3.8	6.5	-	207
1	30	32	MEL_189.7	2.3	6	27	13.8	-	211
1	31	1	MEL_159.4	0.3	1.8	9.5	5.8	-	211
1	31	2	MEL_193.3	1	3.3	6.8	5.5	-	211
1	31	3	MEL_013.2a	0.5	1.5	14.5	16.3	-	211
1	31	4	MEL_142.5	0	0	6.5	3.5	-	215
1	31	5	MEL_193.1	1.8	5.8	26.3	21.3	-	211
1	31	6	MEL_111.3	0	6.3	36.3	24.3	-	211
1	31	7	MEL_036.8	0	3.3	25	5.5	-	218
1	31	8	MEL_083.5	0.8	0	25.8	4.8	-	-
1	31	9	MEL_135.1a	3.8	6.5	20	-	-	211
1	31	10	MEL_190.4	1.3	6.3	38.8	37.5	-	211
1	31	11	MEL_073.1	0	2	8.8	4.5	-	215
1	31	12	MEL_207.2	1.5	4	52.5	15.8	-	211
1	31	13	MEL_133.6	0	1.5	14.5	7.8	-	207
1	31	14	MEL_051.1e	1	3.5	9	24.5	-	215
1	31	15	MEL_194b.1	0	8.3	28.8	13.3	-	215
1	31	16	MEL_041.1a	0.5	4.3	28.8	11.5	-	211
1	31	17	MEL_083.3	2	8.3	41.3	19.3	-	211
1	31	18	MEL_101.8	3.3	5	33.8	-	-	211
1	31	19	MEL_136.2b	1.5	1.3	15.8	14.5	-	211
1	31	20	MEL_183.1	0.5	5	45	-	-	211
1	31	21	MEL_188.7	0	1.5	15.5	3	-	215
1	31	22	MEL_006.2	0	1.8	20	3.3	-	211
1	31	23	MEL_175.2	0.5	3.3	47.5	14.5	-	211
1	31	24	MEL_032.6	0	0.8	6.8	11.3	-	215
1	31	25	MEL_145.2	4.8	17	42	47.5	-	207
1	31	26	MEL_196.2	3	4	16.3	19.3	-	211
1	31	27	MEL_036.7	0	5.5	39.5	10	-	211
1	31	28	MEL_196.5	1	5.3	11.3	6.5	-	215
1	31	29	MEL_002.7	1	2.3	18	10.8	-	211
1	31	30	MEL_157.7	0	3.3	18.8	1.5	-	215
1	31	31	MEL_155.3a	0	0	8.8	7.8	-	211
1	31	32	MEL_101.5	1	3.8	27.5	12.5	-	211
1	32	1	MEL_170.8	0	7.3	21.5	5.5	-	211
1	32	2	MEL_135.1f	1	3	11.8	8	-	211
1	32	3	MEL_055.1a	0	1.8	10.8	10	-	211
1	32	4	MEL_209.7	0	0.5	6.3	1.5	-	211
1	32	5	MEL_208.8	0	2.8	25	4.3	-	215
1	32	6	MEL_206b.2	1.3	4.5	28.5	7	-	211
1	32	7	MEL_197.3	0	1	13.8	15.3	-	215
1	32	8	MEL_152.4	0	2	11.3	6.5	-	215
1	32	9	Alchemy	0	5.3	18.3	4.3	-	215
1	32	10	MEL_115.2	0	4	12.8	13.5	-	215
1	32	11	MEL_111.1	0.8	4.5	16.5	6	-	215
1	32	12	MEL_002.8	0	2.5	12.3	15.3	-	-
1	32	13	MEL_105.3	0.3	6.8	35	16.3	-	211
1	32	14	MEL_032.1	0	2.3	7	5	-	211
1	32	15	MEL_085.3	0	6	83.8	25	-	207
1	32	16	MEL_016.4	1	5.8	50	5.5	-	211
1	32	17	MEL_074.6	0	7.8	11.3	12.8	-	215
1	32	18	MEL_200.1b	1	5	21.3	7.5	-	211
1	32	19	MEL_092.3	0	2.3	32.5	7.5	-	211
1	32	20	MEL_043.2	1	8.3	25	10.8	-	211
1	32	21	MEL_194a.4	0	4.8	13.8	12.3	-	211
1	32	22	MEL_102.3	0.5	15	57.5	12	-	211
1	32	23	MEL_088.3	0	2.8	12.8	16.8	-	215
1	32	24	MEL_118.2b	1.8	6.8	35	-	-	211
1	32	25	MEL_009a.1	0	2.8	16.3	8.3	-	211
1	32	26	MEL_052.3	0	1.5	10.8	13.3	-	215
1	32	27	MEL_122.1a	2.3	5.8	42.5	-	-	211
1	32	28	MEL_145.6	1.8	1.8	21.3	8.5	-	211
1	32	29	MEL_086.7	1	4.3	23.3	31.7	-	207
1	32	30	MEL_199.3	0	2.3	6.5	4.5	-	211
1	32	31	MEL_197.7	0	1	11.3	3.5	-	211
1	32	32	MEL_175.1	0.5	1.5	17	18	-	211
1	33	1	MEL_179.2	0	4.3	25	12.5	-	211
1	33	2	MEL_020.2	0	1.8	11.5	7.8	-	215
1	33	3	MEL_025.1e	0.5	4	31.3	15.3	-	207
1	33	4	MEL_091.2	0	2.3	6.3	5.3	-	211
1	33	5	MEL_131.1c	0	1	25	11.3	-	207
1	33	6	MEL_038.2c	1	13.8	21.3	30	-	211
1	33	7	MEL_009a.2.B	1	10.8	41.3	43.8	-	211
1	33	8	MEL_009a.2.A	0.5	8.5	31.3	15	-	211
1	33	9	MEL_108.2	1.3	3.3	13.8	14.5	-	211
1	33	10	MEL_062.4	0	0	22.5	0.5	-	215
1	33	11	MEL_139.7	2.8	8.3	47.5	14	-	211
1	33	12	MEL_011.3	1.8	11.5	53.8	16.7	-	218
1	33	13	MEL_203.4	0.3	4	14.5	12.3	-	211
1	33	14	MEL_118.3a	2.5	21.3		-	-	207
1	33	15	MEL_161.7	3.3	18.5	67.8	-	-	207
1	33	16	MEL_121.1f	0.3	3.8	6.8	3	-	215
1	33	17	MEL_132.5	0	3.5	12	5.3	-	215
1	33	18	MEL_094.1c	0	2	20	13	-	215
1	33	19	MEL_078.1bA	0	2	9.8	8.3	-	215
1	33	20	MEL_176.1	3.8	8.8	32.5	28.3	-	207
1	33	21	MEL_204.6	1	4	35	15	-	211
1	33	22	MEL_041.1c	0	3.8	23.8	21.3	-	211
1	33	23	MEL_009a.4	0	4.5	20	12.5	-	211
1	33	24	MEL_010.1b	1.3	7.3	47.5	18.8	-	211
1	33	25	MEL_151.2	0	1.3	6.3	8.8	-	215
1	33	26	MEL_009b.2	1.3	2.3		4.5	-	211
1	33	27	MEL_178.1b	0.5	3	7.3	8	-	218
1	33	28	MEL_014.4	0	5.8	25	11.5	-	215
1	33	29	MEL_136.2a	0	2	22.5	4.5	-	211
1	33	30	MEL_195.1d	0	1.5	5.3	5.3	-	218
1	33	31	MEL_050.1	1.5	6.3	26.3	25	-	207
1	33	32	MEL_052.7	2.8	3.5	12	21.3	-	211
1	34	1	MEL_011.1b	0	4.8	14.5	5	-	211
1	34	2	MEL_110.1b	0	1.3	14	7	-	211
1	34	3	MEL_050.3	0	1.5	5.3	3.5	-	215
1	34	4	MEL_065.1c	0	1.3	19.3	7	-	215
1	34	5	MEL_109.6	0	8.3	6	12	-	211
1	34	6	MEL_085.1b	0	1	11.5	11.3	-	215
1	34	7	MEL_077.7	1.3	10.3	80	40	-	207
1	34	8	MEL_192.4	0	0	6	3	-	211
1	34	9	MEL_154.1a	2.5	5.8	47.5	20.8	-	211
1	34	10	MEL_142.6	0	1.5	11.8	7	-	211
1	34	11	MEL_065.2b	0	8.5	26.3	24.5	-	211
1	34	12	MEL_016.1	2	7	33.8	22.5	-	211
1	34	13	MEL_139.3	0.5	5.3	38.8	5.5	-	215
1	34	14	MEL_081.2	0.5	2.5	14.3	5.8	-	211
1	34	15	MEL_165.6A	2.5	7.8	51.3	-	-	211
1	34	16	MEL_092.7	0	0.5	7	0.5	-	215
1	34	17	MEL_161.1	0.3	1.5	60	29.5	-	207
1	34	18	MEL_115.5	0	2.8	1.8	6.3	-	215
1	34	19	MEL_191.6	0	4.3	13.8	10	-	215
1	34	20	MEL_207.6	0	1.5	8.5	13.3	-	211
1	34	21	MEL_025.1c	0	1	13.5	4	-	207
1	34	22	MEL_146.2b	0	2	11.3	4.5	-	211
1	34	23	MEL_173.6	0.8	12.8	55	13.8	-	215
1	34	24	MEL_126.5	0	1.8	23.8	10.5	-	211
1	34	25	MEL_202.5	0.5	5.3	17.5	18	-	211
1	34	26	MEL_178.2a	0	3.8	5.3	2	-	215
1	34	27	MEL_162.3	0	1.5	13.8	6.8	-	211
1	34	28	MEL_047a.2	0.3	2	25	8.8	-	211
1	34	29	MEL_011.1a	0	2	3.5	1.8	-	215
1	34	30	MEL_075.2b	0	1.8	12	10.8	-	211
1	34	31	MEL_026.1f	0	1	6	2.5	-	215
1	34	32	MEL_013.1a	0	2	22.5	7.5	-	211
2	1	1	MEL_114.7	0.5	3.3	6.3	10	-	211
2	1	2	MEL_072.1d	1.3	2.5	6.5	16.3	-	215
2	1	3	MEL_024.6	0.3	5	8.8	3.5	-	215
2	1	4	MEL_158.2	0.8	1.3	12.5	5.5	-	211
2	1	5	MEL_026.1c	0.8	4.3	13	2	-	207
2	1	6	MEL_073.8	1	3.3	8.8	12.5	-	215
2	1	7	MEL_033.2	1.8	7	12.5	28.8	-	218
2	1	8	MEL_166.2a	1.8	6.8	15	11.3	-	218
2	1	9	MEL_017.4	1.5	4.5	5.3	15.8	-	211
2	1	10	MEL_202.4	6.3	16.5	20	38.8	-	211
2	1	11	MEL_206b.2	1	10	21.8	7.3	-	215
2	1	12	JB_Diego	1.3	4.3	9.3	8.5	-	211
2	1	13	MEL_184.2b	2	6.3	17.5	23.8	-	211
2	1	14	MEL_002.3	2.5	3.8	11.3	8.8	-	211
2	1	15	MEL_149.4A	0.5	2.3	4.5	9.3	-	215
2	1	16	MEL_207.3	3.5	14	22.5	61.3	-	215
2	1	17	MEL_139.7	5.5	18.8	12.5	25	-	211
2	1	18	MEL_182.4	4.8	15	16.3	47.5	-	211
2	1	19	MEL_054.2	3.5	11.3	41.3	82.5	-	207
2	1	20	MEL_147.1	5	15	16.3	16.3	-	215
2	1	21	MEL_089.2b	3.3	15	31.3	56.3	-	207
2	1	22	MEL_162.3	0.5	3.5	25	43.8	-	215
2	1	23	MEL_093.5	5.5	4.3	12.5	25	-	215
2	1	24	MEL_044a.1	5	10	15	58.8	-	211
2	1	25	MEL_061.7	1.8	4.8	16.3	32.5	-	215
2	1	26	MEL_040.2c	2.5	9.3	21.3	41.3	-	215
2	1	27	MEL_118.1a	7.5	17.5	40	58.8	-	218
2	1	28	MEL_201.6	5	15	20	57.5	-	211
2	1	29	MEL_104.7	3.5	11.3	25	51.3	-	207
2	1	30	MEL_204.8B	3.3	8.8	21.3	25	-	211
2	1	31	MEL_139.1	0.5	1.5	12.5	30.5	-	211
2	1	32	MEL_142.5	0	0.5	5	6.3	-	211
2	2	1	MEL_137b.2	5	17.5	25	56.3	-	215
2	2	2	MEL_210.1b	2.5	9	14.5	22.5	-	207
2	2	3	MEL_195.1cA	1.8	4.3	10	7.8	-	215
2	2	4	MEL_197.8	2	7.5	12.5	18.8	-	211
2	2	5	MEL_082.4	1.5	3	6.3	23.8	-	211
2	2	6	MEL_151.2	0.3	3	8.8	4.3	-	215
2	2	7	MEL_141.6	3.5	5	15	13.8	-	211
2	2	8	MEL_082.5	2.8	4.3	8.8	16.3	-	211
2	2	9	MEL_004.4	5.5	18.8	31.3	25	-	211
2	2	10	MEL_072.1e	9.3	11.3	15	81.3	-	207
2	2	11	MEL_185.2	5	12.5	17.5	11.3	-	211
2	2	12	MEL_075.2b	6.3	21.3	42.5	68.8	-	211
2	2	13	MEL_060.2bB	6.3	12.5	15	30	-	211
2	2	14	MEL_046.5	6.3	20	42.5	72.5	-	211
2	2	15	MEL_032.2	7.5	26.3	51.3	12.5	-	211
2	2	16	MEL_200.2	2.5	6.3	13.8	48.5	-	-
2	2	17	MEL_116.5	22.5	42.5	58.8	86.3	-	211
2	2	18	MEL_157.5	8	10	48.8	47.5	-	215
2	2	19	MEL_023.7	3.8	7.5	18.8	5.5	-	-
2	2	20	MEL_155.1a	6.8	8.8	32.5	23.8	-	211
2	2	21	MEL_128.4	5	15	32.5	67.5	-	211
2	2	22	MEL_019.4	4.5	6.3	26.3	41.3	-	211
2	2	23	MEL_123.3	6.8	23.8	61.3	18.8	-	215
2	2	24	MEL_138.7	2.3	5	11.3	15	-	215
2	2	25	MEL_139.6	16.8	10	20	32.5	-	211
2	2	26	MEL_203.5	6.3	31.3	60	21.3	-	211
2	2	27	MEL_052.3	4.3	13.8	28.8	35	-	211
2	2	28	MEL_003.1c	16.3	55	86.3	95	-	211
2	2	29	MEL_175.4	3.8	3.8	21.3	68.8	-	211
2	2	30	MEL_115.8	4	8.8	25	46.3	-	215
2	2	31	MEL_148.1b	3.5	15	37.5	47.5	-	215
2	2	32	MEL_190.4	6.3	17.5	38.8	68.8	-	211
2	3	1	MEL_064.1a	5	15	33.8	48.8	-	211
2	3	2	MEL_024.3	0	1	5	42.5	-	215
2	3	3	MEL_058.7	5	7.5	18.8	47.5	-	211
2	3	4	MEL_155.3a	5	12.5	18.8	20	-	211
2	3	5	MEL_006.7	2.3	6.3	11.3	21.3	-	211
2	3	6	MEL_176.7	2.8	16.3	21.3	6.3	-	218
2	3	7	Rockefeller	0	1.8	2.5	2.3	-	215
2	3	8	Stigg	1.3	5	2.5	1.8	-	-
2	3	9	MEL_071.1d	3.8	10	12.5	10	-	211
2	3	10	MEL_034.7	4.3	15	16.3	30	-	215
2	3	11	MEL_170.8	3.5	15	30	29.3	-	215
2	3	12	MEL_042.1c	13.8	32.5	40	49.3	-	211
2	3	13	MEL_209.3	15	27.5	37.5	50	-	211
2	3	14	MEL_089.2a	4.3	13.8	37.5	23.8	-	211
2	3	15	MEL_002.4	1	3.8	7.5	37.5	-	215
2	3	16	MEL_038.2c	1	7.5	16.3	74.3	-	211
2	3	17	MEL_128.3	3.5	21.3	30	6.3	-	211
2	3	18	MEL_160.8	4.3	10	18.8	20	-	211
2	3	19	MEL_082.1a	2.3	6.3	15	48.8	-	211
2	3	20	MEL_064.1b	3.5	8	10	11.3	-	-
2	3	21	MEL_091.3	5	8.8	40	52.5	-	211
2	3	22	MEL_132.1	1.8	2.5	10	18.8	-	211
2	3	23	MEL_086.8	5	7.5	31.3	28.8	-	211
2	3	24	MEL_090.2a	5	8.8	15	22.5	-	215
2	3	25	MEL_196.8	6.8	4.3	25	14.3	-	211
2	3	26	MEL_017.6	0	3.5	25	11.3	-	211
2	3	27	MEL_073.2	7.5	7.5	25	31.3	-	211
2	3	28	MEL_104.3	4.3	8.8	20	43.8	-	211
2	3	29	MEL_119.4	1.5	10.5	30	25	-	211
2	3	30	MEL_191.8	3	6.8	16.3	25	-	211
2	3	31	MEL_065.1c	1.3	5	6.3	56.3	-	215
2	3	32	MEL_137b.3	4.3	6.8	17.5	40	-	211
2	4	1	MEL_010.1b	5	6.3	30	53.8	-	211
2	4	2	MEL_177b.1b	0.3	1.5	3.8	15	-	211
2	4	3	MEL_030.2a	3.5	8	11.3	16.3	-	211
2	4	4	MEL_163.7	2.8	5	10	12.5	-	211
2	4	5	MEL_194a.4	3.8	11.3	22.5	13.8	-	211
2	4	6	MEL_012.4	4.3	5	13.8	37.5	-	211
2	4	7	MEL_209.6	5	7.5	31.3	70	-	211
2	4	8	Brompton	3.5	12.5	30	28.8	-	211
2	4	9	MEL_182.2b	4	8	22.5	9.5	-	211
2	4	10	MEL_140.2b	4.3	8	17.5	18.8	-	211
2	4	11	MEL_201.4	6.3	12.5	43.8	51.3	-	211
2	4	12	MEL_098.4	4.3	11.3	22.5	51.3	-	211
2	4	13	MEL_189.1	11.3	21.3	32.5	48.8	-	211
2	4	14	MEL_051.1d	5	13.8	31.3	30	-	211
2	4	15	MEL_162.1	3.5	17.5	41.3	40	-	215
2	4	16	MEL_205.1d	6.8	12.5	33.8	52.5	-	207
2	4	17	MEL_175.5	4.3	11.8	18.8	35	-	211
2	4	18	MEL_032.5	4.3	8.8	10	58.8	-	211
2	4	19	MEL_101.8	3.8	16.3	28.8	80	-	207
2	4	20	MEL_130.8	5	17.5	33.8	76.3	-	215
2	4	21	MEL_210.1a	10	16.3	28.8	23.8	-	207
2	4	22	MEL_173.2	3	12.5	20	71.3	-	211
2	4	23	MEL_206a.1b	2.3	4.8	11.8	48.8	-	207
2	4	24	MEL_207.5	3	17.5	28.8	50	-	215
2	4	25	MEL_081.2	4.8	10	28.8	40	-	211
2	4	26	MEL_141.8	2.3	4.8	12.5	38.8	-	211
2	4	27	MEL_013.1b	2.8	6.8	6.3	17.5	-	211
2	4	28	MEL_017.5	2.3	5.5	13	18.8	-	211
2	4	29	MEL_088.7	5	7.5	20	25	-	211
2	4	30	MEL_002.1	3.8	7.5	20	42.5	-	211
2	4	31	MEL_105.4	0.5	3.5	5.5	26.3	-	218
2	4	32	MEL_113.2	1.8	7.5	11.3	20	-	215
2	5	1	MEL_159.7	-	-	-	5	-	211
2	5	2	MEL_115.4	0	1.3	3.8	5	-	215
2	5	3	MEL_095.5	2.3	8.8	10	37.5	-	211
2	5	4	MEL_041.2a	2.3	6.3	8.8	10	-	211
2	5	5	MEL_161.5	-	-	-	-	-	-
2	5	6	MEL_011.2a	6.3	15	32.5	25	-	211
2	5	7	MEL_168.1bA	5	13.8	25	6.3	-	211
2	5	8	MEL_145.4	2.5	5	7.5	16.3	-	211
2	5	9	MEL_052.7	-	-	-	-	-	-
2	5	10	MEL_189.5	6.3	10	28.8	68.8	-	211
2	5	11	MEL_142.3	5	8.8	16.3	4.8	-	211
2	5	12	MEL_165.1	1.8	4.3	10	3.5	-	-
2	5	13	MEL_121.1e	-	-	-	26.3	-	-
2	5	14	MEL_136.2b	5	15	43.8	22.5	-	211
2	5	15	MEL_178.1a	2.3	4.3	22.5	58.8	-	215
2	5	16	MEL_029.2b	1.8	5	17.5	-	-	211
2	5	17	MEL_178.2a	-	-	-	26.3	-	-
2	5	18	MEL_174.1	5	12.5	36.3	25	-	211
2	5	19	MEL_160.4	3.5	7.5	18.8	41.3	-	211
2	5	20	MEL_183.5	3.5	8	12.5	-	-	211
2	5	21	MEL_177a.1	-	-	-	67.5	-	-
2	5	22	MEL_059.1d	3	5	20	36.3	-	207
2	5	23	MEL_082.1b	3.5	11.3	25	34.5	-	211
2	5	24	MEL_119.8	2.8	6.3	20	40	-	211
2	5	25	MEL_074.3	-	-	-	-	-	-
2	5	26	MEL_151.6	0.5	3.5	12.5	34	-	215
2	5	27	MEL_128.1	2.8	10	21.3	6.3	-	207
2	5	28	MEL_015.2	3	7.5	10	37.5	-	211
2	5	29	MEL_119.3	-	-	-	-	-	-
2	5	30	MEL_174.4	0	2.5	21.3	7.5	-	215
2	5	31	MEL_150.3	4.3	10	25	31.3	-	215
2	5	32	MEL_056.1	0	5	11.3	3.5	-	211
2	6	1	MEL_095.8	3.5	5.5	13	6.3	-	215
2	6	2	MEL_130.4	0	1.8	7.5	5	-	218
2	6	3	MEL_037.2a	2.5	8.8	30	12.5	-	211
2	6	4	MEL_092.2	7.8	25	33.8	82.5	-	211
2	6	5	MEL_031.2c	0	18	36.3	12.5	-	215
2	6	6	MEL_097.3	11.3	12.5	16.3	73	-	215
2	6	7	MEL_142.6	0.8	8.3	12.5	27.5	-	211
2	6	8	MEL_174.6	0.5	5.5	15	37.5	-	218
2	6	9	MEL_099.6	7	17.5	36.3	36.3	-	215
2	6	10	MEL_144.1f	8	30.8	61.3	61.3	-	211
2	6	11	MEL_179.2	5.5	11.8	35	65	-	211
2	6	12	MEL_092.1	1.5	10.5	33.8	21.3	-	215
2	6	13	MEL_111.3	4.3	21.3	62.5	81.3	-	207
2	6	14	MEL_073.5	4	21.3	41.3	30	-	211
2	6	15	MEL_058.6	9.8	21.3	43.8	70	-	207
2	6	16	MEL_186.1b	2.8	7.5	15	27.5	-	211
2	6	17	MEL_138.4	0.8	6	22	32.5	-	211
2	6	18	MEL_154.3	2	9.3	12.5	53.8	-	211
2	6	19	MEL_149.2	6.3	16.5	32.5	62.5	-	211
2	6	20	MEL_061.1	4.3	9.5	27.5	56.3	-	211
2	6	21	MEL_190.8	3.3	8.5	21.3	20	-	215
2	6	22	MEL_208.8	2.8	6.5	18.8	15	-	211
2	6	23	MEL_084.1	4	16.3	27.5	72.5	-	211
2	6	24	MEL_199.4	10	23.8	31.3	71.3	-	211
2	6	25	MEL_208.6	1.8	8.5	32.5	37.5	-	215
2	6	26	MEL_201.8	9	27.5	50	100	-	207
2	6	27	MEL_135.1b	18.8	28.3	58.8	73.8	-	211
2	6	28	MEL_132.3	3	13.8	25	36.3	-	207
2	6	29	MEL_112.1b	1.8	5.8	16.3	21.3	-	215
2	6	30	MEL_133.1	3.3	8	16.3	76.3	-	215
2	6	31	MEL_087.1c	3	9.3	18.8	53.8	-	211
2	6	32	MEL_015.4	2.5	6.3	25	5.5	-	211
2	7	1	MEL_100.2b	1.3	12.5	22.5	12.5	-	211
2	7	2	MEL_057.3	4.8	15	56.3	72.5	-	211
2	7	3	MEL_044b.1b	2.8	4.3	22.5	8.8	-	215
2	7	4	MEL_187.2b	3	12.5	20	55	-	211
2	7	5	MEL_118.3b	7.5	13.8	32.5	75	-	207
2	7	6	MEL_035.8	4.3	10.8	22.5	12.5	-	215
2	7	7	MEL_163.2	1.3	8	20	12.5	-	215
2	7	8	MEL_200.3	5	13.8	25	36.3	-	211
2	7	9	MEL_173.5	4	12.5	25	87.5	-	211
2	7	10	MEL_095.3	3.5	18.8	18.8	77.5	-	207
2	7	11	MEL_129.3	5	18.8	30	75	-	211
2	7	12	MEL_130.3	3.5	16.3	36.3	81.3	-	207
2	7	13	MEL_162.6	2.8	6.8	28.8	33.8	-	211
2	7	14	MEL_209.7	2.5	10	25	13	-	211
2	7	15	MEL_163.3	0.8	2	6.3	18.8	-	211
2	7	16	MEL_167.2	2.3	10	17.5	32.5	-	211
2	7	17	MEL_063b.1	3.5	10	25	60	-	215
2	7	18	MEL_178.3a	0.5	3.3	7.5	17.5	-	215
2	7	19	MEL_007.2b	4.5	20	26.3	33.8	-	215
2	7	20	MEL_006.2	5.5	8.8	37.5	18.8	-	211
2	7	21	MEL_098.6	2.3	7	10.5	7	-	215
2	7	22	MEL_065.2b	3.5	16.3	33.8	-	-	215
2	7	23	MEL_081.3	3.5	16.5	32.5	71.3	-	211
2	7	24	MEL_203.1	-	-	-	95	-	211
2	7	25	MEL_017.2	4	4.8	15	72.5	-	215
2	7	26	MEL_121.1f	0.8	6.3	15	18.8	-	211
2	7	27	MEL_062.1a	1.5	4.8	10.8	11.3	-	211
2	7	28	MEL_075.1b	4.8	13.8	26.3	16.3	-	211
2	7	29	MEL_100.1a	6	32.5	61.3	50	-	211
2	7	30	MEL_005.3	6.3	22.5	32.5	60	-	211
2	7	31	MEL_023.1	11.3	28.8	60	58.8	-	207
2	7	32	MEL_047b.1a	6.8	12.5	23.3	31.3	-	211
2	8	1	MEL_021.2	6	11.3	20	68.8	-	207
2	8	2	MEL_032.6	0.8	10.5	25	17.5	-	215
2	8	3	MEL_043.3	2.5	11.3	27.5	7.5	-	211
2	8	4	MEL_147.4	5.5	8.3	17.5	20	-	215
2	8	5	MEL_033.1.B	5	7	13.8	58.8	-	207
2	8	6	MEL_185.3	0.5	2.8	7.5	7.5	-	215
2	8	7	MEL_005.2	1.8	7.8	17.5	27.5	-	211
2	8	8	MEL_034.4	6.3	20	36.3	77.5	-	211
2	8	9	MEL_158.5	0.5	8.8	17.3	8.8	-	211
2	8	10	MEL_043.2	1.3	9.3	21.3	-	-	211
2	8	11	MEL_171.1b	1.8	11.3	22.5	17.5	-	211
2	8	12	MEL_203.7	0.3	1.8	15	52.5	-	211
2	8	13	MEL_004.1	0.3	1.8	15	81.3	-	211
2	8	14	MEL_197.2	5	17	36.3	75	-	211
2	8	15	MEL_203.4	3.5	11.3	21.3	63.8	-	211
2	8	16	MEL_114.4	1.8	-	-	100	-	211
2	8	17	MEL_132.6	0	8.8	23.8	4.8	-	-
2	8	18	MEL_062.2	0	1	10	16.3	-	215
2	8	19	MEL_064.1c	0.3	1.5	7.5	26.3	-	215
2	8	20	MEL_105.2	1.8	-	-	30	-	211
2	8	21	MEL_189.7	7.5	26.3	70	67.5	-	207
2	8	22	MEL_126.5	3	8.8	17.5	60	-	211
2	8	23	MEL_032.8	4.8	10	21.3	18.8	-	215
2	8	24	MEL_043.4	6.3	31.3	68.8	90	-	215
2	8	25	MEL_113.1a	3.5	9.3	17.5	23.8	-	207
2	8	26	MEL_061.2	2.3	7.5	15	13.8	-	211
2	8	27	MEL_017.7	4	11.3	37.5	61.3	-	215
2	8	28	MEL_118.2a	2.5	6.3	15	87.5	-	215
2	8	29	MEL_082.3	4.3	11.3	28.8	8.3	-	215
2	8	30	MEL_136.3aA	1.8	1.3	7.5	13.8	-	215
2	8	31	MEL_141.3	1.5	6.3	21.3	10	-	211
2	8	32	MEL_103.2	0	6.8	20	33.8	-	215
2	9	1	MEL_163.4	1.5	7.5	21.3	43.8	-	211
2	9	2	MEL_131.2b	1.5	4.8	11.3	8.8	-	211
2	9	3	MEL_200.1b	3.5	7.5	23	40	-	211
2	9	4	MEL_013.1a	6.8	13.8	25	42.5	-	211
2	9	5	MEL_187.3b	5	17.5	47.5	32.8	-	207
2	9	6	MEL_050.5	1.5	7.5	16.8	12.5	-	211
2	9	7	MEL_041.2c	7.5	15	67.5	62.5	-	211
2	9	8	MEL_101.5	2.8	10	16.3	62.5	-	211
2	9	9	MEL_133.8	1.8	5.5	12.5	56.3	-	211
2	9	10	MEL_077.6	11.3	25	81.3	93.8	-	215
2	9	11	MEL_199.5	3.5	15	40	33.8	-	207
2	9	12	MEL_136.2a	2.3	20	31.3	22.5	-	211
2	9	13	MEL_075.1a	8.8	31.3	70	31.3	-	211
2	9	14	MEL_021.1	5	23.8	67.5	77.8	-	207
2	9	15	MEL_176.6	4.3	11.3	26.3	6.8	-	215
2	9	16	MEL_112.4	1	3.5	11.3	9.3	-	211
2	9	17	MEL_180.4	1.5	9.3	10	10	-	211
2	9	18	MEL_159.2	0	0.5	5	7.5	-	218
2	9	19	MEL_058.1	0.5	7.5	15	22.5	-	211
2	9	20	MEL_203.2	3	11.3	28.8	16.3	-	215
2	9	21	MEL_023.6	0.5	5.5	12.5	43.8	-	211
2	9	22	MEL_209.2	1	9.3	28.8	82.5	-	211
2	9	23	MEL_177a.2	2.8	27.5	65	55	-	211
2	9	24	MEL_110.2b	2.5	5	28.8	35	-	211
2	9	25	MEL_105.1	0.8	4.3	23.8	100	-	211
2	9	26	MEL_040.1c	12.5	25	47.5	57.5	-	211
2	9	27	MEL_109.2	3	7.5	17.5	7	-	211
2	9	28	MEL_018.1	1.5	3.5	15	13.8	-	215
2	9	29	MEL_093.6	0	5	35	16.3	-	211
2	9	30	MEL_053.3	4.3	6.3	22.5	72.5	-	207
2	9	31	MEL_130.5	4.3	6.3	32.5	40	-	207
2	9	32	MEL_201.7	3.8	6.3	25	46.3	-	211
2	10	1	MEL_161.2	6.3	13.8	22.5	25	-	211
2	10	2	MEL_202.5	5	15	37.5	46.3	-	211
2	10	3	MEL_033.4	2.5	17.5	50	53.8	-	207
2	10	4	MEL_116.6	3.5	8.8	20	36.3	-	211
2	10	5	MEL_120.3	4.3	8.8	35	55	-	207
2	10	6	MEL_054.1	8.8	20	62.5	63.8	-	207
2	10	7	MEL_052.1	1.5	13.8	36.3	58.8	-	211
2	10	8	MEL_107.3a	2.5	5.5	22.5	68.8	-	207
2	10	9	MEL_087.1a	7.5	16.3	27.5	70	-	207
2	10	10	MEL_203.6	7.5	27.5	36.3	35	-	211
2	10	11	MEL_184.2a	4.3	22.5	66.3	87.5	-	207
2	10	12	MEL_082.2	5.5	9	35	62.5	-	211
2	10	13	MEL_170.3	8.8	27.5	62.5	45	-	211
2	10	14	MEL_085.4	2	8.8	25	41.3	-	207
2	10	15	MEL_195.1f	4.8	13.8	16.3	37.5	-	211
2	10	16	MEL_103.7	0.3	2.5	11.3	7.5	-	211
2	10	17	MEL_161.7	7.5	26.3	40	100	-	207
2	10	18	MEL_083.3	5.5	16.3	43.8	95	-	211
2	10	19	MEL_115.2	3.5	15.5	23.8	56.3	-	211
2	10	20	MEL_100.1b	2.3	7.5	32.5	51.3	-	211
2	10	21	MEL_194a.2	5.5	7.5	25	83.8	-	211
2	10	22	MEL_054.3	1	4.3	25	12.5	-	215
2	10	23	MEL_108.6	3.5	13.8	41.3	18.8	-	207
2	10	24	MEL_060.3	0	5	10	43.8	-	211
2	10	25	MEL_150.5	1.8	5	20	8.8	-	215
2	10	26	MEL_183.7	1	3.5	13.8	7.8	-	211
2	10	27	MEL_003.1f	11.3	10	38.8	41.3	-	211
2	10	28	MEL_056.4	2.8	10	22.5	10.3	-	211
2	10	29	MEL_127.2b	0	4.3	20	6.3	-	215
2	10	30	MEL_152.2a	3	5	15	80	-	211
2	10	31	MEL_167.8	0.5	3.8	21.3	75	-	211
2	10	32	MEL_055.2b	5.5	16.3	61.3	55	-	207
2	11	1	MEL_142.8	1.8	8	36.3	10	-	211
2	11	2	MEL_162.5	2.5	6.3	25	8.8	-	211
2	11	3	MEL_117.8	0.5	3	28.8	11.3	-	211
2	11	4	MEL_012.2b	1.5	2.5	8.8	8.8	-	215
2	11	5	MEL_008.7	3.8	8.8	21.3	91.3	-	211
2	11	6	MEL_048.1a	5.5	20	41.3	72.5	-	207
2	11	7	MEL_096.6	10	38.8	56.3	15	-	215
2	11	8	MEL_190.7	5	7.5	35	23.8	-	215
2	11	9	MEL_070.1c	5	15	38.8	77.5	-	211
2	11	10	MEL_092.7	7.5	6.3	40	3	-	215
2	11	11	MEL_092.3	2.5	6.3	32.5	50	-	211
2	11	12	MEL_182.3a	3.8	13.8	17.5	90	-	211
2	11	13	MEL_195.1cD	2.8	12.5	31.3	88.8	-	211
2	11	14	MEL_036.8	1	12	36.3	27.5	-	215
2	11	15	MEL_043.6	6.8	26.3	47.5	87.5	-	211
2	11	16	MEL_179.3	7.5	38.8	67.5	85	-	207
2	11	17	MEL_165.6B	3	13.8	38.8	65	-	211
2	11	18	MEL_131.2c	1.5	5	25	42.5	-	207
2	11	19	MEL_195.1d	5.5	12.5	41.3	8.8	-	218
2	11	20	MEL_129.6	1.3	6.3	25	5	-	215
2	11	21	MEL_076.1c	1	8	27.5	57.5	-	207
2	11	22	MEL_019.6	4.3	15	45	40	-	211
2	11	23	MEL_181.7	5	6.3	22.5	30	-	211
2	11	24	MEL_206b.3	1.3	5	33.8	35	-	207
2	11	25	MEL_207.7	3.3	15	42.5	37.5	-	211
2	11	26	MEL_108.8	3	8.3	22.5	100	-	211
2	11	27	MEL_158.4	1.3	6	18.8	21.3	-	215
2	11	28	MEL_022.2a	5	12.5	27.5	92.5	-	211
2	11	29	MEL_084.2	5	6.3	28.8	90	-	215
2	11	30	MEL_093.8	6.3	26.3	43.8	35	-	211
2	11	31	MEL_106b.2	1.8	9.3	31.3	72.5	-	211
2	11	32	MEL_209.4	1.3	7.5	42.5	86.3	-	211
2	12	1	MEL_057.1a	1.3	8	27.5	18.8	-	215
2	12	2	MEL_044a.2	1.5	5	16.3	52.5	-	211
2	12	3	MEL_004.2	0	1.8	9.3	46.3	-	211
2	12	4	MEL_199.3	0.5	6.3	13.8	43.8	-	211
2	12	5	MEL_073.3	1.5	7.5	22.5	37.5	-	211
2	12	6	MEL_126.2	1.8	15	45	61.3	-	211
2	12	7	MEL_083.2	2	5.8	20	42.5	-	207
2	12	8	MEL_049.6	1.8	15.5	37.5	12.5	-	211
2	12	9	MEL_169.2a	1	2.5	9.3	37.5	-	211
2	12	10	MEL_097.6	7.5	15	30	56.3	-	211
2	12	11	MEL_028.1c	1.8	5.8	18.8	75	-	207
2	12	12	MEL_177a.3	1.3	3.3	18.8	33.8	-	211
2	12	13	MEL_099.4	2.5	5	13.8	32.5	-	218
2	12	14	MEL_165.7	0.8	12.5	23.8	12.5	-	211
2	12	15	MEL_165.6A	3.8	17.5	50	100	-	211
2	12	16	MEL_072.1c	5	17.5	41.3	45	-	211
2	12	17	MEL_094.2a	0.5	3	20	16.3	-	211
2	12	18	MEL_148.1cA	2.3	3.8	16.3	7.5	-	218
2	12	19	MEL_041.1a	7	30	70	87.5	-	211
2	12	20	MEL_136.3aB	10	22.5	35	35	-	215
2	12	21	MEL_035.3	3	11.3	20	16.3	-	207
2	12	22	MEL_050.7	6.3	13.3	20	100	-	211
2	12	23	MEL_008.5	2.5	16.3	33.8	57.5	-	211
2	12	24	MEL_158.1	7.3	13.8	21.3	25	-	211
2	12	25	MEL_145.7	1.5	8.8	29.5	43.8	-	211
2	12	26	MEL_039.1a	1	3	15	5.5	-	211
2	12	27	MEL_024.1	0.8	6.8	13.8	9.3	-	211
2	12	28	MEL_150.8	3.8	8.8	23.8	15	-	215
2	12	29	MEL_196.4	1.5	6	22.5	7.5	-	211
2	12	30	MEL_033.7	9.8	17.5	42.5	92.5	-	207
2	12	31	MEL_104.1	3.5	17.5	28.8	52.5	-	211
2	12	32	MEL_025.1e	0.5	5.3	20	42.5	-	207
2	13	1	MEL_056.5	0.3	2	4.8	15	-	211
2	13	2	MEL_021.3	1.8	7	16.3	13.8	-	211
2	13	3	MEL_042.1d	1.8	9.3	26.8	10	-	211
2	13	4	MEL_049.2	3	10	27	43.8	-	207
2	13	5	MEL_011.1a	1	3.5	6.5	13.5	-	211
2	13	6	MEL_034.5	0.8	5.8	15.3	9	-	211
2	13	7	MEL_011.3	4	19	31.8	71.3	-	211
2	13	8	MEL_078.2c	8	18.8	31.3	77.5	-	211
2	13	9	MEL_185.6	1.5	9	21	37.5	-	211
2	13	10	MEL_046.7	5.5	16.5	23.5	77.5	-	211
2	13	11	MEL_062.6	1	10	18.8	25	-	211
2	13	12	MEL_020.1	4	22	43.3	73.8	-	211
2	13	13	MEL_003.1e	6.5	20.3	58.8	58.8	-	211
2	13	14	MEL_157.1	10	20	27.5	87.5	-	211
2	13	15	MEL_005.4	4.5	20.8	22.8	38.8	-	211
2	13	16	MEL_106a.3	9.5	21.5	33.3	67.5	-	211
2	13	17	MEL_204.7	2.5	6.5	11.3	35	-	211
2	13	18	MEL_102.6	3	18.3	46.3	80	-	211
2	13	19	MEL_016.4	8	21	33.3	31.3	-	211
2	13	20	MEL_207.2	5.5	21	47	91.3	-	211
2	13	21	MEL_170.5	7.5	23.8	47	72.5	-	211
2	13	22	MEL_208.1	0.8	6	18.3	7.3	-	211
2	13	23	MEL_120.7	1.5	5	20.8	5.5	-	215
2	13	24	MEL_180.6	2	13.5	23	51.3	-	211
2	13	25	MEL_149.3	2.3	8.3	12.3	13.8	-	211
2	13	26	MEL_180.2	1.5	7.3	16.5	11.8	-	211
2	13	27	MEL_019.1a	2.3	8.8	16	11.3	-	211
2	13	28	MEL_167.7	0	7	20.5	14.3	-	211
2	13	29	MEL_096.1a	0.5	1.3	4	7	-	211
2	13	30	MEL_132.2	2	15	39.8	77.5	-	207
2	13	31	MEL_163.5	0	0.5	2	4.3	-	215
2	13	32	MEL_020.3	0.5	6.3	16.8	12.5	-	215
2	14	1	MEL_205.1e	1.8	6.8	26.3	22.5	-	211
2	14	2	MEL_196.3	1.3	5.5	15.8	15	-	211
2	14	3	MEL_162.8	0	0.3	0.5	17.5	-	218
2	14	4	MEL_169.2cB	0.5	3.5	11.8	7.5	-	218
2	14	5	MEL_180.1	1.5	6.5	14	15	-	215
2	14	6	MEL_165.8	0	1	11	12.5	-	211
2	14	7	MEL_181.1	1.5	4.8	9.8	20	-	211
2	14	8	MEL_087.1b	3	10.3	13.5	41.3	-	211
2	14	9	MEL_184.1a	4.8	3.5	16.8	70	-	211
2	14	10	MEL_166.3b	2	4	9.8	33.8	-	215
2	14	11	MEL_071.1e	3	8.5	17.5	73.8	-	207
2	14	12	MEL_122.1a	0.5	4	11.5	41.3	-	211
2	14	13	MEL_209.5	0.8	5	15.8	65	-	211
2	14	14	MEL_090.1c	2.5	7.3	7.3	15	-	211
2	14	15	MEL_016.3	0.5	8	14.5	86.3	-	211
2	14	16	MEL_128.7	0.5	5.5	11.3	31.3	-	211
2	14	17	MEL_110.1b	1	10	10.8	23.8	-	215
2	14	18	MEL_134a.1	0.8	9	24.8	58.8	-	211
2	14	19	MEL_120.8	1	5.3	11.8	30	-	211
2	14	20	MEL_188.7	0.8	4	14.3	3.5	-	211
2	14	21	MEL_091.5	0.5	4.5	10.3	40	-	211
2	14	22	MEL_086.3	16.3	32.5	48.8	91.3	-	207
2	14	23	MEL_194a.1	1.5	3.3	22.3	10.8	-	215
2	14	24	MEL_118.1b	2.5	14.8	20.5	52.5	-	211
2	14	25	MEL_074.1	1	13.8	30.5	36.3	-	211
2	14	26	MEL_207.4	8	21.3	38.3	65	-	211
2	14	27	Soissons	2.3	2.8	8	50	-	207
2	14	28	MEL_162.2	0.5	9.3	18	13.8	-	211
2	14	29	MEL_099.8	2	14	18.8	6.3	-	215
2	14	30	MEL_198.6	1	4	9.5	16.3	-	215
2	14	31	MEL_038.1a	1	14.5	20.8	57.5	-	215
2	14	32	MEL_158.8	0.8	5	9.3	23.8	-	211
2	15	1	MEL_101.4	-	-	-	-	-	-
2	15	2	MEL_142.2	4.8	6.8	9.5	17.5	-	211
2	15	3	MEL_090.1b	2	13	32	-	-	215
2	15	4	MEL_102.4	1	3.8	6	17.5	-	211
2	15	5	MEL_175.2	0	0.3	1.5	-	-	-
2	15	6	MEL_121.1c	0.3	0.5	3	6.3	-	211
2	15	7	MEL_093.7	2.5	5.5	13.3	23.8	-	211
2	15	8	MEL_135.1f	1	3.8	7.3	50	-	211
2	15	9	MEL_183.4	0.3	3.5	14.8	-	-	215
2	15	10	MEL_038.2b	0	2	13.3	18.8	-	211
2	15	11	MEL_160.1	-	-	-	-	-	-
2	15	12	MEL_147.2	1.5	5	24.8	5	-	218
2	15	13	MEL_198.1	1	6.5	19	-	-	215
2	15	14	MEL_103.1	0.5	2.8	7.3	10	-	211
2	15	15	MEL_024.2	0.3	2.5	11.5	10	-	211
2	15	16	MEL_009a.3	2	2.5	6.8	50	-	211
2	15	17	MEL_204.5	0	1	5.8	10	-	215
2	15	18	MEL_111.7	2.5	6.8	33.8	40	-	211
2	15	19	MEL_182.1a	1.8	8.8	15.3	70	-	211
2	15	20	MEL_174.2	3	5	15	23.8	-	211
2	15	21	MEL_169.1c	0.5	6.5	18.5	48.3	-	211
2	15	22	MEL_078.1cA	1.5	2.3	8	12.5	-	215
2	15	23	MEL_060.4	1	9.5	15.8	17.5	-	211
2	15	24	MEL_176.5	0	3	8	22	-	211
2	15	25	MEL_131.1c	-	-	-	-	-	-
2	15	26	MEL_201.5	0	3.5	6.3	4.3	-	215
2	15	27	MEL_105.5	1.8	8.8	20	13.8	-	215
2	15	28	MEL_141.5	9.5	30	58.5	92.5	-	211
2	15	29	MEL_013.2c	2	7.3	12.5	5	-	215
2	15	30	MEL_207.6	0	4.5	7.3	8.8	-	-
2	15	31	MEL_072.1a	2	11.5	22.5	11.3	-	207
2	15	32	MEL_202.6	3	10	17.5	16.3	-	211
2	16	1	MEL_121.1b	0	2.8	13.3	6.3	-	215
2	16	2	MEL_148.1fA	0	0.5	10.5	5	-	215
2	16	3	MEL_005.5	1.5	7.3	12.8	12.5	-	211
2	16	4	MEL_156.5	0.3	6.3	13.3	5.5	-	-
2	16	5	MEL_193.5	2.3	7.3	15	11.3	-	211
2	16	6	MEL_081.4	0.5	2.8	12.8	18.8	-	211
2	16	7	MEL_092.8	0.3	2.3	10	12.5	-	215
2	16	8	MEL_201.1	0.5	3.8	14.5	3.5	-	218
2	16	9	MEL_103.3	2.3	7.8	20	38.8	-	211
2	16	10	MEL_135.1a	1	5.5	11	75	-	211
2	16	11	MEL_141.1	1	0.8	7	23.8	-	207
2	16	12	MEL_181.5	1	5	14.5	11.8	-	215
2	16	13	MEL_051.1c	0	2	10.3	13.8	-	215
2	16	14	MEL_208.4	0	6	15.8	10.5	-	211
2	16	15	MEL_172.5	8.5	36.3	40.3	50	-	211
2	16	16	MEL_199.6	3.3	8	19	8.8	-	215
2	16	17	MEL_009a.4	6.3	17	30.5	56.3	-	211
2	16	18	MEL_043.1	5.5	5	20	31.3	-	211
2	16	19	MEL_164.3	2.3	7.8	15.8	16.3	-	211
2	16	20	MEL_117.4	0.5	4	13.3	18.8	-	211
2	16	21	MEL_086.1	6.3	21.8	38.8	90	-	211
2	16	22	MEL_128.8	1.8	16.8	19	92.5	-	215
2	16	23	MEL_053.2a	1.5	11.3	18.3	68.8	-	207
2	16	24	MEL_022.1c	1.5	4.5	35	52.5	-	211
2	16	25	MEL_190.6	3.8	10.5	35	25	-	-
2	16	26	MEL_163.6	1.5	2.5	12.5	-	-	211
2	16	27	MEL_197.3	0.5	2.5	16.3	17.5	-	215
2	16	28	MEL_115.6	0.5	2.5	7.3	47.5	-	211
2	16	29	MEL_191.6	0	3	11	12.5	-	215
2	16	30	MEL_129.4	0.3	4.5	15	18.8	-	211
2	16	31	MEL_149.6	0	0.5	14	14.3	-	211
2	16	32	MEL_077.5	0.8	2.5	3.3	53.8	-	211
2	17	1	MEL_044a.4	0.3	0.3	0.5	-	-	-
2	17	2	MEL_072.1f	2	9	13.3	13.8	-	215
2	17	3	MEL_044a.3	2.8	7.3	17.5	5.5	-	215
2	17	4	MEL_047a.3	0.3	0.8	10.8	3	-	211
2	17	5	MEL_105.3	-	-	-	-	-	-
2	17	6	MEL_178.1b	0	1	0.8	7	-	-
2	17	7	MEL_144.1a	0	0.8	3.5	6.3	-	-
2	17	8	MEL_021.7	0	1.8	8	3	-	215
2	17	9	MEL_024.5	-	-	-	-	-	-
2	17	10	MEL_193.7	1	1	5	1.8	-	-
2	17	11	MEL_071.1f	-	-	-	21.3	-	211
2	17	12	MEL_125.1b	0	4.5	23.3	33.8	-	-
2	17	13	MEL_091.4	-	-	-	-	-	-
2	17	14	MEL_085.1b	0	0	1	3.5	-	-
2	17	15	MEL_090.1a	0	4.5	3.5	4.3	-	218
2	17	16	MEL_038.1c	0	0	6.5	10	-	215
2	17	17	MEL_016.7	-	-	-	-	-	-
2	17	18	MEL_195.1a	0	6.8	23	13.8	-	218
2	17	19	MEL_015.3	0	5.8	21	16.3	-	215
2	17	20	MEL_171.2c	0	1.5	10.3	15	-	211
2	17	21	MEL_204.4	3.5	16.5	47.5	16.3	-	211
2	17	22	MEL_119.7	0	4.3	14.5	15	-	218
2	17	23	MEL_176.2	2.5	21.3	43.3	28.8	-	211
2	17	24	MEL_143.5	1.5	4	32	8.8	-	211
2	17	25	MEL_198.4	0.5	14	19.5	15	-	215
2	17	26	MEL_083.5	0	4.8	45	7.5	-	218
2	17	27	MEL_085.2b	2.5	7.3	19.8	70	-	207
2	17	28	MEL_171.1c	1.3	7	13.5	78.8	-	215
2	17	29	MEL_122.4	-	-	-	63.8	-	211
2	17	30	MEL_146.1a	1	6	24.8	8.8	-	211
2	17	31	MEL_135.1c	-	-	-	7.5	-	211
2	17	32	MEL_210.3	0	1.5	13	15	-	211
2	18	1	MEL_009b.1	0	29.8	35	10	-	215
2	18	2	MEL_007.2a	0	1.5	48.8	45	-	215
2	18	3	MEL_181.8	1.5	9.8	42	11.3	-	211
2	18	4	MEL_192.8	2.8	7.3	18.5	11.8	-	211
2	18	5	MEL_164.7	6.5	38.8	34.5	87.5	-	207
2	18	6	MEL_041.1c	1	6.8	13.8	52.5	-	211
2	18	7	MEL_109.1	12.5	25.8	57.5	82.5	-	211
2	18	8	MEL_115.1	6.5	16.3	57.5	48.8	-	211
2	18	9	MEL_020.7	1	7	19.8	5	-	211
2	18	10	MEL_193.3	2	15.8	47.8	23.8	-	211
2	18	11	MEL_159.1	2	7	27.5	85	-	211
2	18	12	MEL_169.2b	2.5	9	45.8	77.5	-	211
2	18	13	MEL_054.7	1.5	7.3	27	6.3	-	218
2	18	14	MEL_208.7	0	9	15.5	15	-	211
2	18	15	MEL_161.1	3.5	15.5	48.8	91.3	-	207
2	18	16	MEL_113.5	2.5	12.3	38.8	82.5	-	211
2	18	17	MEL_098.8	1.3	5.8	25	71.3	-	211
2	18	18	MEL_115.3	1.8	26.3	36.3	-	-	215
2	18	19	MEL_060.1a	0	2.5	5.5	4.8	-	211
2	18	20	MEL_102.5	3.5	7	27.5	5	-	211
2	18	21	MEL_113.3	3	21.8	52.5	51.3	-	211
2	18	22	MEL_166.1a	4.5	51.3	72.5	83.8	-	211
2	18	23	MEL_144.1e	1.5	15	16.5	25	-	207
2	18	24	MEL_192.3	0.5	5.8	17.5	7.5	-	211
2	18	25	MEL_033.5	2.3	17.3	37.8	33.8	-	211
2	18	26	MEL_030.1a	2	11.8	29.5	31.3	-	215
2	18	27	MEL_185.4	4.5	18.8	77.5	57.5	-	211
2	18	28	MEL_156.6	5.5	13.8	35	46.3	-	211
2	18	29	MEL_059.1f	5.5	18.3	37.5	37.5	-	211
2	18	30	MEL_078.1bB	1.5	13.3	35	50	-	215
2	18	31	MEL_099.5	0	10.8	35	18.8	-	211
2	18	32	MEL_156.7	1.3	14.5	47.5	47.5	-	211
2	19	1	MEL_144.1c	1	9.8	23	10	-	211
2	19	2	MEL_056.2	0.5	10.5	23.3	10	-	215
2	19	3	MEL_053.2b	1	5	19.3	3	-	211
2	19	4	MEL_087.1f	1	8.8	16.3	38.8	-	211
2	19	5	MEL_004.5	0	0.3	9.3	10	-	211
2	19	6	MEL_104.4	7.5	10	11.3	60	-	215
2	19	7	MEL_007.2c	0	7.3	30	16.3	-	211
2	19	8	MEL_183.6	1	17.7	25	12.5	-	211
2	19	9	MEL_148.1e	3	8.8	30	20	-	211
2	19	10	MEL_143.1	4.8	13.3	42.5	31.3	-	211
2	19	11	MEL_116.2	3	13.8	32.5	18.8	-	211
2	19	12	MEL_104.2	2.5	14.8	30	12.5	-	211
2	19	13	MEL_013.2a	5	10	23.8	48.8	-	207
2	19	14	MEL_085.3	4.8	12.5	26.3	65	-	207
2	19	15	MEL_078.1bA	5	11.5	27	86.3	-	218
2	19	16	MEL_111.6	2.5	15.3	27.8	16.3	-	211
2	19	17	MEL_052.8	11.8	31.3	45	93.8	-	211
2	19	18	MEL_151.1	6	10.8	30	28.8	-	211
2	19	19	MEL_045.1b	3	12.5	27.5	53.8	-	-
2	19	20	MEL_180.8	3	10	27.5	10	-	211
2	19	21	MEL_113.4	0.5	6.3	15.3	13.8	-	215
2	19	22	MEL_166.2b	3	13	53.8	28.8	-	211
2	19	23	MEL_123.4	2	3.8	21.3	22.5	-	218
2	19	24	MEL_114.8	2.5	16.5	46.3	63.8	-	211
2	19	25	MEL_046.2	1.3	10.8	31.3	36.3	-	211
2	19	26	MEL_207.1	2	6.3	17.5	20	-	207
2	19	27	MEL_206b.4	0	4.3	17.5	12.5	-	211
2	19	28	MEL_151.5	3.3	7	12	12.5	-	211
2	19	29	MEL_056.8	2	9.5	14.8	6.3	-	211
2	19	30	MEL_023.5	2.5	13.8	47.5	7.5	-	211
2	19	31	MEL_116.7	3	5	42	48.8	-	218
2	19	32	MEL_139.4	2.5	21.8	60	81.3	-	211
2	20	1	MEL_031.1c	1.3	3.5	8.8	17.5	-	218
2	20	2	MEL_008.1	1.8	6.3	23.8	72.5	-	211
2	20	3	MEL_198.8	6.3	10	30	42.5	-	211
2	20	4	MEL_122.2b	0	8.8	18.8	13.8	-	211
2	20	5	MEL_145.2	3.8	14.5	20	86.3	-	207
2	20	6	MEL_076.1d	1.8	11	26.5	65	-	211
2	20	7	MEL_164.8	-	-	-	95	-	207
2	20	8	MEL_020.5	2	3.3	27.5	43.8	-	207
2	20	9	MEL_093.4	4.3	10	18.8	60	-	211
2	20	10	MEL_145.5	16.8	50	87.5	91.3	-	207
2	20	11	MEL_096.4	3.5	9.8	26	37.5	-	211
2	20	12	MEL_072.1b	5.3	10.3	37.5	80	-	207
2	20	13	MEL_036.1b	2.5	18.8	68.8	13.8	-	215
2	20	14	MEL_073.6	1	6.5	17	12.5	-	211
2	20	15	MEL_185.8	0.5	7	11.8	32.5	-	211
2	20	16	MEL_040.2b	1.5	12.5	19.8	18.8	-	211
2	20	17	MEL_121.1d	2.5	6.3	22.5	37.5	-	211
2	20	18	MEL_059.1c	4.3	17.5	28.8	53.8	-	211
2	20	19	MEL_202.2	4.3	18.8	46.3	25	-	211
2	20	20	MEL_160.7	8	20	45	92.5	-	211
2	20	21	MEL_168.3	1.8	13.8	51.3	46.3	-	211
2	20	22	MEL_192.7	4.5	33.3	62.5	25	-	211
2	20	23	MEL_128.2	16.3	46.3	63.8	92.5	-	211
2	20	24	MEL_055.1a	2.8	18.8	35	30	-	211
2	20	25	MEL_124.7	1.8	23.8	33.8	41.3	-	215
2	20	26	MEL_083.1	2.5	14.8	40	16.3	-	211
2	20	27	MEL_009a.2.B	11.8	12.5	27.5	73.8	-	211
2	20	28	MEL_195.1e	3	19.5	30	45	-	218
2	20	29	MEL_001.1c	5	15	47.5	18.8	-	211
2	20	30	MEL_050.8	4.3	8.8	13.8	6.3	-	211
2	20	31	MEL_046.1	1.5	7.3	11.8	26.3	-	211
2	20	32	MEL_154.2a	4.8	18.8	42.5	38.8	-	207
2	21	1	MEL_025.1c	2	5	25	6.8	-	207
2	21	2	MEL_095.2	0.5	2.3	15	18	-	211
2	21	3	MEL_045.1e	3.8	7.5	20	11.3	-	211
2	21	4	MEL_105.6	4.3	9.5	20	7.5	-	211
2	21	5	MEL_121.1a	4.3	10	17.5	3.5	-	211
2	21	6	MEL_147.7	1	6.3	17.5	12.5	-	-
2	21	7	Claire	0	5	21.3	28.8	-	211
2	21	8	MEL_031.1b	7.5	16.3	48.8	17.5	-	211
2	21	9	MEL_094.2c	10.5	15.8	40	46.3	-	215
2	21	10	MEL_033.6	3.5	12	26.3	47.5	-	211
2	21	11	MEL_210.2a	0	1.5	13	16.3	-	211
2	21	12	MEL_095.6	1	15.5	22.5	6.3	-	218
2	21	13	MEL_037.1a	3.5	23.8	35	17.5	-	211
2	21	14	MEL_120.6	7.5	18.8	27.5	40	-	211
2	21	15	MEL_093.2	1.3	13.8	30	21.3	-	211
2	21	16	MEL_009a.2.A	4	11	27.5	47.5	-	215
2	21	17	MEL_109.7	23.8	51.3	48.8	47.5	-	211
2	21	18	MEL_108.1	5	27.5	46.3	58.8	-	211
2	21	19	MEL_056.6	0	8.8	35.3	16.3	-	211
2	21	20	MEL_124.2	8	38.8	55	60	-	211
2	21	21	MEL_073.1	2	10	27.5	12.8	-	211
2	21	22	MEL_114.6	5	15	33.8	13.3	-	211
2	21	23	MEL_133.3	11	32	33.8	16.3	-	211
2	21	24	MEL_102.3	1	12	38.8	73.8	-	207
2	21	25	MEL_089.4	2.5	10	17.5	16.3	-	211
2	21	26	MEL_137a.1	3.8	30	63.8	38.8	-	211
2	21	27	MEL_057.2a	0	15	43.8	16.3	-	-
2	21	28	MEL_078.2b	3.8	15	33.8	31.3	-	211
2	21	29	MEL_054.8	1.8	11.3	60	7.5	-	207
2	21	30	Robigus	2.5	6.8	25	22.5	-	211
2	21	31	MEL_014.5	3.8	15	52.5	32.5	-	211
2	21	32	MEL_005.8	0	9.3	40	33.8	-	211
2	22	1	MEL_074.5	1.3	5	17.5	2.8	-	211
2	22	2	MEL_071.1b	2.5	5	17.5	10.8	-	215
2	22	3	MEL_016.1	3.8	11.3	42.5	16.3	-	211
2	22	4	MEL_108.3	2.5	7.5	18.8	28.8	-	211
2	22	5	MEL_073.4	0.3	2	18.8	10.3	-	211
2	22	6	MEL_093.3	0	25	42.5	6.8	-	211
2	22	7	MEL_066.1a	4.3	27.5	50	17	-	218
2	22	8	MEL_158.3	1.5	6.8	28.8	19.5	-	215
2	22	9	MEL_197.6	3.5	3.8	22.5	17.5	-	211
2	22	10	MEL_196.5	-	-	-	-	-	215
2	22	11	MEL_111.1	0	7.5	23.8	7	-	215
2	22	12	MEL_066.1b	0	23.8	40	22.5	-	211
2	22	13	MEL_132.5	1.3	11.3	23.8	9	-	211
2	22	14	MEL_099.2	4	8.8	16.3	6.3	-	211
2	22	15	MEL_119.1	10	21.3	73.8	80	-	207
2	22	16	MEL_134a.4	1.8	26.3	40	14.8	-	211
2	22	17	MEL_034.6	7.8	17.5	57.3	56.3	-	211
2	22	18	MEL_070.1a	12.5	35	57.5	41.3	-	207
2	22	19	MEL_165.4	1.3	7.5	35	23.8	-	211
2	22	20	MEL_001.1a	3.8	11.3	41.3	23.8	-	211
2	22	21	MEL_172.3	2.5	18.8	37.5	10	-	211
2	22	22	MEL_145.1	5	20	60	38.3	-	215
2	22	23	MEL_035.2	8.3	22.5	50	77.5	-	211
2	22	24	MEL_191.1	4.3	22.5	68.8	11.3	-	215
2	22	25	MEL_152.3	3.3	5.8	17.5	15	-	211
2	22	26	MEL_109.4	6.3	8.8	31.3	45	-	211
2	22	27	MEL_022.2c	10.8	20	35	45	-	215
2	22	28	MEL_171.2b	9	28.3	58.8	18.8	-	218
2	22	29	MEL_171.1a	3	10	45	31.8	-	211
2	22	30	MEL_158.7	4.3	8.8	25	12.5	-	211
2	22	31	MEL_084.3	3.3	8	26.3	60	-	211
2	22	32	MEL_107.2a	6	15.8	46.8	32.5	-	207
2	23	1	MEL_097.5	2.3	7.5	27.5	17.5	-	211
2	23	2	MEL_143.8	7.5	17.5	36.3	7.5	-	207
2	23	3	MEL_049.4	0	16.3	32.5	10.8	-	211
2	23	4	MEL_006.1	2.5	8.3	22.5	16.3	-	211
2	23	5	MEL_063a.2	5	7.5	21.3	55	-	211
2	23	6	MEL_045.1a	5	18.3	41.3	46.3	-	207
2	23	7	MEL_053.1b	2.5	12.5	30	95	-	211
2	23	8	MEL_001.2b	3	11.3	37.5	95	-	211
2	23	9	MEL_188.2	9.5	23.3	30	95	-	215
2	23	10	MEL_196.1B	1.5	3.8	22.5	15	-	211
2	23	11	MEL_029.1c	2	4.5	25	25	-	211
2	23	12	MEL_176.4	2.5	13.8	33.3	35	-	215
2	23	13	MEL_060.2bA	7.5	11.8	37.5	75	-	211
2	23	14	MEL_114.1	6	11.5	23.3	18.8	-	211
2	23	15	MEL_097.2	8	18.3	45	31.3	-	215
2	23	16	MEL_148.1fB	3.5	20.8	35	47.5	-	207
2	23	17	MEL_050.3	1.5	5.5	10	27.5	-	211
2	23	18	MEL_185.1	3.3	14	29.3	10	-	211
2	23	19	MEL_169.2cA	0.5	14.8	25.5	82.5	-	218
2	23	20	MEL_020.6	1	7.3	26.5	95	-	211
2	23	21	MEL_020.8	1.5	8.5	17.5	8.8	-	211
2	23	22	MEL_199.2	5.5	22	41.8	72.5	-	211
2	23	23	MEL_058.4	2	13	32.5	51.3	-	215
2	23	24	MEL_025.1f	0.5	2.3	8.8	95	-	211
2	23	25	MEL_156.1	9.8	45	67.5	27.5	-	211
2	23	26	MEL_036.7	2.5	8.5	24.3	81.3	-	211
2	23	27	MEL_033.3	6.5	24.5	38.8	95	-	207
2	23	28	MEL_098.7	19.5	55	70	52.5	-	211
2	23	29	MEL_062.4	1.5	15.5	21.8	12.5	-	211
2	23	30	MEL_008.2	6.3	16.3	20	75	-	211
2	23	31	MEL_002.8	0	2.5	15	58.8	-	-
2	23	32	MEL_194b.4	1.8	7.5	26.3	32.5	-	207
2	24	1	MEL_096.5	0	5	23.8	60	-	211
2	24	2	MEL_014.2	1.3	7.5	20	15	-	211
2	24	3	MEL_195.1b	2.8	7	13.3	85	-	211
2	24	4	MEL_006.6	0	1.8	7.8	7.5	-	211
2	24	5	MEL_192.1	1.3	11.8	27.5	32.5	-	207
2	24	6	MEL_131.1a	1	11.8	46.3	22.5	-	211
2	24	7	MEL_193.1	1	15	23.8	22.5	-	211
2	24	8	MEL_035.1	-	-	-	95	-	207
2	24	9	MEL_091.1b	3	18	45	76.3	-	211
2	24	10	MEL_194a.3	1	9.8	17.3	43.8	-	218
2	24	11	MEL_149.4B	1	4.5	15	15	-	211
2	24	12	MEL_074.6	1	4.8	14.5	72.5	-	211
2	24	13	MEL_048.2c	0	8.5	20.8	95	-	211
2	24	14	MEL_060.1b	0	3.3	40	32.5	-	211
2	24	15	MEL_148.1d	0.5	5.5	17.3	85	-	211
2	24	16	MEL_122.1b	1.5	9.3	22.5	20	-	211
2	24	17	MEL_157.4	1	4.3	15.5	82.5	-	211
2	24	18	MEL_208.3	1.5	5.5	36.3	12	-	211
2	24	19	MEL_088.8	2.8	15.8	33.3	95	-	211
2	24	20	MEL_141.4	27.5	52.5	73.8	38.8	-	207
2	24	21	MEL_081.1a	0.5	2	12.8	78.8	-	211
2	24	22	MEL_119.5	7.3	22.5	39.3	35	-	207
2	24	23	MEL_149.7	4	17.5	42	28.8	-	211
2	24	24	MEL_179.4	2	15	37.5	35	-	211
2	24	25	MEL_093.1	2	9.3	12	38.8	-	218
2	24	26	MEL_014.4	12	28.8	60	23.8	-	211
2	24	27	MEL_026.1b	9	26.8	66.3	23.8	-	211
2	24	28	MEL_061.4A	1	7.5	7	6.3	-	211
2	24	29	MEL_011.1b	9.3	7.5	22.5	95	-	211
2	24	30	MEL_047a.1	2	5.8	32.5	95	-	211
2	24	31	MEL_164.2	3.3	10.3	31.8	95	-	211
2	24	32	MEL_103.5	0	4.3	30	17.5	-	211
2	25	1	MEL_154.1a	2	10.8	48.8	33.8	-	211
2	25	2	MEL_100.1c	2	6.8	18.5	51.3	-	211
2	25	3	MEL_096.2	7	30	45	50	-	211
2	25	4	MEL_142.7	1.3	4.3	20.8	16.3	-	218
2	25	5	MEL_126.4	3.5	7.8	22.8	12.5	-	211
2	25	6	MEL_070.1b	1.5	5.3	14.8	12.5	-	207
2	25	7	MEL_172.2	2.8	15.5	38	17	-	211
2	25	8	MEL_016.5	27	36.3	57.5	95	-	211
2	25	9	MEL_117.6	3	8.5	25.8	10	-	211
2	25	10	MEL_064.1d	1.8	9.3	26.3	35	-	211
2	25	11	MEL_152.1a	2	8.5	55	95	-	207
2	25	12	MEL_086.2	6	14	37.5	26.3	-	211
2	25	13	MEL_025.1a	0	1.5	5.5	28.8	-	207
2	25	14	MEL_155.2aA	9.5	23.5	60	70	-	207
2	25	15	MEL_110.1a	1	4.5	45.3	12.5	-	215
2	25	16	MEL_128.6	16	70	93.8	95	-	211
2	25	17	MEL_025.1b	2.5	8	27.3	38.8	-	207
2	25	18	MEL_130.6	4	10.5	20.5	56.3	-	207
2	25	19	MEL_192.6	1	17.5	55	45	-	211
2	25	20	MEL_048.2bB	13.5	47.5	97.5	48.8	-	207
2	25	21	MEL_071.1a	4.3	15.8	30.8	95	-	211
2	25	22	MEL_001.2c	26.3	55	88.8	95	-	211
2	25	23	MEL_003.1a	3	11.5	38.8	95	-	211
2	25	24	MEL_136.3b	0.8	8.8	19.8	70	-	211
2	25	25	MEL_062.3	2.3	16.3	37.5	22.5	-	211
2	25	26	MEL_148.1a	5	14	42	87.5	-	215
2	25	27	MEL_157.6	6	7.8	14.8	10	-	211
2	25	28	MEL_138.2	3	10.3	20.8	32.5	-	215
2	25	29	MEL_050.1	4	20	53.8	7.8	-	207
2	25	30	MEL_175.1	8	20.8	56.3	46.3	-	211
2	25	31	MEL_129.7	-	-	-	6.5	-	211
2	25	32	MEL_010.1a	9	21.8	18.3	95	-	211
2	26	1	MEL_204.8A	2.8	9.8	35	57.5	-	211
2	26	2	MEL_116.8	7.5	25.3	52.5	17.5	-	211
2	26	3	MEL_020.2	2	13.8	37.5	4.3	-	215
2	26	4	MEL_157.2	0	12	32.5	36.3	-	211
2	26	5	MEL_117.5	3.8	8.5	47.5	95	-	211
2	26	6	MEL_157.7	0	4	27.5	95	-	211
2	26	7	MEL_149.5	2.5	4.8	17.5	16.3	-	207
2	26	8	MEL_077.7	7.5	30	41.3	5.5	-	207
2	26	9	MEL_001.2a	6.3	14.3	20.8	46.3	-	211
2	26	10	MEL_193.4	3	16.8	35	21.3	-	211
2	26	11	MEL_059.1a	8.3	28	35	13.8	-	211
2	26	12	MEL_136.1a	1.3	2.5	8.3	17.5	-	211
2	26	13	MEL_088.3	1.8	4.8	15.8	36	-	211
2	26	14	MEL_143.4	0.5	10.3	26.3	27.5	-	211
2	26	15	MEL_133.2	4.8	15.8	27.5	95	-	207
2	26	16	MEL_137b.1	2	11	38.3	95	-	211
2	26	17	MEL_180.5	1	4.3	12.3	65	-	211
2	26	18	MEL_053.1a	5.5	9.5	40	67.5	-	211
2	26	19	MEL_146.1b	9.3	23.8	55	5	-	211
2	26	20	MEL_095.1	10.3	26	70	22.5	-	215
2	26	21	MEL_043.7	5	21.5	41.5	95	-	211
2	26	22	MEL_033.8	11.3	23.8	66.3	52.5	-	207
2	26	23	MEL_098.5	5.8	27	46.3	7.5	-	211
2	26	24	MEL_037.1b	4	13.8	48.8	23.8	-	207
2	26	25	MEL_088.2	1	8.8	20	57.5	-	218
2	26	26	MEL_065.1b	6.3	19.5	57.5	95	-	211
2	26	27	MEL_177b.1a	1.8	6.3	16.8	85	-	211
2	26	28	MEL_175.8	3.5	13.8	36.3	23.8	-	207
2	26	29	MEL_001.1b	1.5	3	20	28.8	-	211
2	26	30	MEL_128.5	3	16.3	28.8	82.5	-	211
2	26	31	MEL_030.1b	2.5	7	17.5	8.3	-	215
2	26	32	MEL_078.1cB	1	7	16.8	17.5	-	215
2	27	1	MEL_006.8	2.8	5.8	28.3	7.5	-	211
2	27	2	MEL_016.6	0.5	1.8	13.3	5.3	-	211
2	27	3	MEL_173.4	0	3.8	9	95	-	211
2	27	4	Revelation	0	0.8	3.5	20	-	218
2	27	5	MEL_071.1c	3.8	11	14	7	-	211
2	27	6	MEL_139.2	12.5	22.3	37	16.3	-	215
2	27	7	MEL_185.5	2.8	9.8	27.5	95	-	211
2	27	8	MEL_109.6	1.3	4	7.5	60	-	211
2	27	9	MEL_170.2	2	3.3	8.8	14.3	-	211
2	27	10	MEL_138.6	3.8	5.3	19	45	-	211
2	27	11	MEL_129.1	1.5	11.5	22.8	-	-	211
2	27	12	MEL_010.5	2.8	13.3	22	41.3	-	211
2	27	13	MEL_199.7	7.3	41.3	56.3	7.5	-	207
2	27	14	MEL_162.7	0.5	8.8	31.3	10	-	218
2	27	15	MEL_176.1	7.3	29.5	50	26.3	-	207
2	27	16	MEL_077.3	4	18.8	52.5	15	-	211
2	27	17	MEL_140.3	5	28.8	53.8	8.8	-	211
2	27	18	MEL_051.1e	2.3	5.5	9	5	-	211
2	27	19	MEL_012.2a	3	4.8	7.5	27.5	-	211
2	27	20	MEL_149.1	4.3	10.8	14.5	22.5	-	211
2	27	21	MEL_005.7	5	21.3	50	25.3	-	211
2	27	22	MEL_140.1b	3.5	15	21.3	16.3	-	211
2	27	23	MEL_151.4	1	4.8	35	4.3	-	207
2	27	24	MEL_059.1e	1	7.5	16.3	52.5	-	211
2	27	25	MEL_078.2a	3	17.5	45	-	-	211
2	27	26	MEL_205.1a	6	4.3	28.8	8.8	-	207
2	27	27	MEL_160.5	2.8	20.5	41.3	40	-	211
2	27	28	MEL_005.1	1.3	6.3	27.5	42.5	-	218
2	27	29	MEL_042.1b	1	5	10	8.8	-	211
2	27	30	MEL_086.7	0.5	6.3	50	27.5	-	211
2	27	31	MEL_179.5	0	0	1	95	-	-
2	27	32	MEL_147.3	2	6	10.5	36.3	-	211
2	28	1	MEL_084.7	2.3	7.8	37.5	-	-	211
2	28	2	MEL_008.4	1.8	8	50	17.5	-	211
2	28	3	MEL_106b.1	3.8	12.5	20	-	-	207
2	28	4	MEL_204.6	0.5	7.5	10.8	6.3	-	215
2	28	5	MEL_075.4	5	21.3	45	-	-	211
2	28	6	MEL_210.4	1.3	2.8	23.8	45.3	-	211
2	28	7	MEL_159.5	1.5	4.8	19.5	-	-	211
2	28	8	MEL_153.1	2	7.8	18.3	23.8	-	211
2	28	9	MEL_126.3	3	5	37.5	-	-	211
2	28	10	MEL_196.2	4.3	12.5	23.8	3.3	-	211
2	28	11	MEL_092.6	0.5	12.5	20	-	-	211
2	28	12	MEL_124.4	5.5	15	27.5	37.5	-	211
2	28	13	MEL_115.5	6.3	16.8	27.5	-	-	218
2	28	14	MEL_109.3	1.5	9.3	19.8	10	-	211
2	28	15	MEL_090.2c	0.5	2	13.3	6.8	-	215
2	28	16	MEL_158.6	0	2.8	12.8	28.8	-	211
2	28	17	MEL_088.6	2.8	7.5	37.5	-	-	211
2	28	18	MEL_027.1e	1	2.5	1	8.8	-	211
2	28	19	MEL_203.8	1	3.5	16.8	5.5	-	211
2	28	20	MEL_101.7	1.8	3.8	15.3	8.8	-	215
2	28	21	MEL_176.3	1.5	9.5	11.5	13.8	-	211
2	28	22	MEL_159.8	3.5	16.8	48.8	12.5	-	207
2	28	23	MEL_198.3	1.5	6.8	25.8	-	-	211
2	28	24	MEL_156.4	3.8	25	31.3	12	-	211
2	28	25	MEL_130.2	2.3	4.3	16.5	-	-	211
2	28	26	MEL_197.7	0.5	4.8	9.3	6.3	-	211
2	28	27	MEL_111.2	1.3	3	9	37.5	-	211
2	28	28	MEL_187.2a	4.5	25	27.5	8.8	-	215
2	28	29	MEL_103.8	1.5	3	6.8	-	-	215
2	28	30	MEL_130.1	1	2.5	10	7	-	207
2	28	31	MEL_091.1a	5.3	7.3	13.3	13.8	-	207
2	28	32	MEL_205.1c	2.5	16.5	26.3	7.5	-	215
2	29	1	MEL_064.1f	-	-	-	40	-	-
2	29	2	MEL_112.2	1	20.5	39.3	10	-	215
2	29	3	MEL_208.2	-	-	-	12.5	-	215
2	29	4	MEL_019.5	0.5	5.5	16	57.5	-	215
2	29	5	MEL_048.2bA	-	-	-	9.5	-	-
2	29	6	MEL_143.7	2	23.5	28.5	22.5	-	211
2	29	7	MEL_186.2b	-	-	-	77.5	-	215
2	29	8	MEL_146.4b	1	5.3	27.5	11.3	-	211
2	29	9	MEL_118.3a	-	-	-	-	-	-
2	29	10	MEL_144.1d	2	17.3	70	57.5	-	215
2	29	11	MEL_120.5	2	5	8.5	33.8	-	211
2	29	12	MEL_075.3	1.5	4.5	13	35	-	211
2	29	13	MEL_190.2	-	-	-	21.3	-	-
2	29	14	MEL_116.4	0.5	3.5	2.5	95	-	215
2	29	15	MEL_073.7	0.5	1	3.5	95	-	211
[truncated: 1,265 more rows]

## Sheet: field_2017
block	row	column	plot	line	T1_flag	T1_flag-1	T1_flag-2	T14_flag	T14_flag-1	T14_flag-2	days to flowering	average_height
1	1	1	1	MEL_020.5	4.3	4.8	17.7	13.8	75	-	200	79.7
1	2	1	2	Claire	1.8	4	14.5	6.5	32.8	65	203	83.7
1	3	1	3	MEL_128.4	3.5	19	31.3	39.3	85	-	195	91.3
1	4	1	4	Rialto	5.8	18.5	75	25.5	65	-	203	85.7
1	5	1	5	MEL_205.1d	12.8	25.8	55	85	100	100	193	69.7
1	6	1	6	MEL_056.1	2.5	3.8	17	11.5	42.5	60	200	99.3
1	7	1	7	MEL_029.2b	2.3	3	5.5	11	33.3	73.3	200	90
1	8	1	8	MEL_138.1	1.8	5.3	19	9	48.5	-	215	78
1	9	1	9	MEL_158.4	0.5	2.8	19	5.8	8.8	71.7	208	85.7
1	10	1	10	MEL_093.2	1.3	4.5	7.5	9	45.8	52.5	203	93.3
1	11	1	11	MEL_071.1a	6.3	17	35.3	21.8	50	90	203	87.3
1	12	1	12	Soissons	1.5	9	30.3	33.5	75	-	193	79.7
1	14	1	14	MEL_109.2	8.5	15	32.5	70	80	-	208	71
1	16	1	16	MEL_039.1e	5.5	15.8	45.5	60	100	100	200	77
1	17	1	17	MEL_149.3	3.8	13	30.8	40.3	75	-	203	87.3
1	18	1	18	MEL_091.1a	1.8	15.8	49	17.3	22	-	193	55.3
1	19	1	19	MEL_204.4	4	14	40	25.5	100	100	203	91.7
1	20	1	20	MEL_084.1	3	5.8	17	21.3	56.7	-	200	80.3
1	21	1	21	MEL_146.1b	2	6.3	14.8	7.8	37.5	55	215	78.7
1	22	1	22	MEL_008.3	2	6.8	31.8	15.3	65	-	208	82.3
1	24	1	24	MEL_102.5	0.8	1.5	1.3	4.5	9	11.5	203	93.3
1	25	1	25	MEL_032.6	2.5	6	24.8	14	41.3	70	203	81.7
1	26	1	26	MEL_004.3	0.5	5	7.5	8	18	47.5	203	78.3
1	27	1	27	MEL_022.1c	3.5	13	25.8	26	68.3	-	203	83
1	28	1	28	MEL_179.2	0	0.5	6.5	1.5	9	29.3	208	79.7
1	30	1	30	MEL_193.1	8.3	18.3	23.7	32	65	-	200	85.7
1	31	1	31	MEL_170.3	3.5	14.7	35.3	21.3	100	100	208	73.7
1	32	1	32	MEL_131.1c	1.8	2	14.3	3.8	12	-	200	83
1	34	1	34	MEL_098.2	2.8	1.5	8.5	11.3	25.3	43.3	203	90.3
1	35	1	35	MEL_172.2	2	3.8	11.5	10.5	19.5	68.3	200	92.3
1	36	1	36	Alchemy	0.8	7	11.8	6	21.3	75	208	83.7
1	37	1	37	MEL_191.1	3.5	8.5	26	11.3	12	-	208	85.3
1	38	1	38	MEL_074.5	1.5	5.8	6	7	26.8	62.5	203	110
1	39	1	39	MEL_044a.1	3.8	11	32.8	16.3	37.5	65	208	70.3
1	40	1	40	MEL_062.2	2.3	4.8	17.5	13.3	22	56.7	203	86.7
1	1	2	41	MEL_198.3	0	3	9.5	5.3	39.8	-	203	78.3
1	2	2	42	MEL_002.3	1	2	8.5	9.8	26.7	50	200	83.3
1	4	2	44	MEL_115.1	1	7	13.3	24.3	70	-	203	92.3
1	5	2	45	MEL_196.2	3.8	5.5	13	24	76.3	-	200	83.7
1	6	2	46	MEL_042.1b	0.5	3.5	26.3	13.5	68.8	-	208	87.7
1	7	2	47	Robigus	2.3	3.8	14.3	10.8	53.8	-	208	85
1	8	2	48	MEL_055.2b	4.3	10	37.3	30	100	100	193	84.3
1	9	2	49	MEL_028.1c	1.5	3.3	30.3	16	55	-	193	91.3
1	10	2	50	MEL_130.1	2.3	3.8	19	12.5	45	-	193	73.7
1	11	2	51	MEL_106a.1	0.8	3.5	6.8	20.3	28.3	35	203	98
1	12	2	52	MEL_210.2a	4.5	7.3	13.5	33.5	71.7	35	203	91.3
1	13	2	53	MEL_099.2	3.3	12.5	33.3	36.3	70	-	203	87.3
1	14	2	54	MEL_010.5	2	9.5	16.3	17	55	-	203	88.7
1	15	2	55	MEL_122.4	2.3	1.5	17.3	16.5	70	-	195	72.7
1	16	2	56	MEL_062.1a	2.8	12	25.5	24	60	-	200	82
1	17	2	57	MEL_126.3	0.8	4.3	13	18.8	56.7	65	200	90.7
1	19	2	59	MEL_182.4	6.3	36	35	55	75	-	203	77.7
1	20	2	60	MEL_033.2	5.8	17.5	29	60	100	100	208	73.3
1	21	2	61	MEL_084.3	2.3	4.8	10	18.5	49.3	80	208	67.7
1	22	2	62	MEL_014.7	2.5	17.3	9.3	28.3	55	-	208	68.3
1	24	2	64	MEL_154.3	0.3	5.5	7.8	11.8	23.7	65	208	81
1	25	2	65	MEL_059.1b	2.5	6.3	48.3	27.3	70	-	200	82.7
1	26	2	66	MEL_120.5	2.3	13.8	16.3	17.8	61.7	-	203	70.3
1	27	2	67	MEL_027.1e	0.5	1	3.3	3	6.3	12.3	200	96.7
1	28	2	68	MEL_037.2a	4	4.3	40	16.8	52.5	-	200	88.7
1	29	2	69	MEL_046.1	2.3	3.8	11.3	13.5	45	45	200	90.3
1	31	2	71	MEL_054.7	0.3	1.5	7	2	3.3	27.3	215	80
1	32	2	72	MEL_197.5	6	8.5	37.3	28.5	60	-	203	81.7
1	33	2	73	MEL_124.2	2.8	14.8	23.7	33.5	80	-	200	96.7
1	34	2	74	MEL_162.3	4.3	11.5		20.3	100	-	203	80
1	35	2	75	MEL_140.2b	3.5	4.3	14.8	29.8	55.5	55.7	208	80.7
1	36	2	76	MEL_072.1a	5.3	45.5	70	60	100	100	193	80
1	37	2	77	MEL_105.5	1.8	4	7	16.5	33.3	80	208	72.3
1	38	2	78	MEL_141.6	2.8	12.5	33.3	14.8	65	-	203	82.3
1	39	2	79	MEL_015.7	1.5	3	16.8	10.3	61.7	-	200	79.7
1	40	2	80	MEL_101.4	2.5	5.5	7	15.5	40	-	208	69
1	1	3	81	MEL_012.3	0.3	1.8	7.5	8	15.5	30.7	203	80
1	2	3	82	MEL_111.1	2	4	17	7.3	42	-	208	78.7
1	3	3	83	MEL_199.3	1.5	7.3	19.3	12	36	45	208	84.3
1	4	3	84	MEL_163.3	0.3	0.3	5.8	2.8	7.3	15.3	203	82
1	5	3	85	MEL_129.1	4.8	8.3	25.3	11.3	65	-	200	79
1	7	3	87	MEL_031.2c	1.8	4.5	12.5	9	32.7	35	208	103
1	8	3	88	MEL_007.1b	0.3	2.8	19.5	3.8	43.5	65	203	83
1	9	3	89	MEL_086.3	6.8	54		62.5	100	-	193	66.7
1	10	3	90	MEL_065.1c	1.5	3.5	13.3	8.5	28.8	37.3	200	84.7
1	11	3	91	MEL_047a.1	1.3	5	19.3	11	41	35	203	85
1	12	3	92	MEL_081.1a	0.5	1.8	6	8.5	11.5	29.8	203	116
1	13	3	93	MEL_119.5	1.5	7.5	44	37.5	100	100	195	80
1	14	3	94	MEL_166.3b	2.8	15	65	25.3	100	100	208	95
1	15	3	95	MEL_150.5	0.3	4.5	19.5	2.8	20.3	-	208	79.7
1	16	3	96	MEL_061.2	1	1.3	4.8	9.8	24	42.7	200	95.3
1	17	3	97	MEL_083.1	3.5	6.5	33.5	26.8	50.7	-	200	84
1	18	3	98	MEL_192.7	3.5	39.3		20.8	100	-	200	90
1	19	3	99	MEL_103.1	2.8	9	24.3	18	48.3	-	200	75
1	20	3	100	MEL_155.3a	2.5	5.3	18	10.5	25.7	-	200	82
1	21	3	101	MEL_139.6	1.5	2	8	6	18	45	200	90.3
1	22	3	102	MEL_112.4	1.3	7.3	13.5	12.5	43.3	-	203	92.3
1	23	3	103	Brompton	2.5	6.5	13.5	24.8	35	-	208	76
1	24	3	104	MEL_175.5	3.3	7.5	27.8	11	45	-	208	88.7
1	25	3	105	MEL_178.1b	3.3	10.8	30.3	23	60	75	208	85.3
1	26	3	106	MEL_050.5	2.5	10.5	14	12	34.8	45	208	88.7
1	27	3	107	MEL_144.1a	0.8	2.5	11	8.3	26	-	203	81.3
1	29	3	109	MEL_026.1b	9.5	29	65	34.5	100	100	208	79.7
1	30	3	110	MEL_088.7	4.3	13.5	45	11.5	50.7	-	208	84.3
1	31	3	111	MEL_090.2c	1	4.3	10.5	10	38.3	85	208	82
1	32	3	112	MEL_024.2	0.8	0.8	4.8	12.8	11.5	27	203	92.7
1	33	3	113	MEL_207.7	1.8	4.5	34.3	9.5	44.8	40	203	94
1	34	3	114	MEL_190.7	2	7	15.8	17.3	60	-	208	82
1	35	3	115	MEL_096.5	2.8	7.3	45	30.5	49.5	-	203	78
1	36	3	116	MEL_070.1c	4	9	32.7	24.5	100	100	200	79
1	38	3	118	MEL_088.6	2.3	5.3	17.7	17	38	55	200	83.7
1	39	3	119	MEL_043.1	2	7.5	19.8	12	39.8	65	208	89.3
1	40	3	120	MEL_180.2	1.8	16.3	33	17.8	100	100	208	78.3
1	1	4	121	MEL_108.2	2	9.8	55	11.3	100	100	200	76
1	2	4	122	MEL_133.2	0.8	7.8	19.7	11	75	-	203	82.7
1	4	4	124	MEL_006.1	2.3	2.5	9	5	13.5	40.5	208	94.7
1	5	4	125	MEL_100.2b	0.8	3.8	7.8	7.3	32.3	57.3	208	96
1	6	4	126	MEL_034.5	1.3	8	33	13.5	58.3	-	200	92.3
1	7	4	127	MEL_121.1a	3.3	8.5	27.8	8.5	46	75	203	88.7
1	8	4	128	MEL_087.1c	1.3	4.3	10.3	7.5	35.7	60	208	99
1	9	4	129	MEL_036.3	1.3	3.5	7.5	4.8	13	32.3	200	81.3
1	10	4	130	MEL_118.1b	2.3	7.3	23.8	10.8	42.3	35	208	88.3
1	11	4	131	MEL_041.1c	5	10.8	21	27	65	30	208	70
1	12	4	132	MEL_005.7	3.3	11.5	75	24.8	72.5	-	203	89.7
1	13	4	133	MEL_107.1a	3	11.5	17.5	35.5	55	-	195	83.7
1	15	4	135	MEL_165.3	2.3	8.5	39	41.3	100	100	203	74
1	16	4	136	MEL_094.2c	4.8	13.3	40.7	38	100	100	208	76.7
1	17	4	137	MEL_186.1b	5.3	9.8	24	40.5	80	-	203	79
1	18	4	138	MEL_202.3	1.5	5.8	10	8.5	72.5	-	203	90.7
1	19	4	139	MEL_145.3	3.5	8.8	30.3	16	55	75	208	81.3
1	20	4	140	MEL_157.5	4.5	12.8	29.3	16.5	53.3	-	208	85.7
1	21	4	141	MEL_049.4	3.8	9	35	12.5	71.7	-	208	82
1	22	4	142	MEL_206b.2	2.5	5.3	19.3	11	38.5	-	203	89.3
1	23	4	143	MEL_127.1b	0.3	2	6.8	6.8	23.8	-	203	76.3
1	24	4	144	MEL_160.1	4	17	22.5	21.8	56.7	-	200	73.3
1	25	4	145	MEL_132.1	3.8	4.3	13	18.8	35.5	71.7	203	80.7
1	26	4	146	MEL_164.7	8.5	21	60	31.3	100	100	200	86.7
1	27	4	147	MEL_117.5	2	6.5	12.3	7.3	66.7	-	208	94.3
1	29	4	149	MEL_113.5	4.5	21	47.3	46.3	100	100	208	79
1	30	4	150	MEL_019.5	3.3	4.8	28.5	21.3	75	-	200	86.7
1	31	4	151	MEL_018.1	2.3	5	21.8	8	18.8	-	208	80.3
1	32	4	152	MEL_066.1b	5.8	13.5	17.7	19.3	53	-	208	85.3
1	33	4	153	MEL_058.2	3.8	22.8	61.7	29.5	55	-	200	86
1	34	4	154	MEL_161.2	0	3.8	14	15.3	37.3	70	203	82.3
1	36	4	156	MEL_203.6	1.5	3.8	38	7	38.3	-	200	81
1	37	4	157	MEL_151.5	2.8	5.8	10.5	12.5	27.3	45	203	94
1	38	4	158	MEL_035.2	4.5	14.5	46	77.5	85	-	208	80.7
1	39	4	159	MEL_153.1	2.8	5.5	22	12.5	61.8	65	208	83.3
1	40	4	160	MEL_123.1	0.8	3.8	15.3	14	21.3	-	200	71.7
1	1	5	161	MEL_016.6	1	1.8	11	6	16.3	44	200	85
1	2	5	162	MEL_009a.2B	4.5	8.5	44.8	37	70	90	200	70.7
1	3	5	163	MEL_167.7	0.3	8.3	13.5	10	24.5	47.3	208	86.7
1	5	5	165	MEL_148.1a	3.8	12.5	23	19.8	80	-	203	76
1	6	5	166	MEL_025.1e	1.5	9.3	30.7	24.3	56.7	-	193	82.7
1	8	5	168	MEL_021.7	0.8	3.3	13.3	8.3	31.3	56	208	88.7
1	9	5	169	MEL_137a.1	3.5	5.3	21.5	10.3	23.3	42.5	203	95.3
1	10	5	170	MEL_174.2	1	4.5	14.5	7.5	34.5	-	208	75
1	11	5	171	MEL_097.1	6.8	38.8	48.5	19.8	100	100	195	83.7
1	12	5	172	MEL_114.1	4.5	9.5	25.3	14.5	34.8	-	203	89.7
1	13	5	173	MEL_183.7	1.3	3.8	15.5	8.8	24.3	-	203	83.7
1	15	5	175	MEL_057.3	6.8	15.5		55	100	-	200	83.7
1	16	5	176	MEL_200.3	1.5	3.5	15	9	24.5	50	203	86.3
1	18	5	178	MEL_188.2	3.8	7.8	15.8	11.5	30.7	44.5	208	82
1	19	5	179	MEL_194b.1	4.3	14.5	70	32.3	75	-	208	87.3
1	20	5	180	MEL_030.1b	3.3	6.8	26.3	11	60	-	208	84.7
1	21	5	181	Xi.19	1.3	8.8	14.3	11.5	65	-	208	87.7
1	22	5	182	MEL_181.5	1	1	8.5	4.5	16.8	31	208	80
1	23	5	183	MEL_171.2c	1.8	9.8	15.8	11.5	66.7	-	208	89.7
1	24	5	184	MEL_095.6	2.5	8	22.5	8.3	39.3	-	215	85.3
1	25	5	185	MEL_038.2b	1.3	3.3	10	13.5	36.3	-	208	81
1	26	5	186	MEL_076.1d	2.5	4.8	14.3	9.5	18.3	52.5	203	94.3
1	28	5	188	MEL_201.5	1.8	6	29.5	8.3	53.8	60	215	74.7
1	29	5	189	Hereward	1.5	5	6.8	11	41	-	208	79.3
1	30	5	190	MEL_173.2	2.8	5.8	19.3	10	34.5	27	208	82.7
1	31	5	191	MEL_189.3	3.5	7.3	29.8	10.5	37.5	35	208	81
1	32	5	192	MEL_143.7	2.3	9.5	41	16.5	33.5	-	200	69.3
1	34	5	194	MEL_177b.1a	1	5	9.8	11	43	-	208	79.7
1	35	5	195	MEL_052.5	0.5	13.5	42.5	9	63.3	-	195	86.3
1	36	5	196	MEL_168.3	3.3	5	19.5	10	36.3	75	208	86.7
1	37	5	197	MEL_011.1b	3.5	9	20	9.5	40.3	-	200	86.7
1	38	5	198	MEL_185.3	2.5	4.5	12.8	12.5	22.5	65	208	80.3
1	39	5	199	MEL_208.4	1.8	6.3	14.5	17.3	38.3	55	208	88.3
1	40	5	200	MEL_063b.1	4	24	38.5	24.8	75	-	208	82.7
2	1	11	1	MEL_161.2	0.5	12.5	16.3	20	52.5	88.8	203	82
2	3	11	3	MEL_004.3	2.5	6.3	15	15	67.5	77.5	208	80.7
2	4	11	4	MEL_094.2c	2.5	12	28.8	26.3	83.8	85	215	85.7
2	5	11	5	MEL_098.2	1.3	1.8	5.8	16.3	36.3	47.5	208	93.3
2	6	11	6	MEL_127.1b	0.5	0	1	7.5	20	80	203	82.7
2	7	11	7	MEL_201.5	1.3	2.5	8.3	5.5	18.3	27.5	215	77.7
2	8	11	8	MEL_016.6	1.3	1.8	10.5	6.8	9.5	33.8	200	83.7
2	9	11	9	MEL_119.5	0.5	6.3	10.3	31.3	60	95	200	78
2	10	11	10	MEL_007.1b	1.8	3.5	5.3	5	25.8	28.8	208	80.3
2	11	11	11	MEL_057.3	3.5	6.8	26.3	67.5	95	87.5	208	87.3
2	12	11	12	MEL_086.3	4.8	9	25	76.3	95	95	193	63.7
2	14	11	14	MEL_088.6	0	1	2.3	9.3	41.3	62.5	203	81.7
2	15	11	15	MEL_084.3	1	5	13.3	70	90	95	208	81.3
2	16	11	16	MEL_036.3	0.8	0.8	4.8	11.3	27.5	92.5	203	97
2	17	11	17	MEL_113.5	1.8	5.5	10	17.5	90	95	208	87
2	18	11	18	MEL_035.2	1.5	3	10.5	22.5	75	95	208	84.3
2	19	11	19	MEL_175.5	1.8	8.8	12.5	26.3	75	87.5	208	90.7
2	20	11	20	MEL_056.1	1	2.8	3.8	12.5	33.8	48.8	203	96.3
2	21	11	21	MEL_033.2	1.5	7.5	8.3	43.8	83.8	95	215	70.7
2	23	11	23	MEL_039.1e	2.5	4.3	8.3	47.5	80	91.3	203	78
2	24	11	24	MEL_189.3	0.5	2.3	4	22.5	60	81.3	208	84
2	26	11	26	MEL_096.5	1.5	2.5	10	9.5	48.8	76.3	208	79
2	27	11	27	MEL_015.7	5	5.3	7.5	13.8	42.5	90	200	83.3
2	28	11	28	MEL_206b.2	1.3	2.3	4.5	16.3	87.5	90	208	98.7
2	29	11	29	Xi.19	2.5	4	22.8	25	82.5	88.8	208	90.7
2	30	11	30	MEL_200.3	2.3	2.8	5	12	20	52.5	208	92.7
2	31	11	31	MEL_126.3	1	2.3	5	13.8	21.3	40	200	95.7
2	32	11	32	MEL_005.7	2.5	27.3	33.5	50	95	95	208	95.3
2	34	11	34	MEL_108.2	1.5	4.5	6.8	12.5	73.8	92.5	208	86.3
2	35	11	35	MEL_196.2	2.8	3.5	6.3	11.3	45	80	200	85.3
2	36	11	36	MEL_049.4	1	1.5	5.8	21.3	88.8	95	208	89
2	37	11	37	MEL_052.5	1.5	6.5	12.5	9	23.8	95	193	87.7
2	39	11	39	MEL_190.7	3.3	3.8	10.8	7.5	80	95	208	82
2	40	11	40	MEL_008.3	2.8	13.8	38.8	26.3	71.3	95	208	81
2	2	12	42	MEL_132.1	3.5	3.5	7.5	10	26.3	51.3	200	85.7
2	3	12	43	MEL_083.1	3	3.3	13.8	45	65	88.8	200	88
2	4	12	44	MEL_167.7	1.5	4	6.3	25	37.5	95	208	86.7
2	5	12	45	MEL_210.2a	2	4.5	6.8	6.3	45	90	203	92.3
2	6	12	46	MEL_141.6	1.8	3	12.5	13.8	56.3	83.8	208	87.3
2	8	12	48	MEL_143.7	3.5	8.8	31.3	41.3	92.5	95	200	67.7
2	9	12	49	MEL_029.2b	1.3	2.8	6.8	12.5	57.5	95	200	88.7
2	10	12	50	MEL_022.1c	1.5	3.5	5	21.3	68.8	90	203	83.3
2	11	12	51	Alchemy	0	3.5	8.3	7.5	21.3	51.3	208	88.3
2	12	12	52	MEL_112.4	3.5	2.8	8.8	10	28.8	88.8	208	90.3
2	13	12	53	MEL_121.1a	1.8	4.3	7.8	5	35	53.8	208	96
2	15	12	55	MEL_162.3	1.8	4	21.3	12.5	63.8	93.8	208	86
2	16	12	56	MEL_181.5	3.8	5.3	9.5	9.3	35	58.8	203	81.3
2	17	12	57	MEL_043.1	2.5	3.5	12.5	8.3	26.3	78.8	215	94.7
2	18	12	58	MEL_071.1a	2.8	5.5	13.8	25	42.5	82.5	203	89
2	19	12	59	MEL_018.1	3.8	4.8	9.5	4.5	18.8	43.8	208	84.3
2	20	12	60	MEL_120.5	1.5	4.5	14	13.8	31.3	78.8	203	67.7
2	22	12	62	MEL_042.1b	2.8	6.3	10	25	26.3	92.5	208	88.7
2	23	12	63	MEL_105.5	1.3	1.5	4.3	7.5	26.3	95	208	74.3
2	24	12	64	MEL_185.3	2.3	0.8	4.3	4.8	15.5	60	208	82
2	25	12	65	MEL_062.2	2.5	7.5	9.5	21.3	92.5	95	203	96
2	26	12	66	MEL_093.2	4	21.3	56.3	37.5	95	95	193	88
2	28	12	68	MEL_087.1c	2.3	12.5	27.5	20	65	95	208	85
2	29	12	69	MEL_164.7	6.3	9.5	36.3	35	77.5	88.8	200	98
2	30	12	70	MEL_031.2c	0.8	3	4.3	8.8	47.5	83.8	215	108
2	31	12	71	MEL_014.7	4	6.3	37.5	12.5	83.8	75	208	74
2	32	12	72	MEL_111.1	2.3	4	17.5	7.5	32.5	80		80
2	33	12	73	MEL_205.1d	6.3	41.3	75	73.8	95	95	195	65
2	34	12	74	MEL_084.1	3.8	16.3	40	32.5	73.8	95	203	77
2	35	12	75	MEL_166.3b	2.3	5.3	11.3	15.3	62.5	80	215	96.7
2	36	12	76	MEL_131.1c	1.8	1.3	5.8	12.5	27.5	72.5	200	82
2	37	12	77	Hereward	3	4.3	13.8	11.3	66.3	90	203	79.3
2	39	12	79	MEL_002.3	1.5	2.5	4.5	8.8	35	82.5	200	80.7
2	40	12	80	MEL_034.5	2.5	6.8	30	8.8	65	95	208	89
2	2	13	82	MEL_144.1a	0.5	2.5	7.5	18.8	47.5	86.3	203	83.3
2	3	13	83	MEL_138.1	3.3	7.5	21.3	10	35	70	215	76
2	4	13	84	MEL_172.2	3	4.3	10	7.5	12.5	16.3	203	96.3
2	5	13	85	MEL_038.2b	1.8	3.5	6.5	10	42.5	91.3	203	84
2	6	13	86	MEL_100.2b	0.8	0.8	4	10.8	23.8	95	208	93
2	7	13	87	MEL_123.1	4.5	7	12.5	7.3	20	86.3	200	75.7
2	8	13	88	MEL_122.4	2.3	3	13.8	5.8	13.8	63.8	200	73.3
2	9	13	89	MEL_137a.1	1.8	3.3	7.5	8.8	45	90	208	95.7
2	10	13	90	MEL_155.3a	2.3	4.5	10	7.5	63.8	75	203	83
2	11	13	91	MEL_174.2	2.8	7	13.8	7.5	38.8	78.8	215	76.3
2	12	13	92	MEL_006.1	2.3	4	18.8	15	46.3	92.5	203	86.3
2	13	13	93	MEL_076.1d	1.3	2.8	3.8	6.3	37.5	68.8	203	99.7
2	14	13	94	MEL_158.4	1.8	4.3	8.3	4.3	7.5	13.8	208	85.7
2	15	13	95	MEL_182.4	5	24.5	36.3	50	92.5	92.5	203	79.3
2	16	13	96	MEL_178.1b	4.3	6.5	22.8	20	60	95	208	87
2	17	13	97	MEL_030.1b	4	4.5	17	26.3	20	92.5	208	86
2	18	13	98	MEL_065.1c	5	4	18.8	8.8	17.5	52.5	208	83.7
2	19	13	99	MEL_109.2	2.5	6.3	11.3	55	92.5	95	215	72.3
2	20	13	100	MEL_179.2	5.3	8.8	12.5	27.5	37.5	67.5	208	84
2	21	13	101	MEL_107.1a	1.3	11.8	18.3	26.3	82.5	95	200	86.3
2	23	13	103	Claire	1.8	1.8	9.3	8.8	26.3	88.8	208	83.3
2	24	13	104	MEL_197.5	3.3	4.5	12.3	11.3	72.5	80	203	90.3
2	25	13	105	MEL_173.2	3.3	4.5	20	30	52.5	92.5	208	90.3
2	27	13	107	MEL_191.1	2	8	18.8	5	63.8	86.3	215	86.3
2	28	13	108	MEL_130.1	2.3	5.5	27.5	12.5	70	95	195	83
2	29	13	109	MEL_151.5	4.3	4.3	7	8.8	40	92.5	203	94.3
2	30	13	110	MEL_046.1	2.3	4.5	6.8	5	18.8	28.8	208	94.3
2	31	13	111	MEL_072.1a	6.3	18.8	28.8	55	85	85	195	96.7
2	32	13	112	MEL_157.5	2	2.8	7.3	5	45	95	208	97.3
2	33	13	113	MEL_160.1	3	2	8.3	5	18.8	95	203	83
2	34	13	114	MEL_097.1	4.5	15.8	52.5	43.8	80	95	195	94.3
2	35	13	115	MEL_047a.1	1.8	5.5	15.8	21.3	60	70	203	84
2	36	13	116	MEL_012.3	1.5	2.5	1.8	4.5	16.3	27.5	208	85.7
2	37	13	117	MEL_050.5	1.8	2.8	5.8	7.5	12.5	17.5	208	91.3
2	38	13	118	MEL_118.1b	5	13.3	15.8	17.5	55	82.5	208	78.7
2	40	13	120	MEL_149.3	1.8	4.8	25	12.5	21.3	27.5	203	82.3
2	2	14	122	MEL_115.1	2	3	8.3	12.5	48.8	78.8	208	85.3
2	3	14	123	MEL_202.3	5.8	5.8	5.8	11.3	32.5	40	208	88
2	4	14	124	MEL_177b.1a	2.5	3	5.8	16.3	37.5	56.3	208	78.7
2	5	14	125	MEL_021.7	1.8	3.3	8.3	12.5	38.8	72.5	208	86
2	6	14	126	MEL_026.1b	2.5	7.8	13.3	21.3	70	87.5	208	83
2	7	14	127	MEL_128.4	2.5	8.3	13.8	35	85	95	200	88.3
2	8	14	128	MEL_117.5	1.3	1.8	2.5	13.8	38.8	75	203	99.3
2	9	14	129	MEL_090.2c	2	2.5	5.8	16	37.5	85	208	80.3
2	10	14	130	MEL_066.1b	6.8	3.5	7.5	13.8	28.8	48.8	208	89.3
2	11	14	131	MEL_106a.1	2	3.3	8.8	7	15	82.5	203	96.7
2	12	14	132	Brompton	2.5	3.5	7.3	22	37.5	75	208	76.3
2	13	14	133	MEL_063b.1	2.5	4.5	26.8	13.8	87.5	95	208	83.3
2	16	14	136	MEL_028.1c	2.8	5	22.5	21.3	63.8	95	200	87
2	17	14	137	MEL_103.1	0.5	4.3	7.5	12.8	47.5	57.5	208	81.3
2	18	14	138	MEL_114.1	5.8	10	13.8	18.8	33.8	82.5	208	83.7
2	19	14	139	MEL_124.2	4.3	6	12.5	27.5	71.3	95	200	99.7
2	20	14	140	MEL_032.6	0.5	3.8	5	7.8	27.5	82.5	208	80
2	22	14	142	MEL_140.2b	2.3	3.3	4.5	12	30	65	208	78
2	23	14	143	MEL_208.4	1.8	2.8	36.3	5	55	75	203	86
2	24	14	144	MEL_203.6	3.8	3.3	8.8	6.3	20	38.8	203	79.7
2	25	14	145	MEL_207.7	2	6.8	16.3	5	50	77.5	208	90
2	26	14	146	MEL_192.7	2.8	17.5	55	7.5	60	92.5	203	86.7
2	27	14	147	Soissons	4.3	13.8	40	53.8	95	95	193	76.3
2	28	14	148	MEL_183.7	2	6.8	17.3	9.5	47.5	80	203	83.3
2	29	14	149	MEL_148.1a	4	10	28.3	51.3	92.5	95	208	75.3
2	30	14	150	MEL_041.1c	1.8	11.3	15.3	32.5	85	90	208	73.3
2	31	14	151	MEL_055.2b	3.8	7.5	35	68.3	95	95	193	82.3
2	32	14	152	MEL_139.6	2.8	6.8	10.5	12	22.5	57.5	203	88
2	33	14	153	MEL_011.1b	1	4.3	10	19.5	72.5	87.5	203	92.3
2	34	14	154	MEL_044a.1	2.8	3.5	5.8	5	37.5	60	208	72.3
2	35	14	155	MEL_025.1e	2.5	2.3	18.8	25	55	87.5	193	77.3
2	36	14	156	MEL_150.5	3.8	2.3	11.3	5	11.3	56.3	215	79.7
2	37	14	157	MEL_188.2	3.8	25.5	21.8	38.8	82.5	95	203	73.3
2	38	14	158	MEL_193.1	3.5	10	27.5	47.5	80	95	203	82
2	39	14	159	MEL_145.3	5	4.5	11.3	6.3	31.3	60	208	76.7
2	40	14	160	MEL_059.1b	4.5	9.5	12.5	26.3	50	71.3	203	81
2	1	15	161	MEL_165.3	1	3	10	4.5	15	71.3	208	80
2	2	15	162	MEL_163.3	3	5	6.8	4.3	7.5	16.3	208	78.3
2	3	15	163	MEL_194b.1	1	9	26.8	35	81.3	95	208	86.3
2	5	15	165	MEL_146.1b	2.3	3	15.5	7.5	22.5	75	215	79.7
2	6	15	166	MEL_070.1c	2.5	3.3	12.5	6.3	31.3	45	203	82.3
2	7	15	167	MEL_099.2	2	3.3	5	5.5	25	32.5	208	91.3
2	8	15	168	MEL_061.2	1	2.5	11.3	2	4.3	4.5	203	103.7
2	9	15	169	MEL_074.5	0.5	1.5	2.3	4.3	15	57.5	208	104.3
2	10	15	170	Rialto	2.8	12	45	8.8	37.5	65	208	82.3
2	11	15	171	MEL_168.3	2	5.3	6.3	11.3	22.5	65	208	75.7
2	12	15	172	MEL_088.7	2	7.5	22.5	13.8	68.8	95	208	86.7
2	13	15	173	MEL_186.1b	1.8	4.5	9.3	7.5	25	70	208	79
2	14	15	174	MEL_199.3	4	4.3	25	6.3	26.3	80	208	82
2	15	15	175	MEL_171.2c	2.5	4.3	8.8	6.3	35	95	208	89.3
2	16	15	176	MEL_020.5	4.3	24.5	51.3	13.3	80	95	195	80
2	17	15	177	MEL_058.2	4.3	4	12.5	10	30	67.5	200	89
2	18	15	178	MEL_010.5	2.3	4	7.3	10.3	45	75	203	96.7
2	19	15	179	MEL_101.4	1.3	6	8.5	7.8	38.8	95	208	76.7
2	20	15	180	MEL_154.3	3.5	3.5	11.3	5	33.8	50	215	80
2	21	15	181	MEL_170.3	4	23.8	63.8	21.3	95	95	208	72.3
2	23	15	183	MEL_027.1e	4	2.5	7.5	5	8.8	33.8	200	95
2	24	15	184	MEL_091.1a	4.3	4	23.8	11.3	75	95	195	53.7
2	25	15	185	MEL_133.2	3.8	5.5	11.3	5	17.5	38.8	203	82
2	26	15	186	MEL_198.3	2.5	3.8	10	6.3	15	57.5	208	78.3
2	28	15	188	MEL_102.5	1.8	4.3	8.3	5	13.8	60	203	94.3
2	29	15	189	MEL_019.5	3.8	4.5	11.3	12.5	17.5	42.5	200	91
2	30	15	190	MEL_153.1	3.3	6.8	11.8	4.5	10	60	215	91
2	31	15	191	MEL_062.1a	1.5	2.8	8.8	5	15	48.8	203	83.7
2	32	15	192	Robigus	0.3	1.5	5	5	17.5	47.5	208	81
2	33	15	193	MEL_024.2	0.5	1	6.8	5	5	16.3	208	94
2	34	15	194	MEL_129.1	5.5	8.3	11.3	5	30	52.5	203	78.3
2	35	15	195	MEL_204.4	1.5	6.3	13.8	5	63.8	87.5	208	91
2	36	15	196	MEL_037.2a	2.3	5	10	5	23.8	76.3	203	89.3
2	37	15	197	MEL_054.7	2.5	25	8.3	8.8	10	30	215	80.7
2	38	15	198	MEL_009a.2B	2.5	6.8	6	22.8	77.5	95	200	73.7
2	39	15	199	MEL_095.6	0.8	1.3	5	4.3	8.8	57.5	215	90.3
2	40	15	200	MEL_081.1a	0.5	1.8	10	3.5	12.5	53.8	203	110
2	1		41	MEL_180.2	2	4.5	7.5	10	80	90	208	85

## Sheet: field_2018
block	plot	line	2018_flag	2018_flag-1	2018_flag-2
1	1002	MEL_160.1	1.3	1	6
1	1003	MEL_008.3	4	7	15
1	1004	MEL_122.2b	1.7	2	7
1	1005	MEL_198.3	0	0.3	5.3
1	1006	MEL_093.4	2.7	1.3	5
1	1007	MEL_117.5	1.7	1	5.7
1	1008	MEL_190.4	0.3	9.7	31.7
1	1009	MEL_090.2c	0.7	0.7	4.7
1	1010	MEL_066.1b	1	0	9.7
1	1011	MEL_205.1d	2	6.7	29
1	1013	Alchemy	-	-	-
1	1014	MEL_136.3aB	0	1	2.3
1	1016	MEL_151.1	0	4.3	11.3
1	1017	Hereward	0	0.7	7
1	1018	MEL_118.2a	0.7	1	4.3
1	1019	MEL_182.3b	0	2.3	10.7
1	1020	MEL_188.8	1	5.7	19
1	1021	MEL_022.2b	1	0.7	4.7
1	1022	MEL_018.2	0.7	1	3
1	1023	MEL_137a.1	-	-	-
1	1024	MEL_146.1a	0.3	0.3	3
1	1025	MEL_179.2	0.7	0.7	4
1	1026	MEL_082.1a	0.7	1	7.3
1	1027	MEL_050.5	-	-	-
1	1028	MEL_072.1a	1.7	8.7	50.7
1	1029	MEL_085.4	0	2	10.7
1	1030	MEL_107.1a	0.3	5.3	33
1	1031	MEL_183.7	0.7	0.7	4.3
1	1032	MEL_180.2	-	-	-
1	1033	MEL_004.3	0.7	0.3	90.7
1	1034	MEL_176.5	3.7	4	43.7
1	1035	MEL_048.2bA	16.7	78.3	85
1	1036	MEL_143.7	-	-	-
1	1037	MEL_065.1c	0	1.3	14.3
1	1038	MEL_028.1c	2	10	32.5
1	1039	MEL_163.3	0.3	1	10.7
1	1040	MEL_044a.1	-	-	-
1	1041	MEL_201.1	0.7	0.3	10.3
1	1042	MEL_061.4A	1.7	2.7	10.7
1	1043	MEL_097.2	0	8.3	27.7
1	1044	MEL_165.1	1.3	8.7	75.7
1	1045	MEL_009a.2.B	2	1	11.3
1	1046	MEL_047a.1	0.7	9.7	31.7
1	1047	MEL_054.3	0.7	4	8
1	1048	MEL_154.3	1.3	1	5.7
1	1049	MEL_071.1b	2	4.3	28.3
1	1050	MEL_175.5	1.3	0.7	7.3
1	1051	MEL_129.6	0	2.7	15
1	1052	MEL_037.1a	0.7	3.3	12.3
1	1053	MEL_001.2b	2	1.3	11.7
1	1054	MEL_203.6	0.7	1	9.7
1	1055	MEL_043.1	0.7	2.3	7.3
1	1056	MEL_007.1b	0	4	11
1	1057	MEL_092.3	0.7	3	7.3
1	1058	MEL_024.5	1.7	9	31
1	1059	MEL_173.2	0	5	8.7
1	1060	MEL_093.2	0	1.7	7
1	1061	MEL_034.5	1.3	4	12.7
1	1062	MEL_118.1b	3.7	7	19
1	1063	MEL_197.3	1.3	4.3	16
1	1064	MEL_172.2	0	2	13.3
1	1065	MEL_114.8	1.7	1.3	21.7
1	1066	MEL_107.3a	2.3	7.7	40.7
1	1067	MEL_030.1b	0.7	1.7	3.3
1	1069	MEL_025.1e	1.7	6.3	11.3
1	1070	MEL_149.3	1	6.3	17.7
1	1071	MEL_041.2c	2	2.7	29
1	1072	MEL_138.4	1	4.3	19.7
1	1074	MEL_147.5	1	5.3	10
1	1075	MEL_119.1	6	8	19.7
1	1076	MEL_131.2c	0.3	8	32.3
1	1077	MEL_177b.1a	0	0	6
1	1078	MEL_094.1c	0.7	0.3	3.3
1	1079	MEL_020.5	1	2.7	12.7
1	1080	MEL_088.6	0	3	10.3
1	1082	MEL_171.2c	0	4	16.3
1	1083	MEL_012.1b	0.7	2.7	12
1	1084	MEL_074.5	0.7	1.7	3
1	1085	MEL_115.5	0.7	0	2.3
1	1087	MEL_005.7	1.3	3	11.7
1	1088	MEL_112.5	0	0.7	8.7
1	1091	MEL_123.1	-	-	-
1	1092	MEL_100.1b	0.7	1.3	14.7
1	1093	MEL_059.1b	-	-	-
1	1094	MEL_008.4	0.7	3	12
1	1095	MEL_064.1a	0.7	6	17.7
1	1096	MEL_199.3	0	0.7	12
1	1097	MEL_195.1d	0	2.7	5
1	1098	MEL_201.5	0	0	4
1	1099	MEL_059.1a	1.3	2.3	18.3
1	1100	MEL_119.5	0.7	11	37
1	1101	MEL_203.8	0.7	2.7	14.7
1	1102	MEL_133.1	0	2	7
1	1103	MEL_181.3	0	1	8
1	1104	MEL_072.1b	2.3	8	34.3
1	1105	MEL_056.5	0	2.7	12.7
1	1106	MEL_137b.1	0	2.3	8.3
1	1107	MEL_105.3	0.7	0.7	9.7
1	1108	MEL_034.6	0	3.7	19
1	1109	MEL_166.1a	0	4.3	19
1	1110	MEL_021.2	1.3	3	31.7
1	1111	MEL_138.1	0	2.3	11
1	1112	MEL_097.1	2	12.7	50
1	1113	MEL_188.7	0	0.7	4.7
1	1114	MEL_030.2a	0	0	4
1	1115	MEL_006.1	0	1	0
1	1116	MEL_161.7	2.7	17	55
1	1117	MEL_130.4	0	1	3
1	1118	MEL_091.2	0	0	6.7
1	1119	MEL_022.1c	0.7	1.7	9.7
1	1120	MEL_140.3	0.7	0	7
1	1121	MEL_043.2	2	5	36.5
1	1122	MEL_113.1a	4	5	36
1	1123	MEL_128.3	0.7	4.7	26.3
1	1124	MEL_053.1a	1	2	19.3
1	1125	MEL_099.4	0	0	6
1	1126	MEL_170.5	4.3	50.7	91.7
1	1127	MEL_083.1	1	10	44
1	1128	MEL_039.1e	8	15	61.7
1	1129	MEL_089.4	0.3	0.3	2.3
1	1130	MEL_094.2c	2.3	7.3	29.7
1	1131	MEL_198.8	7	9.3	43.5
1	1132	MEL_180.6	8.7	21	88.3
1	1133	MEL_164.4	0	8.3	45
1	1134	MEL_178.1b	2.7	6	16.7
1	1135	MEL_208.6	1.7	4.3	16.7
1	1136	MEL_155.3a	1.3	6.3	13.7
1	1137	MEL_012.4	0.7	6	12
1	1138	MEL_209.5	1.7	5.3	38.7
1	1139	MEL_188.2	6	26.3	46
1	1140	MEL_036.1b	0.7	3.3	27.7
1	1141	MEL_114.1	0	7	27.3
1	1142	MEL_003.1c	21.3	71.7	85
1	1143	MEL_179.3	11.3	31.7	55
1	1144	MEL_053.2a	6.3	14.7	36.7
1	1146	MEL_007.2b	8.3	9.3	17.3
1	1147	MEL_102.4	2	7.7	31
1	1148	MEL_166.3b	0.7	2.3	16
1	1149	MEL_145.2	6.7	21	65
1	1150	MEL_025.1c	0.7	12	34.7
1	1151	MEL_058.2	4.3	6	44
1	1152	Stigg	0	1.3	8.7
1	1153	MEL_120.5	-	-	-
1	1154	MEL_086.7	1.3	22.3	65
1	1155	MEL_075.2b	2	16	51
1	1156	MEL_132.4	2	7	29
1	1157	MEL_137b.3	0	4	8
1	1158	MEL_144.1a	1.3	1	8
1	1159	MEL_187.2a	0.7	12.7	25.7
1	1160	MEL_052.5	0.3	4	33
1	1161	MEL_073.2	4	17	47.7
1	1162	MEL_202.5	5.7	10.7	19.7
1	1163	MEL_193.1	5.3	28.3	49
1	1164	MEL_033.2	13.3	20.3	83.3
1	1165	MEL_019.1a	0.7	6.7	17.3
1	1166	MEL_055.1a	0.7	3	16
1	1167	MEL_032.5	0	0	6
1	1168	MEL_190.8	0	6.3	19
1	1169	MEL_192.7	1.7	6	55
1	1170	MEL_174.3	0.7	11.3	21.7
1	1171	MEL_104.3	2	28.3	65
1	1172	MEL_031.1c	1.7	7.3	25
1	1173	MEL_185.3	0.3	2	10
1	1174	MEL_152.2a	2.3	16.7	41.7
1	1175	MEL_098.2	-	-	-
1	1176	MEL_113.5	13.7	29	68.3
1	1177	MEL_150.5	0	0	4.7
1	1178	Rialto	1	7.7	31.3
1	1179	MEL_084.3	6	16	38
1	1180	MEL_113.2	0.3	4	39.3
1	1181	MEL_158.4	0	0.3	7.3
1	1182	MEL_192.6	0.7	9.3	17.3
1	1183	MEL_031.2c	1.7	0	23
1	1184	MEL_195.1a	1.3	0	4.7
1	1186	MEL_208.4	0	3	10.7
1	1187	MEL_141.1	5	21	75
1	1189	MEL_151.5	0	2.3	6.7
1	1190	MEL_038.1a	1.3	4.7	17
1	1191	MEL_078.1cA	2.7	1.7	14
1	1192	MEL_200.3	-	-	-
1	1193	MEL_121.1a	0	0	1.3
1	1194	MEL_044a.2	0.7	6	20.3
1	1195	MEL_189.3	2	3.3	13.3
1	1196	MEL_129.3	1	3	29.7
1	1197	MEL_102.5	0	1	8.7
1	1198	MEL_112.1a	0	2	8.7
1	1199	MEL_205.1e	3.3	6.3	19.7
1	1200	MEL_087.1c	4.7	3.7	45
1	1201	MEL_091.1a	3.3	12	34.7
1	1202	MEL_161.5	0.7	4	25.7
1	1203	MEL_015.2	0.3	5.7	41.3
1	1204	MEL_106a.1	0.7	8	30.7
1	1205	MEL_010.1a	0.3	11	39.3
1	1207	MEL_185.5	2.3	4.7	30.7
1	1208	MEL_148.1e	2.7	10	45
1	1209	MEL_194b.4	1.7	6	32.7
1	1210	MEL_163.4	1.7	2.3	20.7
1	1211	MEL_095.6	0.7	2.3	6
1	1212	MEL_196.3	1.7	6	35.7
1	1213	MEL_040.2c	1	3.3	22.7
1	1214	MEL_027.1e	0.7	0	1.7
1	1215	MEL_063b.1	0	6	21.7
1	1216	MEL_204.4	1	3.7	14.7
1	1217	MEL_161.2	0.7	1.3	13
1	1218	MEL_062.3	2	1	18.3
1	1219	MEL_165.3	0.3	2.3	34
1	1220	MEL_018.1	0	7.3	23.3
1	1221	MEL_036.3	0	2.3	28.3
1	1222	MEL_060.1a	0	1.3	9.3
1	1223	MEL_121.1d	0	1.7	18
1	1224	MEL_004.2	0	2.3	30.3
1	1225	MEL_159.4	0.7	2	8.7
1	1226	MEL_186.1b	1	0	21.3
1	1227	MEL_062.2	-	-	-
1	1228	MEL_187.3b	0.3	8	21.7
1	1229	MEL_200.1b	0	2.7	4.7
1	1230	MEL_191.4	0.7	9.3	41.7
1	1231	MEL_063a.2	1.7	3	11.7
1	1232	MEL_139.6	0	0.7	6.7
1	1234	MEL_076.1d	0	1	5
1	1235	MEL_117.2	0.3	6	26.7
1	1236	MEL_099.2	0.7	1	8.3
1	1238	MEL_077.4	1.3	2.7	10
1	1239	MEL_168.1bA	0	3.3	24.7
1	1240	MEL_108.2	0.7	0.7	7
1	1241	MEL_084.1	-	-	-
1	1242	MEL_134b.1a	0.7	11.3	19.3
1	1243	MEL_046.2	15.7	38.3	71.7
1	1244	MEL_089.1a	2	12.7	65
1	1245	MEL_071.1a	0.7	4	25
1	1246	Brompton	3.3	4.3	30.7
1	1247	MEL_005.4	1.7	5.7	55
1	1248	MEL_029.2b	2.7	5.7	24.3
1	1249	MEL_029.1c	0.3	7.7	23
1	1250	MEL_101.4	0	2.7	22.3
1	1251	MEL_048.1c	0.7	1	18.3
1	1252	MEL_194b.1	-	-	-
1	1253	MEL_182.4	-	-	-
1	1254	MEL_157.1	0.7	9	27.3
1	1255	MEL_141.6	0	4.3	35.7
1	1256	MEL_131.1c	2.7	3.7	14.7
1	1257	MEL_153.1	0	1	8
1	1258	MEL_077.3	1.7	6.3	46.3
1	1259	MEL_046.1	1	7	31.7
1	1260	MEL_177a.1	2.3	7.3	32.3
1	1261	MEL_105.1	1.7	4.7	18.3
1	1262	MEL_050.1	13.7	52.7	80
1	1263	MEL_178.2a	0.7	4.3	22
1	1264	MEL_038.2b	0.3	8.7	32
1	1265	MEL_050.6	0	1	13.7
1	1268	MEL_175.4	4.3	8.7	46.7
1	1270	MEL_162.6	6.7	26.7	71.7
1	1271	MEL_036.8	1.3	6.7	47.3
1	1272	MEL_056.1	0.7	5.3	43
1	1273	MEL_103.1	1	9.3	23.7
1	1274	MEL_155.1a	0.7	6.7	12
1	1275	MEL_011.2a	11.7	21.3	41.7
1	1276	MEL_116.4	3	12	27.3
1	1277	MEL_035.1	2	41.3	38.3
1	1278	MEL_089.2a	1.7	17	52.3
1	1279	MEL_129.1	1.7	3.3	17.3
1	1280	MEL_126.2	1.7	10	51
1	1282	MEL_181.5	1.3	3	10.3
1	1283	MEL_077.6	10.7	16.3	54
1	1284	MEL_124.4	0	5.7	32.7
1	1285	MEL_082.2	2	6	23.7
1	1286	MEL_070.1c	2	22.3	68.3
1	1287	MEL_111.5	1.3	4.7	10
1	1288	MEL_130.1	0.7	25.3	68.3
1	1289	MEL_142.4	1.3	5.3	22.3
1	1290	MEL_170.3	4	14	61.7
1	1292	MEL_013.2c	0.3	3.7	32.5
1	1293	MEL_156.5	0	3.3	8.7
1	1294	MEL_145.3	2	19	34
1	1295	MEL_032.6	0.3	7.3	30.7
1	1296	MEL_174.2	0	2.7	16.7
1	1297	MEL_132.1	0.7	4	35.7
1	1298	MEL_024.2	0.3	0.7	8
1	1299	MEL_093.7	1	4.7	18.7
1	1300	MEL_020.1	0	4	17
1	1301	MEL_088.7	1.3	4.3	14.7
1	1302	MEL_009b.2	0.7	3.7	20.7
1	1303	MEL_104.4	0.7	9.7	39.3
1	1304	MEL_159.2	0.7	4.7	29
1	1305	MEL_154.1a	3	8.7	61.7
1	1306	MEL_026.1b	7.3	11.3	51
1	1307	MEL_052.1	6	12	48.7
1	1308	MEL_197.5	5	9.7	44
1	1309	MEL_002.7	2	4.7	20.3
1	1310	MEL_047b.1a	0	0	6.7
1	1312	MEL_013.1a	0.7	11	65
1	1313	MEL_124.2	1.3	6.7	32.3
1	1314	MEL_011.1b	1.3	5.3	44.3
1	1316	MEL_157.5	1.3	3.7	9.7
1	1317	MEL_105.5	-	-	-
1	1318	MEL_196.2	1.3	4	19
1	1319	MEL_140.2b	0	1.3	8.7
1	1320	MEL_023.2	0.7	6.3	19
1	1321	MEL_096.5	1.7	11.7	33.7
1	1322	MEL_057.1a	0	1.3	13.3
1	1323	MEL_115.1	0.7	1.7	16
1	1324	MEL_160.4	4	8.3	25
1	1325	MEL_112.4	0	2	7.7
1	1326	MEL_189.2	0.3	3.7	16.7
1	1327	MEL_122.1b	2.7	8.7	37.3
1	1328	MEL_002.3	0.3	2.7	16.3
1	1329	MEL_154.2a	1	6.7	36
1	1330	MEL_100.2b	2.3	7.7	47
1	1331	MEL_152.3	0.7	3.3	5.7
1	1332	MEL_169.2cA	0	5.7	12.7
1	1333	Robigus	0	3	9.3
1	1334	MEL_120.6	3	20	71.7
1	1335	MEL_167.7	0.7	5.3	10.3
1	1336	MEL_119.4	0	0	8
1	1337	MEL_065.2b	1	9.3	65
1	1338	MEL_081.3	1	9.3	15
1	1339	MEL_191.1	0.7	2.7	9.7
1	1340	MEL_086.3	7.7	26.3	68.3
1	1341	MEL_057.3	2	8.3	32.3
1	1342	MEL_078.1cA	0.3	4.3	11.7
1	1343	MEL_085.2b	9.3	40.7	85
1	1344	MEL_049.5	0.7	9.3	47.3
1	1345	MEL_054.7	0	0	1
1	1346	MEL_114.7	1.7	4.3	33.3
1	1347	MEL_186.2b	1.7	5	26.3
1	1348	MEL_109.3	1.7	2.7	32.7
1	1349	MEL_172.1	1	18.3	58.3
1	1350	MEL_014.2	0	0	1.5
1	1351	MEL_176.7	0	0	2.7
1	1352	MEL_041.1c	1.3	7.3	44.3
1	1353	MEL_081.1a	0	0	6
1	1354	MEL_190.7	-	-	-
1	1355	MEL_169.2a	0	0.7	7.7
1	1356	MEL_118.3b	3	11.3	43.5
1	1357	MEL_058.3	1	2.7	10.7
1	1358	MEL_207.3	2.7	2	21.7
1	1359	MEL_136.2a	0.7	3	8.3
1	1360	MEL_146.1b	-	-	-
1	1421	MEL_106b.1	3	27.7	81.7
1	1422	MEL_111.1	1.3	15.3	45.3
1	1423	MEL_092.1	1.3	2.3	20.7
1	1424	MEL_016.6	2	12.7	39
1	1425	MEL_143.2	2.3	24	68.3
1	1426	MEL_122.4	4.7	9	37.3
1	1428	MEL_049.4	2	6	50
1	1429	MEL_207.7	0	0.3	6.3
1	1430	MEL_150.6	3.7	17.3	54
1	1431	MEL_010.5	2.7	10.7	39
1	1432	MEL_021.7	2.3	12.7	65
1	1433	MEL_127.1b	0.3	1.3	3.7
1	1434	MEL_061.7	2	4.7	23
1	1435	MEL_037.2a	2.3	4	61.7
1	1436	MEL_096.4	1.7	1.7	22.7
1	1437	MEL_149.6	3	4.7	31
1	1438	MEL_095.7	1	7.3	36.3
1	1439	MEL_051.1d	1	5.7	13.3
1	1440	MEL_210.2a	0	0.7	17.7
1	1441	MEL_164.7	0	17.3	56.7
1	1442	MEL_040.1c	2	6	28.7
1	1443	MEL_167.8	1.3	5	19.7
1	1444	MEL_015.7	0	1.7	17.7
1	1445	MEL_117.3	4	10	59.3
1	1446	MEL_061.2	1	3.7	20.7
1	1449	MEL_035.2	1.3	5.7	47.3
1	1450	MEL_021.7	4	65	88.3
1	1451	MEL_157.6	1.3	8	26.3
1	1452	MEL_142.2	1	0	7.3
1	1453	MEL_148.1a	0	8	45.7
1	1454	MEL_202.3	0.7	3.7	11
1	1455	MEL_106b.2	1.3	9	58.3
1	1456	MEL_042.1b	1	4.3	31
1	1457	MEL_210.4	0	0.3	3.3
1	1458	MEL_128.4	5	10	34
1	1459	MEL_126.3	0	5.7	13.3
1	1460	MEL_023.5	0.3	3.3	8.7
1	1461	Claire	1	0.3	6
1	1462	MEL_147.1	0	1.3	34.3
1	1463	MEL_098.5	0.7	4.3	14
1	1464	MEL_199.7	2	13.3	44
1	1465	MEL_123.4	1.3	6	65
1	1466	MEL_016.4	4	28.3	19
1	1467	MEL_033.5	2	2.7	21.7
1	1468	MEL_019.5	0.7	4.7	36.3
1	1469	MEL_103.3	0.7	8	35.3
1	1470	MEL_168.3	-	-	-
1	1471	MEL_062.1a	1	2.3	8
1	1472	MEL_158.2	0.7	6.3	14.7
1	1473	MEL_014.7	0	3.3	10
1	1474	MEL_006.6	0	1.7	4
1	1475	MEL_162.3	0.7	5.3	14.3
1	1476	MEL_206b.2	-	-	-
1	1477	MEL_109.2	-	-	-
1	1478	MEL_012.3	0	11	22.3
1	1479	MEL_171.1a	0	0.7	7.7
1	1480	MEL_133.2	-	-	-
2	2001	MEL_115.5	0.7	3.3	8.7
2	2002	MEL_044a.2	3.7	5	20
2	2003	MEL_129.1	2.7	12.7	46.7
2	2004	MEL_081.1a	0	10	41.7
2	2005	MEL_136.3aB	1.7	6.7	31.7
2	2006	MEL_062.2	3.3	9.3	26.7
2	2007	MEL_131.2c	1.7	23.3	65
2	2008	MEL_119.1	10	40	88.3
2	2009	Stigg	2	11	36.7
2	2010	MEL_108.2	2.7	16	53.3
2	2011	MEL_057.1a	4.3	24.3	60
2	2012	MEL_147.5	4.3	9.3	26.7
2	2013	MEL_031.2c	4.3	26	68.3
2	2014	MEL_088.7	3.3	13.3	68.3
2	2015	MEL_008.4	4.3	16.7	66.7
2	2016	MEL_167.7	8.3	38.3	91.7
2	2017	MEL_074.5	5	35	76.7
2	2018	MEL_122.4	2.3	20	68.3
2	2019	MEL_186.2b	4.7	13.3	75
2	2020	MEL_106b.1	6	31.7	68.3
2	2021	MEL_089.1a	0	1.7	8.3
2	2022	MEL_199.7	3	11	16.7
2	2023	MEL_049.5	3.7	8.3	85
2	2024	MEL_164.7	3.3	10	26.7
2	2025	MEL_105.5	-	-	-
2	2026	MEL_146.1a	1.3	1.7	10
2	2027	MEL_177a.1	2.7	7.7	80
2	2028	Robigus	1.3	4.3	41.7
2	2029	MEL_041.2c	7.3	8.3	66.7
2	2030	MEL_015.2	6.7	6.7	70
2	2031	MEL_020.5	-	-	-
2	2032	MEL_037.1a	3.3	6.7	80
2	2033	MEL_004.3	4.3	5	50
2	2034	MEL_052.5	3.3	8.3	38.3
2	2035	MEL_155.1a	2.7	4.3	36.7
2	2036	MEL_014.7	4.3	5	33.3
2	2037	MEL_170.3	2	7.3	61.7
2	2038	MEL_174.3	2.7	13.3	63.3
2	2039	MEL_121.1d	0	2.7	15
2	2040	MEL_019.1a	2.7	5	18.3
2	2041	MEL_196.2	1	3.3	13.3
2	2042	MEL_173.2	3.7	13.3	35
2	2043	MEL_084.3	-	-	-
2	2044	MEL_078.1cA	0	1	10
2	2045	MEL_128.3	0.7	5	16.7
2	2046	MEL_101.4	-	-	-
2	2047	MEL_141.6	0.7	3.7	35
2	2049	MEL_191.4	4.3	6.7	55
2	2050	MEL_093.4	7.3	11.7	13.3
2	2051	MEL_188.8	4.3	6.7	28.3
2	2052	MEL_106b.2	1.7	8.3	68.3
2	2053	MEL_187.2a	1	5.7	28.3
2	2054	MEL_011.2a	4.3	10	71.7
2	2055	MEL_085.4	2.3	11.7	60
2	2056	MEL_126.3	0.7	8.3	36.7
2	2057	MEL_102.4	1.7	11	16.7
2	2058	MEL_120.5	-	-	-
2	2059	MEL_092.1	1	5	21.7
2	2060	Hereward	0.7	5	48.3
2	2061	MEL_158.2	2.7	4.3	16.7
2	2062	MEL_166.3b	-	-	-
2	2063	MEL_016.4	3	6.7	25
2	2064	MEL_143.2	3.7	16.7	88.3
2	2065	MEL_152.2a	0.7	4.3	43.3
2	2066	MEL_172.2	1	3.7	13.3
2	2067	MEL_148.1e	2.7	7.7	46.7
2	2068	MEL_049.4	5.3	8.3	88.3
2	2069	MEL_122.2b	2.3	10	61.7
2	2070	MEL_011.1b	2.3	11	68.3
2	2071	MEL_152.3	1.3	6.7	63.3
2	2072	MEL_156.5	0	3.3	43.3
2	2073	MEL_159.4	0.7	2.3	17.3
2	2074	MEL_203.8	0	2.3	5
2	2075	MEL_018.2	0	3.3	4
2	2076	MEL_096.5	2	8.3	38.3
2	2077	Brompton	0	0	5.3
2	2078	MEL_093.7	-	-	-
2	2079	MEL_180.2	-	-	-
2	2080	MEL_112.1a	0	0	6.3
2	2081	MEL_038.1a	1	4	11.7
2	2082	MEL_026.1b	-	-	-
2	2084	MEL_029.1c	0.7	3.3	8.3
2	2085	MEL_145.2	3	33.3	81.7
2	2086	MEL_157.6	2.7	9	26.7
2	2087	MEL_102.5	0.7	5	11.7
2	2088	MEL_048.1c	5	6	23.3
2	2089	MEL_034.6	3.7	13.3	60
2	2090	MEL_081.3	-	-	-
2	2091	MEL_002.7	3.3	3.3	20
2	2092	MEL_118.2a	1.3	5	18.3
2	2093	MEL_167.8	1.7	10	16.7
2	2094	MEL_148.1a	0	3.7	33.3
2	2096	MEL_044a.1	-	-	-
2	2097	MEL_054.3	0	1.7	3.3
2	2098	MEL_039.1e	0.7	6.7	25
2	2099	MEL_072.1a	4	8.3	76.7
2	2100	MEL_170.5	1.7	8.3	31.7
2	2101	MEL_023.5	0	3.3	9
2	2102	MEL_032.5	2.7	8.3	8.3
2	2103	MEL_005.7	2.3	6.7	20
2	2104	MEL_021.7	3.7	8.3	21.7
2	2105	MEL_109.3	2.7	5	28.3
2	2106	MEL_089.2a	1.7	13.3	43.3
2	2107	MEL_194b.4	0.7	5	13.3
2	2108	MEL_063b.1	1	3.3	46.7
2	2109	MEL_178.1b	0.7	1.7	6.7
2	2110	MEL_207.3	2.3	4.3	41.7
2	2111	MEL_161.5	2.3	5	35
2	2112	MEL_046.2	4	30	63.3
2	2113	MEL_209.5	1.7	10	26.7
2	2114	MEL_188.7	0.3	4	4.3
2	2115	MEL_161.7	6.7	10	30
2	2116	MEL_131.1c	6.7	6.7	43.3
2	2117	MEL_201.5	0	1.7	3
2	2118	MEL_208.6	2.7	6.7	25.7
2	2119	MEL_112.5	2.3	4.3	16.7
2	2120	MEL_182.3b	0.7	3	20
2	2121	MEL_166.1a	3.7	20	50
2	2122	MEL_129.3	2	5	41.7
2	2123	MEL_035.2	13.3	5	70
2	2124	MEL_100.1b	5	16.7	56.7
2	2125	MEL_205.1d	23.3	78.3	91.7
2	2126	MEL_015.7	15	16.7	48.3
2	2127	MEL_118.3b	6	23.3	88.3
2	2128	MEL_190.7	-	-	-
2	2129	MEL_020.1	5	25	75
2	2130	MEL_025.1c	2	3.3	8.3
2	2131	MEL_077.4	4	23.3	48.3
2	2132	MEL_093.2	1.7	6	30
2	2133	MEL_140.2b	2.3	4.3	21.7
2	2134	MEL_016.6	2	2.3	28.3
2	2135	MEL_179.3	13.3	71.7	83.3
2	2136	MEL_177b.1a	2.7	4.3	18.3
2	2137	MEL_178.2a	1.7	6.7	16.7
2	2138	MEL_116.4	6.7	21.7	75
2	2139	MEL_055.1a	3.3	5	58.3
2	2140	MEL_053.1a	3.3	11.7	60
2	2141	MEL_035.1	26.7	75	83.3
2	2142	MEL_151.1	5	11	68.3
2	2143	MEL_105.1	6.7	11.7	73.3
2	2145	MEL_022.2b	8.3	28.3	58.3
2	2146	MEL_073.2	2.7	11.7	38.3
2	2147	MEL_002.3	2.7	8.3	43.3
2	2148	MEL_030.1b	4.3	11.7	50
2	2149	MEL_202.5	5	6.7	38.3
2	2150	MEL_088.6	3	4	78.3
2	2151	MEL_171.1a	1	19	55
2	2153	MEL_062.1a	1	6	11.7
2	2154	MEL_181.5	0.7	6	66.7
2	2155	MEL_033.2	20	38.3	65
2	2156	MEL_171.2c	4.3	25	78.3
2	2158	MEL_134b.1a	2.3	11	38.3
2	2159	MEL_092.3	2	5	85
2	2160	MEL_047a.1	1.3	8.3	68.3
2	2161	MEL_058.3	7.3	20.7	51.7
2	2162	MEL_124.4	1.7	11.7	61.7
2	2163	MEL_117.2	1.7	5	61.7
2	2164	MEL_169.2cA	0.7	3.3	21.7
2	2165	MEL_130.4	0.7	7.7	76.7
2	2166	MEL_133.2	1.7	5	68.3
2	2167	MEL_192.6	2	8.3	63.3
2	2168	MEL_075.2b	8.3	18.3	68.3
2	2169	MEL_018.1	2	3	11.7
2	2170	MEL_179.2	16.7	28.3	38.3
2	2171	MEL_050.5	1.7	3	13.3
2	2172	MEL_189.2	4	8.3	61.7
2	2173	MEL_123.4	4	8.3	61.7
2	2174	MEL_119.4	2.3	5.7	58.3
2	2175	MEL_195.1a	0.3	3	18.3
2	2176	MEL_037.2a	3	15	88.3
2	2177	MEL_138.4	4.3	4	46.7
2	2178	MEL_208.4	0.7	5	15
2	2179	MEL_137b.1	1.7	2.3	15
2	2180	MEL_010.1a	2.3	11	46.7
2	2181	MEL_210.4	1	4	17.3
2	2182	MEL_042.1b	4	5	88.3
2	2183	MEL_185.5	4.3	11.7	36.7
2	2184	MEL_143.7	4.3	38.3	86.7
2	2185	MEL_006.1	-	-	-
2	2186	MEL_097.2	3	14	61.7
2	2187	MEL_003.1c	65	81.7	68.3
2	2188	MEL_190.8	5.7	10.7	63.3
2	2189	MEL_200.3	-	-	-
2	2190	MEL_099.4	2	3	6.7
2	2191	MEL_006.6	4	4	28.3
2	2192	MEL_149.6	1.3	0.7	15
2	2193	MEL_193.1	2	3	85
2	2194	MEL_086.7	2.3	10	71.7
2	2195	MEL_091.1a	-	-	-
2	2196	MEL_194b.1	-	-	-
2	2197	MEL_120.6	1.3	4	75
2	2198	MEL_109.2	-	-	-
2	2199	MEL_168.3	-	-	-
2	2200	MEL_124.2	1.7	2.7	43.3
2	2201	MEL_201.1	1.7	2.3	7.7
2	2202	MEL_014.2	0	2.3	30
2	2203	MEL_007.1b	2	4	10
2	2204	MEL_113.1a	1.3	2.3	38.3
2	2205	MEL_072.1b	5	23.3	61.7
2	2206	MEL_012.1b	1.7	5	41.7
2	2207	MEL_119.5	2.3	8.3	61.7
2	2209	MEL_066.1b	2	4	35
2	2210	MEL_004.2	3	3	8.3
2	2211	MEL_034.5	0	4	10
2	2212	MEL_205.1e	0.7	5	51.7
2	2214	MEL_009b.2	1.3	3	8.3
2	2215	MEL_174.2	0	3	30
2	2216	MEL_104.3	0.3	5.7	68.3
2	2217	MEL_033.5	2.3	3.3	58.3
2	2218	MEL_077.6	4	38.3	51.7
2	2221	MEL_153.1	-	-	-
2	2222	MEL_121.1a	2.3	4	11.7
2	2223	MEL_172.1	3	5	60
2	2224	MEL_160.1	0	3.3	45
2	2225	MEL_168.1bA	1.7	3.3	11.7
2	2226	MEL_198.3	0	2.3	11.7
2	2227	MEL_175.4	3	5	61.7
2	2228	MEL_113.2	3	6.7	38.3
2	2229	MEL_105.3	0.7	34	34
2	2230	MEL_206b.2	0.7	5.7	35
2	2231	MEL_063a.2	4	5	33.3
2	2232	MEL_111.5	1.7	3.3	8.3
2	2233	MEL_071.1a	3.7	4.3	28.3
2	2234	MEL_030.2a	0	1.3	7.7
2	2235	MEL_061.2	0	3.7	23.3
2	2236	MEL_160.4	1.3	8.3	45
2	2237	MEL_103.1	0.7	8.3	25
2	2239	MEL_061.4A	2	4	38.3
2	2240	MEL_114.7	1.3	5	15
2	2241	MEL_210.2a	2	4	8.3
2	2242	MEL_180.6	6.7	23.3	71.7
2	2243	MEL_013.1a	4	26.7	75
2	2244	MEL_052.1	6.7	5	58.3
2	2245	MEL_029.2b	2	6.7	45
2	2246	MEL_197.3	3	8.3	61.7
2	2247	MEL_001.2b	1.3	7.3	15
2	2248	MEL_031.1c	0.7	2.3	45
2	2249	Alchemy	4	10.7	60
2	2250	MEL_100.2b	2.3	31.7	85
2	2251	MEL_098.2	-	-	-
2	2252	MEL_065.2b	3	10	80
2	2253	MEL_161.2	1.3	5	25
2	2254	MEL_040.2c	3	11.7	73.3
2	2255	MEL_027.1e	1.3	5	31.7
2	2256	MEL_147.1	1.7	3	16.7
2	2257	MEL_163.4	5	11	48.3
2	2258	MEL_154.1a	6	35	85
2	2259	MEL_138.1	6	21.7	63.3
2	2260	MEL_155.3a	2.3	8.3	36.7
2	2261	MEL_190.4	10	48.3	91.7
2	2262	MEL_095.6	1.7	6.7	31.7
2	2263	MEL_150.6	8.3	28.3	75
2	2265	MEL_012.3	-	-	-
2	2266	MEL_191.1	1	1.3	40
2	2267	MEL_024.2	4	5	68.3
2	2268	MEL_054.7	0	3.3	10
2	2269	MEL_107.3a	30	68.3	91.7
2	2270	MEL_187.3b	5.7	26.7	91.7
2	2271	MEL_127.1b	1.3	2.7	25
2	2272	MEL_013.2c	18	4	81.7
2	2273	MEL_198.8	1.3	15	71.7
2	2274	MEL_065.1c	2.3	21.7	76.7
2	2276	Rialto	3	11.7	85
2	2277	MEL_090.2c	4	36.7	56.7
2	2279	MEL_117.5	7.3	10	91.7
2	2280	MEL_103.3	19	48.3	66.7
2	2282	MEL_133.1	6.7	28.3	75
2	2283	MEL_061.7	15	33.3	88.3
2	2284	MEL_076.1d	4	15	51.7
2	2285	MEL_095.7	4	23.3	85
2	2286	MEL_057.3	10.7	85	95
2	2287	MEL_195.1d	6.7	26.7	78.3
2	2288	MEL_070.1c	6.7	50	76.7
2	2289	MEL_118.1b	10	18.3	65
2	2290	MEL_197.5	4	25	68.3
2	2291	MEL_162.6	3	21.7	78.3
2	2292	MEL_129.6	5.7	15.7	85
2	2293	MEL_097.1	-	-	-
2	2294	MEL_012.4	2.3	25	40
2	2295	MEL_145.3	-	-	-
2	2296	MEL_144.1a	2	20.7	40
2	2297	MEL_137b.3	0	4	20
2	2298	MEL_091.2	0.7	2.7	45
2	2299	MEL_182.4	-	-	-
2	2300	MEL_043.1	0.7	2.3	18.3
2	2301	MEL_115.1	0.7	3.3	21.7
2	2302	MEL_106a.1	2	5	25
2	2303	MEL_132.1	0.7	8.3	55
2	2304	MEL_132.4	3	7.3	40
2	2305	MEL_083.1	1.3	14	48.3
2	2306	MEL_078.1cA	1.3	4	53.3
2	2307	MEL_117.3	4.7	43.3	75
2	2308	MEL_021.7	6.7	31.7	95
2	2309	MEL_151.5	1.3	4	11.7
2	2310	MEL_062.3	0.7	6.7	21.7
2	2311	MEL_007.2b	0.7	3.3	55
2	2312	MEL_162.3	1.3	5.7	46.7
2	2313	MEL_202.3	-	-	-
2	2314	MEL_126.2	1.7	4.7	58.3
2	2315	MEL_136.2a	1.3	6.7	51.7
2	2316	MEL_036.8	0	0	25.7
2	2317	MEL_060.1a	1.7	2.7	17.7
2	2318	MEL_099.2	0.7	4	8.3
2	2319	MEL_021.2	10.7	38.3	91.7
2	2320	MEL_158.4	1.3	2	36.7
2	2321	MEL_183.7	0.3	1.3	18.3
2	2322	MEL_008.3	3	8.3	58.3
2	2323	MEL_053.2a	1	6.7	55
2	2324	MEL_022.1c	1.7	6.7	40
2	2325	MEL_056.1	4	10	78.3
2	2326	MEL_176.5	1.3	4	44
2	2327	MEL_199.3	0.7	7.3	38.3
2	2328	MEL_046.1	2	10	50
2	2329	MEL_005.4	0.7	5.7	38.3
2	2331	MEL_086.3	5	30	81.7
2	2332	MEL_096.4	1.3	7.3	36.7
2	2333	MEL_019.5	3	4	33.3
2	2334	MEL_048.2bA	4	50	91.7
2	2335	MEL_107.1a	3	23.3	85
2	2336	MEL_043.2	3	38.3	71.7
2	2337	MEL_058.2	1.3	5	60
2	2338	MEL_098.5	0.7	3	21.7
2	2339	MEL_157.1	2	5	44.7
2	2340	MEL_082.1a	1.3	2.3	6.7
2	2341	MEL_084.1	-	-	-
2	2342	MEL_104.4	6.7	25	61.7
2	2343	MEL_123.1	0.7	8.3	53.3
2	2344	MEL_051.1d	1.3	3.3	45
2	2345	MEL_009a.2.B	2.7	5.7	58.3
2	2346	MEL_146.1b	0.3	2	7.3
2	2349	MEL_181.3	0.7	4	6.7
2	2350	MEL_050.1	1.7	31.7	71.7
2	2351	MEL_141.1	6.7	21.7	58.3
2	2352	MEL_085.2b	13.3	58.3	95
2	2353	MEL_023.2	3	5	28.3
2	2354	MEL_188.2	1	2	18.3
2	2356	MEL_114.1	3	3	33.3
2	2358	MEL_203.6	-	-	-
2	2359	MEL_140.3	1.7	5	13.3
2	2360	MEL_157.5	0	3.3	16.7
2	2421	MEL_028.1c	2.3	10	85
2	2422	MEL_094.2c	2	5	53.3
2	2424	MEL_010.5	0.3	1.3	38.3
2	2425	MEL_176.7	0.7	2	21.7
2	2426	MEL_036.3	1.3	8.3	63.3
2	2427	MEL_159.2	0.7	1.3	6.7
2	2428	MEL_175.5	2	6.7	78.3
2	2429	MEL_186.1b	0.7	8.3	45
2	2430	MEL_192.7	0.7	28.3	78.3
2	2431	MEL_149.3	3	4	48.3
2	2432	MEL_122.1b	1.3	5	31.7
2	2433	MEL_114.8	2	4	38.3
2	2435	MEL_196.3	0	6.3	58.3
2	2436	Claire	0.7	3	7
2	2437	MEL_204.4	-	-	-
2	2438	MEL_150.5	0.7	4	11.7
2	2439	MEL_112.4	2.3	4	25
2	2440	MEL_077.3	0.7	8.3	78.3
2	2441	MEL_064.1a	1.3	6.3	51.7
2	2442	MEL_111.1	-	-	-
2	2443	MEL_142.2	2	27.7	11.7
2	2444	MEL_082.2	-	-	-
2	2445	MEL_154.3	0	2.3	13.3
2	2446	MEL_142.4	1.7	4	41.7
2	2447	MEL_089.4	0.7	3.3	4
2	2448	MEL_165.3	-	-	-
2	2450	MEL_154.2a	3	43.3	91.7
2	2451	MEL_050.6	0	7.3	38.3
2	2452	MEL_200.1b	1.3	9	27.3
2	2453	MEL_137a.1	-	-	-
2	2454	MEL_139.6	6.7	25	35
2	2455	MEL_169.2a	0.7	2.3	25
2	2457	MEL_185.3	1.7	5	11.7
2	2458	MEL_056.5	2	8.3	55
2	2459	MEL_087.1c	0.7	5	68.3
2	2461	MEL_025.1e	2.3	20	86.7
2	2462	MEL_163.3	2	4	61.7
2	2463	MEL_036.1b	0	3.3	81.7
2	2464	MEL_024.5	3	21.7	78.3
2	2465	MEL_059.1b	-	-	-
2	2466	MEL_040.1c	4	13.3	55
2	2467	MEL_071.1b	6.3	18.3	88.3
2	2468	MEL_059.1a	1.3	3	65
2	2469	MEL_128.4	2	14	61.7
2	2470	MEL_164.4	0.7	4	48.3
2	2471	MEL_038.2b	3.3	8.3	51.7
2	2472	MEL_041.1c	3	11	71.7
2	2473	MEL_032.6	2	4	18.3
2	2474	MEL_165.1	2	5	81.7
2	2475	MEL_113.5	2.3	20	78.3
2	2476	MEL_189.3	0.7	4	25
2	2477	MEL_207.7	0	1.3	23.3
2	2478	MEL_047b.1a	23.3	23.3	63.3
2	2479	MEL_094.1c	0.7	4	41.7
2	2480	MEL_130.1	8.3	26.7	78.3
3	3001	MEL_180.6	13.3	55	81.7
3	3002	MEL_181.5	0.7	0	5.7
3	3003	MEL_170.3	2.7	2.7	16.7
3	3004	MEL_046.1	-	-	-
3	3005	MEL_188.8	8.7	22	55
3	3006	MEL_038.2b	1.3	6.3	23
3	3008	MEL_160.4	0.7	6.7	34
3	3009	MEL_113.1a	8	6.7	40
3	3010	MEL_100.2b	0.3	5.7	75
3	3011	MEL_126.2	2.7	1.3	60.7
3	3012	MEL_102.4	3	2	12.7
3	3013	MEL_120.5	-	-	-
3	3014	MEL_010.1a	3.7	11.7	41.7
3	3015	MEL_118.3b	9	48.3	68.3
3	3016	MEL_038.1a	5.3	8.7	34
3	3017	MEL_077.3	3	6	60
3	3018	Hereward	3.3	6.7	46
3	3019	MEL_154.3	0.7	5.3	19.7
3	3020	MEL_177b.1a	4	5.7	68.3
3	3021	MEL_185.3	2	8	52.7
3	3022	MEL_029.1c	0.3	0	19.3
3	3023	MEL_163.4	0.7	1.7	13
3	3024	MEL_098.5	0.7	1.7	18.3
3	3025	MEL_087.1c	1.3	1.3	11.7
3	3026	MEL_172.1	13.3	65	91.7
3	3027	MEL_150.6	2	31.7	65
3	3028	MEL_169.2cA	0	5.7	54
3	3029	MEL_178.2a	0	0.7	3.3
3	3031	MEL_187.3b	1.3	11.3	42.7
3	3033	MEL_203.8	0	4.7	36.7
3	3034	MEL_112.5	0	1.3	11.3
3	3035	MEL_196.3	0.7	13.3	51.7
3	3036	MEL_030.1b	1	2.3	7.7
3	3037	MEL_183.7	0	1.3	42.5
3	3038	MEL_004.3	0.7	7	5.7
3	3039	MEL_128.3	3.3	7.3	44
3	3040	MEL_114.7	1.3	4.3	26.3
3	3041	MEL_192.6	0.7	4	36
3	3042	MEL_036.1b	0.7	5	36
3	3043	MEL_127.1b	0	1.3	8
3	3044	MEL_210.2a	0	6.7	9.3
3	3045	MEL_094.1c	0.7	7.3	14.7
3	3046	MEL_062.3	2.3	2.3	19
3	3047	MEL_008.4	0	5.3	46
3	3048	MEL_007.1b	0	0.7	9.3
3	3049	MEL_078.1cA	-	-	-
3	3050	MEL_188.2	-	-	-
3	3051	MEL_151.1	-	-	-
3	3052	MEL_056.1	0.7	14.3	29.7
3	3053	MEL_168.3	2	4.7	23.7
3	3054	MEL_161.7	0	6.3	37
3	3055	MEL_014.7	3.3	20.7	61.7
3	3056	MEL_166.3b	1.3	10.7	80
3	3057	MEL_005.7	9.3	16.7	54
3	3058	MEL_013.1a	0.7	6.7	33.3
3	3059	MEL_061.2	2	4	19
3	3060	MEL_014.2	0	0.7	14
3	3061	MEL_122.4	0.7	18	28.3
3	3062	MEL_082.2	2.7	4.3	26.3
3	3063	MEL_029.2b	0.7	2	14
3	3064	MEL_002.7	0.7	8.7	21.7
3	3065	MEL_103.1	0	3.7	21
3	3066	MEL_097.2	0	0.7	17
3	3067	MEL_186.2b	4.7	25.7	71.7
3	3068	MEL_200.1b	1	9.7	29
3	3069	MEL_128.4	7.3	25.7	46
3	3070	MEL_085.2b	3	24.3	75
3	3071	MEL_164.7	3.3	20.7	58.3
3	3072	MEL_144.1a	-	-	-
3	3073	MEL_099.2	0.7	0	7
3	3074	MEL_031.2c	2.3	12	26.3
3	3075	MEL_027.1e	0	0	0.7
3	3076	MEL_150.5	0	0.7	9.3
3	3077	MEL_007.2b	2.3	7.7	45
3	3078	MEL_109.2	-	-	-
3	3079	MEL_077.6	2	9.7	42.7
3	3080	MEL_180.2	-	-	-
3	3081	MEL_033.5	0.3	5	19.7
3	3082	MEL_015.2	0	1.3	12.7
3	3083	MEL_172.2	0.7	2	5.7
3	3084	MEL_036.3	0	3.3	23
3	3085	Alchemy	-	-	-
3	3086	MEL_113.5	2	17.7	35
3	3087	MEL_133.2	0	2.3	40
3	3088	MEL_197.3	1.7	12	58.3
3	3089	MEL_114.8	1.7	6	35
3	3090	MEL_047a.1	1.3	7	32.3
3	3091	MEL_191.1	0.7	35.7	34.3
3	3092	MEL_098.2	-	-	-
3	3093	MEL_105.5	0	0	4.3
3	3094	MEL_203.6	-	-	-
3	3095	MEL_156.5	0	2.7	24.3
3	3097	MEL_204.4	-	-	-
3	3098	MEL_040.2c	1.3	3.7	40.7
3	3099	MEL_117.5	0	1.7	18
3	3100	MEL_119.1	16.7	65	95
3	3101	MEL_146.1b	0	0.7	0.3
3	3102	MEL_134b.1a	10	6.3	26
3	3103	MEL_088.6	0	0	13
3	3104	MEL_118.2a	1.3	3.3	26.3
3	3105	MEL_099.4	0	0.7	0
3	3106	MEL_171.1a	0	6.7	28
3	3107	MEL_062.1a	1	0	6.7
3	3108	MEL_193.1	1.3	2.7	15.7
3	3109	MEL_052.5	0.7	0.7	12
3	3110	MEL_044a.1	-	-	-
3	3111	MEL_037.2a	0.7	2	18.7
3	3112	MEL_023.2	0	1.3	15
3	3113	MEL_105.1	0	7.3	19.3
3	3114	MEL_137a.1	-	-	-
3	3115	MEL_115.1	0	5.3	11.3
3	3116	MEL_034.6	6.7	16	43.3
3	3117	MEL_187.2a	0.7	4.7	14
3	3119	MEL_153.1	0	1	0.7
3	3120	MEL_148.1e	0.7	1.7	17.7
3	3122	MEL_161.2	2.7	3.3	12
3	3123	MEL_151.5	0	0.7	4.7
3	3124	MEL_174.2	0	0	6.7
3	3125	MEL_050.6	6.3	31	71.7
3	3126	MEL_048.1c	0	0	45
3	3127	MEL_021.7	4	7.3	40.7
3	3128	MEL_057.3	10.3	31.3	46.7
3	3129	MEL_049.4	0.7	4.3	34.3
3	3130	MEL_131.1c	0	7.3	22
3	3131	MEL_093.4	0.7	2	11
3	3132	MEL_092.3	0.7	1.3	31.7
3	3133	MEL_107.3a	38.3	27.3	75
3	3134	MEL_207.3	6.7	9.7	40.7
3	3135	MEL_054.7	0.7	2.7	3
3	3136	MEL_158.4	6.7	8.3	41
3	3137	MEL_055.1a	0	6.3	25
3	3138	MEL_167.8	0.7	6	14.7
3	3139	MEL_146.1a	1.3	4.7	17.7
3	3140	MEL_113.2	2.7	18.7	38
3	3141	MEL_169.2a	0.7	4	8.7
3	3142	MEL_188.7	2	5	18.3
3	3143	MEL_201.1	5.3	11.7	49.3
3	3144	MEL_037.1a	0	16.7	41.7
3	3145	MEL_083.1	4.7	32.3	33.3
3	3146	MEL_019.5	0.7	1.7	20.3
3	3147	MEL_016.6	0	5.3	27.3
3	3148	MEL_195.1a	1.3	1	22
3	3149	MEL_142.4	1.3	8.3	51.7
3	3150	MEL_157.1	4.7	28.3	31.3
3	3151	MEL_157.5	4	7.7	66.7
3	3152	MEL_034.5	4	15	44
3	3153	MEL_132.1	0	4.7	36
3	3154	MEL_077.4	7	9	35
3	3155	MEL_042.1b	1.3	11.7	27.3
3	3156	MEL_039.1e	3	18.7	65
3	3157	MEL_097.1	24.3	67.3	85
3	3158	MEL_012.1b	11	23.3	37.7
3	3159	MEL_025.1e	8.3	26.3	58.3
3	3161	MEL_122.1b	12	13.3	35
3	3162	Stigg	0	1.7	32.3
3	3163	MEL_160.1	0	15.3	49.3
3	3164	MEL_194b.1	-	-	-
3	3165	MEL_136.3aB	0	18.7	51.7
3	3166	MEL_199.7	3.3	36.3	78.3
3	3167	MEL_161.5	7.3	25.7	71.7
3	3168	MEL_048.2bA	21.3	58.3	61.7
3	3169	MEL_091.2	0.7	0.7	7
3	3170	MEL_133.1	0.7	1.3	10
3	3171	MEL_108.2	3.3	12	45
3	3172	MEL_177a.1	11.3	17.3	61.7
3	3173	MEL_006.6	0	0.7	17.7
3	3174	MEL_117.2	0.7	3	38.3
3	3175	MEL_021.7	8	46	78.3
3	3176	MEL_075.2b	4.3	45	75
3	3177	Rialto	4	16	61.7
3	3178	MEL_189.2	4	15	44.7
3	3179	MEL_165.3	0.3	1.7	17
3	3180	MEL_112.4	0	4	7.3
3	3181	Brompton	2	7	32.7
3	3182	MEL_015.7	1.3	3.7	39.3
3	3183	MEL_005.4	2	12.7	38.3
3	3184	MEL_121.1a	0	0.7	19.3
3	3185	MEL_205.1e	6.7	33	71.7
3	3186	MEL_033.2	14	22	85
3	3187	MEL_020.5	7.3	11	47.3
3	3188	MEL_021.2	27	90	81.7
3	3189	MEL_095.7	7.3	9.3	40.7
3	3190	MEL_199.3	2.3	8	51
3	3191	MEL_059.1a	1.7	20.7	75
3	3192	MEL_009b.2	1.3	15	75
3	3193	MEL_081.3	3.3	7.7	71.7
3	3194	MEL_175.4	2.3	8	34.7
3	3195	MEL_024.5	5.3	10.3	54
3	3196	MEL_088.7	1.3	3.7	37.3
3	3197	MEL_154.1a	12	40.3	81.7
3	3198	MEL_117.3	6	16.7	73.3
3	3199	MEL_157.6	2.3	11.3	61.7
3	3200	MEL_163.3	1	2	20.3
3	3201	MEL_043.1	3.7	7.3	17.3
3	3202	MEL_025.1c	1	9	23
3	3203	MEL_155.3a	0.7	3	38.7
3	3204	MEL_081.1a	0.7	1.7	22
3	3206	MEL_022.1c	1.7	8	61.7
3	3207	MEL_107.1a	8.7	25.7	56
3	3208	MEL_096.4	0.7	4	19.7
3	3209	MEL_190.7	-	-	-
3	3210	MEL_103.3	6.3	24.3	55
3	3211	MEL_044a.2	1	8.3	35.3
3	3212	MEL_028.1c	3.3	25	75
3	3214	MEL_089.2a	0	8.3	75
3	3215	MEL_175.5	0	3	16.7
3	3216	MEL_201.5	1.3	3	31.7
3	3217	MEL_111.5	0	0.7	8.3
3	3218	MEL_190.8	1.7	1.7	25.7
3	3219	MEL_035.1	0	4	-
3	3220	MEL_073.2	0.3	3	23.7
3	3221	MEL_072.1b	2.3	23.3	55
3	3222	MEL_053.1a	0	0	6.3
3	3223	MEL_126.3	0.7	0	4
3	3224	MEL_158.2	0	2	34
3	3225	MEL_198.8	0	1.7	34.7
3	3226	MEL_155.1a	0.7	1	2.7
3	3227	MEL_001.2b	2.3	1.3	22
3	3228	MEL_106b.2	3.3	5.3	27
3	3229	MEL_057.1a	1.3	0	7
3	3230	MEL_173.2	2.7	3.3	25.3
3	3231	MEL_186.1b	0	0.7	6.3
3	3232	MEL_096.5	0	0.7	23.7
3	3234	MEL_032.6	0.7	1.3	26.3
3	3235	MEL_194b.4	2	11	33
3	3236	MEL_052.1	1.3	3.7	45
3	3237	MEL_056.5	0	0.7	6.7
3	3238	MEL_178.1b	0	0.7	3.3
3	3239	MEL_071.1a	0	0	10.7
3	3241	MEL_013.2c	0	0	28
3	3243	MEL_143.2	2	5.7	45
3	3244	MEL_145.2	2.7	29.7	36.3
3	3245	MEL_012.3	-	-	-
3	3246	MEL_123.4	2.3	16.3	55
3	3247	MEL_139.6	0.7	5.3	34
3	3248	MEL_030.2a	0.7	0.7	13.3
3	3249	MEL_154.2a	1.7	19.3	61.7
3	3250	MEL_065.1c	1.3	3.3	15.7
3	3251	MEL_008.3	10	17.3	51.7
3	3252	MEL_076.1d	0	2.7	16
3	3253	MEL_132.4	0.7	1.7	18
3	3254	MEL_129.1	0.3	0.7	7.3
3	3255	MEL_050.5	0	1.3	15.3
3	3256	MEL_159.2	0.7	8	26.7
3	3257	MEL_189.3	1	7.7	24
3	3258	MEL_171.2c	1	16	48.3
3	3259	MEL_004.2	6	26.7	78.3
3	3260	MEL_162.3	0	15.7	30.3
3	3261	MEL_182.3b	0	10	37.3
3	3262	MEL_147.1	0	5	34.3
3	3263	MEL_140.2b	1.3	1	11
3	3264	MEL_049.5	2.7	23	51.7
3	3265	MEL_063a.2	2	3.7	29.3
3	3267	MEL_053.2a	0.7	22.3	55
3	3268	MEL_018.2	0.7	7.7	25
3	3269	MEL_009a.2.B	2	9	36.3
3	3270	MEL_206b.2	0.7	4	22
3	3271	MEL_026.1b	7.3	18.7	71.7
3	3272	MEL_085.4	2.7	12	35
3	3274	MEL_058.2	0	8	32.7
3	3275	MEL_149.3	1.3	17.3	54
3	3276	MEL_032.5	0	0.7	9
3	3277	MEL_036.8	0.3	2.7	14
3	3278	MEL_115.5	0.7	7	38.3
3	3279	MEL_167.7	5.3	7.3	65
3	3280	MEL_179.3	3.3	24	82
3	3281	MEL_061.7	7.3	24.3	46
3	3282	MEL_138.1	2	17.7	68.3
3	3283	MEL_092.1	1	5.3	35
3	3284	MEL_120.6	9.7	49.3	71.7
3	3285	MEL_116.4	0	6.7	25
3	3287	MEL_200.3	0.7	1.3	26.7
3	3288	MEL_041.2c	18.3	32.3	61.7
3	3289	MEL_072.1a	3.7	51.7	86.7
3	3290	MEL_192.7	0.7	20	58.3
3	3291	MEL_078.1cA	0.7	6.3	34
3	3292	MEL_011.1b	3.7	15.7	68.3
3	3293	MEL_094.2c	4.7	8	47.3
3	3294	MEL_100.1b	5.3	41	65
3	3295	MEL_137b.1	5.3	29.3	54.3
3	3296	MEL_043.2	2.7	28.3	45
3	3297	MEL_058.3	4.7	14.7	35
3	3298	MEL_064.1a	0.7	22	51.7
3	3299	MEL_106b.1	5	29.3	88.3
3	3300	MEL_168.1bA	6.3	21.7	75
3	3301	MEL_124.4	0.7	3	26.3
3	3302	MEL_095.6	3.3	5.3	43
3	3303	MEL_003.1c	58.3	85	88.3
3	3304	MEL_152.2a	5.3	44	71.7
3	3305	MEL_114.1	1	0.7	15.3
3	3306	MEL_086.3	9.7	42.7	88.3
3	3307	MEL_166.1a	7.7	40	75
3	3308	MEL_059.1b	0.7	10	36.7
3	3309	MEL_210.4	0.3	1	9.3
3	3310	MEL_179.2	0	0	20.3
3	3311	MEL_123.1	0	27	51.7
3	3312	MEL_164.4	1.3	27	58.3
3	3313	MEL_065.2b	6	31.3	58.3
3	3314	MEL_046.2	7.3	26.3	71.7
3	3315	MEL_129.3	3.7	16.3	47.3
3	3316	MEL_121.1d	1.3	3	28.3
3	3317	MEL_191.4	5.7	14	68.3
3	3318	MEL_104.4	1	7.3	37.3
3	3319	MEL_040.1c	0	3.3	18.3
3	3320	MEL_208.6	0	1.7	27
3	3321	MEL_023.5	0.7	4.3	8.7
3	3322	MEL_012.4	0.7	5.7	31.7
3	3323	MEL_147.5	2	5.3	48.3
3	3324	MEL_142.2	0	0	29.3
3	3325	MEL_181.3	0	0	10.7
3	3326	MEL_011.2a	15.7	42.7	45
3	3327	MEL_071.1b	1.3	31	65
3	3328	MEL_018.1	0	1.7	12.7
3	3329	MEL_129.6	8.7	13.3	47.3
3	3330	MEL_061.4A	3.7	13.3	61.7
3	3332	MEL_111.1	1.3	5.7	29.7
3	3333	MEL_118.1b	3.7	16	44
3	3334	MEL_024.2	0.3	0	16
3	3335	MEL_141.6	0	5.7	29.3
3	3336	MEL_122.2b	1.3	0.7	10.3
3	3337	MEL_101.4	2.7	1.3	18.7
3	3338	MEL_105.3	0	3.7	16
3	3339	MEL_093.7	2	1.7	11
3	3340	MEL_031.1c	0	0	4
3	3341	MEL_148.1a	6	6.7	31.7
3	3342	Robigus	1.3	4.3	23
3	3343	MEL_207.7	0	0.7	10
3	3344	MEL_104.3	0.3	5	46
3	3345	MEL_202.3	1.7	1	7.7
3	3346	MEL_152.3	0	1.3	16.7
3	3347	MEL_136.2a	2.3	3	15.3
3	3348	MEL_090.2c	0	1.3	11
3	3349	MEL_060.1a	0	1.3	12
3	3350	MEL_208.4	0	0	8.3
3	3351	MEL_089.1a	0	2.7	55
3	3353	MEL_140.3	1.3	2.7	12
3	3354	MEL_124.2	1	6.3	45
3	3355	MEL_091.1a	7	44.7	75
3	3356	MEL_137b.3	0	4.3	21
3	3357	MEL_054.3	0	0	4
3	3358	MEL_119.5	0	6.3	24.3
3	3360	MEL_205.1d	3	16.3	55
3	3422	MEL_170.5	3.7	10	61.7
3	3423	MEL_159.4	0	7.3	31.7
3	3424	MEL_138.4	0.3	2.7	19.3
3	3425	MEL_082.1a	0	1	16.3
3	3426	MEL_020.1	0	1.3	14
3	3427	MEL_131.2c	0.7	10	58.3
3	3429	MEL_209.5	0.7	7	21.7
3	3430	MEL_174.3	2.3	4.7	15.3
3	3431	MEL_051.1d	4.3	3.3	33
3	3432	MEL_143.7	2.7	9.3	31.7
3	3433	MEL_084.3	-	-	-
3	3434	MEL_106a.1	0	0	2
3	3435	MEL_070.1c	-	-	-
3	3437	MEL_047b.1a	0	0	5.7
3	3438	MEL_086.7	0.7	7.3	40.7
3	3439	MEL_102.5	0	0.7	2
3	3440	MEL_089.4	0	0.7	8.3
3	3441	MEL_002.3	0	0.7	3.3
3	3442	MEL_182.4	-	-	-
3	3443	MEL_176.7	0.7	0	2
3	3444	MEL_197.5	0.3	5	55
3	3445	MEL_190.4	3	45	75
3	3446	MEL_063b.1	2.3	14.7	71.7
3	3447	MEL_041.1c	1	11.3	30.7
3	3448	MEL_119.4	1	1.3	6
3	3449	MEL_130.4	0	0	5.3
3	3450	MEL_010.5	1	16	26.7
3	3451	MEL_093.2	0	0	5
3	3452	MEL_022.2b	0.7	6.7	43
3	3453	MEL_141.1	2.7	37.3	68.3
3	3455	MEL_149.6	1	2.7	12
3	3456	MEL_185.5	2.3	31	61.7
3	3457	MEL_112.1a	0.7	1	10.7
3	3458	MEL_202.5	9.3	19.3	61.7
3	3459	MEL_198.3	2	7.7	33
3	3460	MEL_165.1	2	28.3	65
3	3461	MEL_195.1d	0.3	1.3	15.3
3	3463	MEL_084.1	-	-	-
3	3464	MEL_062.2	0	1.3	4
3	3465	MEL_019.1a	1	4	11
3	3468	MEL_162.6	3	17.7	44
3	3469	MEL_196.2	0	2.3	18.7
3	3470	MEL_066.1b	2	4.3	14.7
3	3471	MEL_109.3	0.7	7.3	45
3	3472	MEL_006.1	-	-	-
3	3473	MEL_130.1	2.7	7	16.7
3	3474	MEL_074.5	0	0.7	17.3
3	3475	MEL_016.4	0	4	15.3
3	3476	MEL_145.3	0.7	1.3	6.3
3	3477	MEL_035.2	0	6.7	42
3	3478	MEL_050.1	3.3	28.3	58.7
3	3479	Claire	0.7	3.3	10
3	3480	MEL_176.5	0.7	6.7	35.7
