# Supplementary material for: Genetic Analysis Using a Multi-Parent Wheat Population Identifies Novel Sources of Septoria Tritici Blotch Resistance
Source: Genes (Basel). 2020 Aug 4;11(8):887. doi: 10.3390/genes11080887 (PMC7465482; doi:10.3390/genes11080887)
Supplement: Supplementary file 1 [file genes-11-00887-s001.zip › Table S2.xlsx]

## Sheet: Table S2
Genetic analysis using a multi-parent wheat population identifies novel sources of septoria tritici blotch resistance
Adnan Riaz1, Petra KockAppelgren1, James Gerard Hehir1, Jie Kang1, 2,3, Fergus Meade1, James Cockram4, Dan Milbourne1, John Spink1, Ewen Mullins1, Stephen Byrne1,*
1 Teagasc, Crop Science Department, Oak Park, Carlow R93 XE12, Ireland; adnan.riaz@teagasc.ie; petra@farmingrathcroghan.ie;ghehir@gmail.com; Fergus.Meade@teagasc.ie; Dan.Milbourne@teagasc.ie; John.Spink@teagasc.ie; Ewen.Mullins@teagasc.ie
2 AgResearch, Invermay Agricultural Centre, Private Bag 50034, Mosgiel, New Zealand; Jie.Kang@agresearch.co.nz
3 Department of Mathematics and Statistics, University of Otago, Dunedin 9016, New Zealand.
4 The John Bingham Laboratory, NIAB, Cambridge, CB3 0LE, United Kingdom; James.Cockram@niab.com
Correspondence: Stephen.Byrne@teagasc.ie; Tel.: +353 599 183 127	Correspondence: Stephen.Byrne@teagasc.ie; Tel.: +353 599 183 127
Table S2. Summary of LOD score for QTL mapping of NIAB Elite MAGIC population across different datasets. LOD score were obtained from three different methods by Haley-Knott (hk) regression, a linear mixed model (lm) using standard kinship matrix, and a linear mixed model using leave one chromosome out (LOCO) kinship matrix.
Note: The suffix in the name includes the abbreviation for the type of method used to determine LOD score. Marker position is based on Gardner et al. 2016
marker	chromosome	genetic position (cM)	2016_T1_flag_hk	2016_T1_flag-1_hk	2016_T1_flag-2_hk	2016_T2_flag_hk	2016_T1_flag_lm	2016_T1_flag-1_lm	2016_T1_flag-2_lm	2016_T2_flag_lm	2016_T1_flag_loco	2016_T1_flag-1_loco	2016_T1_flag-2_loco	2016_T2_flag_loco	2017_T1_flag_hk	2017_T1_flag.1_hk	2017_T1_flag.2_hk	2017_T2_flag_hk	2017_T2_flag.1_hk	2017_T2_flag.2_hk	2017_T1_flag_lm	2017_T1_flag.1_lm	2017_T1_flag.2_lm	2017_T2_flag_lm	2017_T2_flag.1_lm	2017_T2_flag.2_lm	2017_T1_flag_loco	2017_T1_flag.1_loco	2017_T1_flag.2_loco	2017_T2_flag_loco	2017_T2_flag.1_loco	2017_T2_flag.2_loco	2018_T1_flag_hk	2018_T1_flag-1_hk	2018_T1_flag-2_hk	2018_T1_flag_lm	2018_T1_flag-1_lm	2018_T1_flag-2_lm	2018_T1_flag_loco	2018_T1_flag-1_loco	2018_T1_flag-2_loco
BS00010488_51	1A	0	4.05009	6.11388	8.37768	8.76429	3.97925	5.36789	7.72203	7.97398	4.02163	5.40849	7.78777	8.3298	3.75198	6.57961	7.10983	4.26267	4.76714	5.39404	3.66525	6.63998	7.10024	4.14964	4.76957	5.39404	3.69996	6.70892	7.09937	4.18203	4.79778	5.39404	6.15881	6.57795	5.95856	6.30417	6.02442	5.11095	6.27956	5.99857	5.07701
IAAV3919	1A	1.00504	3.88441	6.20247	8.37311	9.03468	3.82219	5.40082	7.67423	8.27307	3.86368	5.4566	7.75178	8.65921	3.76992	6.70001	7.16401	4.50325	4.94561	5.3811	3.67296	6.72867	7.13679	4.35247	4.93967	5.3811	3.70774	6.79403	7.13647	4.38558	4.96673	5.3811	6.03023	6.69488	6.10367	6.16137	6.08818	5.23252	6.13907	6.05909	5.1955
RAC875_c42700_264	1A	1.00505	3.88441	6.20247	8.37311	9.03468	3.82219	5.40082	7.67423	8.27307	3.86368	5.4566	7.75178	8.65921	3.76992	6.70001	7.16401	4.50325	4.94562	5.3811	3.67296	6.72867	7.13679	4.35247	4.93967	5.3811	3.70774	6.79403	7.13647	4.38558	4.96673	5.3811	6.03022	6.69488	6.10367	6.16137	6.08818	5.23252	6.13907	6.05909	5.1955
BS00026456_51	1A	2.52799	4.22496	6.93851	8.15979	8.94794	4.1347	6.18785	7.64984	8.17861	4.17261	6.20965	7.77249	8.61072	3.8417	7.10673	7.25516	4.87721	5.33798	5.406	3.72865	7.12291	7.21963	4.7772	5.34946	5.406	3.75632	7.18166	7.22622	4.79277	5.36835	5.406	5.57055	7.0882	6.28758	5.64933	6.30837	5.35234	5.64644	6.29171	5.31447
tplb0025b13_2054	1A	2.52801	4.22531	6.93843	8.16131	8.9488	4.13501	6.18771	7.65224	8.17936	4.17291	6.20945	7.77469	8.61141	3.84174	7.10673	7.25518	4.87718	5.33798	5.40598	3.72869	7.12291	7.21965	4.77718	5.34946	5.40598	3.75636	7.18166	7.22624	4.79275	5.36836	5.40598	5.57231	7.09058	6.29086	5.65097	6.31043	5.35513	5.64812	6.29371	5.31726
Excalibur_c58555_110	1A	2.52802	4.2253	6.93842	8.1613	8.9488	4.13501	6.1877	7.65223	8.17936	4.17291	6.20945	7.77469	8.61142	3.84176	7.10673	7.25519	4.87717	5.33799	5.40598	3.72872	7.12291	7.21965	4.77717	5.34947	5.40598	3.75639	7.18166	7.22625	4.79273	5.36836	5.40598	5.57233	7.09059	6.29086	5.65098	6.31044	5.35513	5.64813	6.29372	5.31726
BS00059422_51	1A	2.52806	4.22527	6.9384	8.16126	8.94883	4.13498	6.18771	7.65219	8.17941	4.17288	6.20945	7.77465	8.61147	3.84186	7.10674	7.25522	4.87712	5.338	5.40593	3.72883	7.12291	7.21969	4.77713	5.34948	5.40593	3.7565	7.18167	7.22628	4.7927	5.36838	5.40593	5.57239	7.09061	6.29087	5.65104	6.31045	5.35514	5.6482	6.29373	5.31727
BS00022943_51	1A	7.64724	4.31718	6.49831	8.01786	8.40775	4.1498	5.67869	7.43827	8.14595	4.22573	6.25271	7.86435	8.70617	5.33888	5.6861	3.39401	5.49638	4.15709	4.71218	5.23418	5.63007	3.4115	5.58314	4.19685	4.71218	5.30307	5.70098	3.47574	5.66367	4.27248	4.71218	5.42587	6.75545	6.78626	5.46938	6.12712	5.96321	5.46685	6.1421	5.9338
IAAV8297	1A	8.14981	4.18329	6.51796	8.08543	8.36286	4.03184	5.71934	7.50899	8.06175	4.10573	6.30713	7.94087	8.62772	5.31324	5.72173	3.40471	5.64425	4.25435	4.67556	5.19846	5.65764	3.42159	5.73027	4.29701	4.67556	5.26873	5.72464	3.48537	5.80798	4.37154	4.67556	5.55311	6.90887	6.87207	5.59538	6.26182	6.0433	5.59161	6.27392	6.01963
Excalibur_c71158_54	1A	8.65227	4.17251	6.56576	8.0788	8.29874	4.02272	5.76965	7.49983	7.982	4.09685	6.36316	7.93228	8.55193	5.26579	5.65761	3.35957	5.66306	4.2502	4.65413	5.15912	5.6001	3.38026	5.74463	4.29488	4.65413	5.23078	5.66734	3.44535	5.82132	4.36956	4.65413	5.58858	6.89552	6.91771	5.62549	6.2533	6.0907	5.62248	6.26541	6.06729
Kukri_c29655_239	1A	9.65731	4.11475	6.49236	7.90749	8.26364	3.98894	5.73233	7.39432	7.9452	4.06677	6.32512	7.82029	8.52073	5.31518	5.67201	3.33125	5.66334	4.33309	4.65426	5.2185	5.61671	3.36242	5.7389	4.37333	4.65426	5.29149	5.68318	3.42891	5.81591	4.44723	4.65426	5.62861	6.92759	6.95676	5.66781	6.29006	6.14079	5.66505	6.30279	6.11825
BobWhite_c39996_85	1A	10.1598	4.11028	6.4951	7.84263	8.16567	3.99166	5.75595	7.3544	7.8383	4.07096	6.34959	7.77803	8.41823	5.26443	5.58638	3.28243	5.66824	4.31602	4.61589	5.18053	5.54104	3.31819	5.7396	4.3597	4.61589	5.25571	5.60796	3.38577	5.81563	4.43385	4.61589	5.68089	6.95088	7.01098	5.71338	6.31713	6.20071	5.71209	6.32836	6.17699
Excalibur_c29380_255	1A	11.6674	4.09943	6.47015	7.6992	8.27702	3.95718	5.69921	7.16058	7.90278	4.04141	6.29143	7.58834	8.49394	5.47588	5.26338	3.4855	5.64812	5.28171	4.88955	5.36706	5.18794	3.49789	5.57816	5.25276	4.88955	5.44351	5.25165	3.56273	5.65387	5.32128	4.88955	5.74595	6.83375	7.2912	5.76942	6.2246	6.38567	5.77035	6.23812	6.36888
BS00010267_51	1A	12.1699	4.07574	6.48507	7.68809	8.24178	3.93455	5.71705	7.16486	7.86163	4.01927	6.3134	7.59398	8.45428	5.50309	5.25189	3.4521	5.6914	5.25754	4.90189	5.39284	5.17235	3.46372	5.61124	5.22381	4.90189	5.46866	5.23501	3.52892	5.68389	5.29076	4.90189	5.75702	6.84373	7.29917	5.77823	6.23657	6.39588	5.77956	6.25062	6.37937
CAP11_c2581_302	1A	12.6724	4.05417	6.48186	7.68625	8.24922	3.91643	5.69113	7.15585	7.89903	4.0008	6.29528	7.58851	8.48875	5.72121	5.37273	3.478	5.7129	5.30378	4.93782	5.59966	5.27592	3.49235	5.62679	5.2629	4.93782	5.6706	5.33614	3.55855	5.69955	5.32828	4.93782	5.68491	6.93861	7.36424	5.71064	6.33604	6.46263	5.71238	6.35437	6.44734
Excalibur_c105151_200	1A	15.6926	3.7804	6.48537	7.89514	8.00302	3.65145	5.72889	7.50827	7.64232	3.73996	6.35974	7.97468	8.23717	5.92392	5.34595	3.12022	5.67281	5.17542	4.58978	5.84498	5.22987	3.15163	5.50986	5.06301	4.58978	5.92287	5.28598	3.22119	5.5775	5.11788	4.58978	5.49765	6.47029	6.95157	5.51984	5.93487	6.08741	5.52082	5.96984	6.08555
Excalibur_c12789_1184	1A	18.7231	3.56988	6.6491	7.65695	7.39083	3.48094	5.88624	7.00303	7.20182	3.55939	6.4626	7.47523	7.79848	5.10095	4.87383	2.95335	4.9219	4.59777	4.66474	5.05906	4.72875	2.99374	4.77628	4.51987	4.66474	5.13388	4.77438	3.06491	4.84642	4.57253	4.66474	5.80283	7.12851	7.64233	5.81439	6.65699	6.75521	5.823	6.69997	6.75416
Kukri_c17177_2181	1A	19.7282	3.59002	6.6262	7.5138	7.30137	3.50552	5.89396	6.85895	7.11597	3.58424	6.46718	7.33092	7.71269	5.02965	4.74901	2.87327	4.83993	4.48801	4.61663	4.99692	4.599	2.91522	4.6915	4.40879	4.61663	5.0717	4.64291	2.98691	4.76199	4.46025	4.61663	5.79711	7.0981	7.63727	5.80696	6.64056	6.76003	5.81651	6.68468	6.75979
Excalibur_c47455_133	1A	19.7282	3.59002	6.6262	7.5138	7.30137	3.50552	5.89396	6.85895	7.11597	3.58424	6.46718	7.33092	7.71269	5.02965	4.74901	2.87327	4.83993	4.48801	4.61663	4.99692	4.599	2.91522	4.6915	4.40879	4.61663	5.0717	4.6429	2.98691	4.76199	4.46025	4.61663	5.79711	7.0981	7.63727	5.80696	6.64056	6.76003	5.81651	6.68468	6.75979
Ku_c2121_1232	1A	19.7283	3.59002	6.62619	7.51379	7.30136	3.50552	5.89396	6.85893	7.11596	3.58424	6.46717	7.33091	7.71268	5.02965	4.749	2.87326	4.83992	4.488	4.61662	4.99691	4.59899	2.91521	4.69149	4.40878	4.61662	5.0717	4.64289	2.9869	4.76198	4.46024	4.61662	5.79711	7.0981	7.63727	5.80696	6.64056	6.76003	5.81651	6.68468	6.75979
BobWhite_c1265_607	1A	20.7332	3.49247	6.90805	8.19583	7.11589	3.39967	6.22488	7.67947	6.95536	3.47738	6.81133	8.14728	7.55131	4.95987	4.62335	2.79818	4.75807	4.37748	4.5682	4.93564	4.46832	2.84117	4.60715	4.29707	4.5682	5.01038	4.51062	2.91323	4.67823	4.34742	4.5682	5.79236	7.08189	7.63327	5.80108	6.63392	6.7745	5.81104	6.67847	6.77574
CAP11_c65_237	1A	20.7332	3.49247	6.90805	8.19583	7.11588	3.39967	6.22488	7.67947	6.95536	3.47738	6.81134	8.14728	7.55131	4.95986	4.62335	2.79818	4.75807	4.37747	4.5682	4.93564	4.46831	2.84116	4.60714	4.29707	4.5682	5.01038	4.51062	2.91323	4.67823	4.34742	4.5682	5.79236	7.08189	7.63327	5.80108	6.63392	6.7745	5.81104	6.67847	6.77574
Tdurum_contig50845_82	1A	21.2357	3.55498	6.97946	8.14416	6.94589	3.48245	6.31569	7.60037	6.84081	3.55753	6.90081	8.07077	7.4353	4.9253	4.56043	2.7626	4.71717	4.32198	4.54391	4.90508	4.40286	2.8059	4.5651	4.24104	4.54391	4.9798	4.4444	2.87811	4.63656	4.29086	4.54391	5.73309	6.68189	7.16173	5.74495	6.26881	6.31312	5.75343	6.31717	6.32084
BS00100287_51	1A	21.2357	3.55498	6.97946	8.14416	6.94589	3.48245	6.31569	7.60037	6.84081	3.55753	6.90081	8.07077	7.4353	4.9253	4.56043	2.7626	4.71717	4.32198	4.54391	4.90508	4.40285	2.8059	4.5651	4.24104	4.54391	4.9798	4.4444	2.87811	4.63656	4.29086	4.54391	5.73309	6.68189	7.16172	5.74495	6.26881	6.31312	5.75343	6.31717	6.32084
BS00081773_51	1A	21.7383	3.53856	7.00293	8.09239	6.85605	3.46924	6.35412	7.55497	6.75083	3.54349	6.94131	8.02482	7.34633	4.89102	4.49785	2.7285	4.67647	4.26661	4.51966	4.87461	4.33772	2.77199	4.52331	4.18519	4.51966	4.9493	4.37854	2.84431	4.59519	4.23451	4.51966	5.73043	6.66974	7.15184	5.74158	6.26187	6.31178	5.75028	6.31054	6.32032
Excalibur_c48152_563	1A	21.7383	3.53856	7.00293	8.09239	6.85605	3.46924	6.35412	7.55497	6.75083	3.54349	6.94131	8.02482	7.34633	4.89102	4.49785	2.7285	4.67647	4.26661	4.51966	4.87461	4.33772	2.77199	4.52331	4.18519	4.51966	4.9493	4.37854	2.8443	4.59519	4.23451	4.51966	5.73043	6.66974	7.15184	5.74158	6.26187	6.31179	5.75028	6.31054	6.32032
Tdurum_contig50845_215	1A	22.2408	3.53881	6.97156	8.03759	6.79426	3.47309	6.37528	7.60532	6.70166	3.54653	6.96183	8.06548	7.29689	4.85668	4.43485	2.69596	4.64202	4.21198	4.49554	4.84368	4.27119	2.73923	4.48895	4.13018	4.49554	4.91825	4.31121	2.81155	4.56111	4.17915	4.49554	5.72908	6.66994	7.14008	5.73925	6.26714	6.30755	5.7486	6.31604	6.31608
Excalibur_c9196_313	1A	23.7637	3.50566	6.66258	7.35581	6.75248	3.42978	6.12357	6.85579	6.61158	3.50176	6.69072	7.30857	7.21375	4.75841	4.2566	2.60941	4.54392	4.05439	4.4204	4.75594	4.08289	2.65159	4.3913	3.97174	4.4204	4.83011	4.12075	2.7238	4.46442	4.01973	4.4204	5.76937	6.94681	7.6044	5.77481	6.53478	6.79941	5.78788	6.58258	6.80789
BS00022270_51	1A	24.7687	3.74992	6.47034	6.54348	5.56183	3.62448	5.67445	6.03351	5.34183	3.69798	6.25192	6.46565	5.92373	4.25831	4.03709	2.5987	4.09803	3.43389	4.32062	4.41081	3.85643	2.60009	3.90866	3.36286	4.32062	4.48598	3.88192	2.65289	3.98588	3.40738	4.32062	6.31071	7.25866	7.59989	6.23665	6.83317	6.80807	6.27155	6.87981	6.80574
RAC875_c34888_65	1A	25.2713	3.82422	6.72192	6.60593	5.73746	3.67833	5.87864	6.02665	5.50168	3.75577	6.47195	6.47099	6.08506	4.20957	3.80105	2.53184	3.89151	3.37106	3.98162	4.36697	3.64294	2.54681	3.83822	3.31611	3.98162	4.44418	3.67536	2.60325	3.9208	3.3619	3.98162	6.31432	7.26074	7.5885	6.23943	6.83747	6.80359	6.2749	6.88395	6.80131
Kukri_c2121_2345	1A	26.2763	4.16524	6.81925	6.4908	5.79148	4.07381	6.01089	5.96611	5.56327	4.14184	6.60386	6.41957	6.15719	4.15798	3.68908	2.49127	3.85894	3.29319	3.96719	4.31795	3.52425	2.50162	3.80265	3.23602	3.96719	4.39441	3.55535	2.55689	3.88638	3.28092	3.96719	6.27481	7.24014	7.33796	6.19604	6.81997	6.55281	6.23116	6.86372	6.54544
Ex_c4876_1221	1A	26.2763	4.16524	6.81925	6.4908	5.79148	4.07381	6.0109	5.96611	5.56327	4.14184	6.60386	6.41957	6.15719	4.15798	3.68908	2.49127	3.85894	3.29319	3.96719	4.31795	3.52425	2.50162	3.80265	3.23602	3.96719	4.39441	3.55535	2.55689	3.88638	3.28091	3.96719	6.27481	7.24013	7.33796	6.19604	6.81997	6.5528	6.23116	6.86372	6.54544
Excalibur_c25175_512	1A	26.7788	4.18429	6.84437	6.51594	5.75992	4.08819	6.05552	6.01562	5.53954	4.15615	6.64722	6.46776	6.13353	4.12925	3.63597	2.47346	3.84423	3.25522	3.95948	4.29006	3.46775	2.48145	3.78666	3.19702	3.95948	4.3662	3.49826	2.53617	3.87097	3.24149	3.95948	6.27808	7.24049	7.32606	6.19901	6.82254	6.54719	6.23457	6.86612	6.53999
BS00103478_51	1A	27.2813	4.07035	6.76081	6.33203	5.5022	4.01511	6.02385	5.76017	5.38488	4.06829	6.59019	6.2584	5.97901	4.16797	3.53788	2.46778	3.8494	3.21392	4.01051	4.37317	3.35966	2.46918	3.79912	3.15895	4.01051	4.44685	3.38947	2.52292	3.88447	3.20303	4.01051	6.39872	7.03215	7.27883	6.3247	6.62815	6.52978	6.35513	6.67305	6.51079
Excalibur_c25891_1402	1A	27.2813	4.07034	6.76079	6.33201	5.50217	4.01509	6.02384	5.76014	5.38486	4.06827	6.59017	6.25838	5.97899	4.16793	3.53783	2.46778	3.8494	3.21392	4.01046	4.37315	3.35962	2.46917	3.79913	3.15895	4.01046	4.44683	3.38943	2.52291	3.88448	3.20303	4.01046	6.39871	7.03213	7.27881	6.32468	6.62813	6.52976	6.35512	6.67303	6.51077
Tdurum_contig83113_134	1A	31.3801	4.50376	7.26336	5.9943	5.18494	4.43365	6.67161	5.81732	5.36064	4.50835	7.2458	6.32915	5.88964	4.25407	3.29009	2.75349	3.781	3.12386	4.00284	4.36811	3.05387	2.77723	3.62339	3.04667	4.00284	4.43389	3.07444	2.82943	3.7024	3.08218	4.00284	6.30848	6.67081	6.82781	6.23705	6.30508	6.09747	6.26717	6.35256	6.08423
wsnp_Ex_c7252_12453079	1A	31.3802	4.50376	7.26336	5.9943	5.18495	4.43365	6.67162	5.81732	5.36065	4.50835	7.2458	6.32915	5.88964	4.25407	3.29009	2.75349	3.781	3.12386	4.00284	4.36811	3.05387	2.77723	3.62339	3.04667	4.00284	4.43389	3.07444	2.82943	3.7024	3.08218	4.00284	6.30848	6.67081	6.82781	6.23705	6.30508	6.09747	6.26717	6.35256	6.08422
BS00078401_51	1A	32.3852	5.69506	8.50999	6.58895	5.12803	5.64525	8.04773	6.80445	5.40929	5.73795	8.59977	7.29479	5.89072	3.81208	3.71774	3.11127	3.88162	3.04218	4.17102	3.74477	3.45376	3.05758	3.64624	2.96737	4.17102	3.76245	3.4627	3.07731	3.71121	2.99693	4.17102	6.12301	6.46468	6.26757	6.03437	6.16222	5.64807	6.0728	6.21749	5.64874
BS00003761_51	1A	32.3852	5.69503	8.51013	6.58895	5.12937	5.64526	8.04772	6.80456	5.41135	5.73795	8.59979	7.29488	5.89275	3.81207	3.71775	3.11129	3.88163	3.04218	4.17102	3.74476	3.45378	3.0576	3.64626	2.96737	4.17102	3.76244	3.46271	3.07733	3.71123	2.99693	4.17102	6.12183	6.46434	6.26831	6.03301	6.16167	5.64923	6.07147	6.21695	5.64987
BS00003802_51	1A	32.3852	5.69503	8.51014	6.58895	5.12938	5.64526	8.04772	6.80456	5.41136	5.73795	8.59978	7.29488	5.89275	3.81207	3.71775	3.1113	3.88163	3.04217	4.17102	3.74475	3.45377	3.0576	3.64626	2.96737	4.17102	3.76243	3.46271	3.07733	3.71122	2.99692	4.17102	6.12182	6.46433	6.2683	6.033	6.16165	5.64922	6.07146	6.21693	5.64986
Tdurum_contig61492_684	1A	32.3852	5.69503	8.51015	6.58895	5.12938	5.64527	8.04772	6.80455	5.41136	5.73796	8.59978	7.29488	5.89275	3.81207	3.71775	3.1113	3.88163	3.04217	4.17102	3.74475	3.45377	3.0576	3.64626	2.96736	4.17102	3.76243	3.46271	3.07733	3.71122	2.99692	4.17102	6.12182	6.46433	6.2683	6.033	6.16165	5.64921	6.07146	6.21693	5.64985
IAAV1469	1A	32.8877	5.60582	8.28048	6.28381	4.7401	5.57752	7.97211	6.49643	5.062	5.66469	8.50357	6.9694	5.5209	3.83269	3.69758	3.25318	3.88408	3.0304	4.19036	3.75065	3.43737	3.20559	3.65506	2.95444	4.19036	3.76773	3.44606	3.2239	3.72253	2.98394	4.19036	5.91698	6.56037	6.26966	5.81738	6.24683	5.66453	5.85509	6.30212	5.6671
BS00022738_51	1A	32.8877	5.60582	8.28048	6.28381	4.74009	5.57752	7.97211	6.49643	5.06199	5.66469	8.50357	6.9694	5.52089	3.83269	3.69758	3.25318	3.88408	3.0304	4.19036	3.75065	3.43737	3.20559	3.65506	2.95444	4.19036	3.76773	3.44606	3.22391	3.72253	2.98394	4.19036	5.91697	6.56037	6.26966	5.81738	6.24683	5.66453	5.85509	6.30212	5.6671
Kukri_c18434_200	1A	33.3902	5.57255	8.04425	6.09476	4.46207	5.5485	7.83329	6.3104	4.78767	5.62657	8.3429	6.76056	5.21913	3.82406	3.70186	3.33119	3.86817	3.01469	4.2046	3.7321	3.4455	3.28648	3.64104	2.9362	4.2046	3.75	3.45322	3.30406	3.70922	2.96513	4.2046	5.6083	6.59506	6.31158	5.49883	6.28728	5.7183	5.53735	6.34284	5.72126
BS00039749_51	1A	33.3902	5.57255	8.04425	6.09475	4.46206	5.5485	7.83329	6.3104	4.78766	5.62657	8.34289	6.76055	5.21912	3.82406	3.70186	3.33119	3.86817	3.01469	4.2046	3.7321	3.4455	3.28648	3.64103	2.9362	4.2046	3.75	3.45322	3.30406	3.70922	2.96513	4.2046	5.6083	6.59506	6.31157	5.49882	6.28728	5.71829	5.53735	6.34284	5.72125
BS00107852_51	1A	39.4986	5.77132	7.56243	4.0011	3.52457	5.89577	7.6624	4.35037	3.981	5.98185	8.18586	4.72938	4.17451	4.04995	4.5003	4.64737	4.11555	3.17531	3.94418	3.96395	4.40424	4.71139	4.20279	3.19701	3.94418	4.01031	4.46536	4.77578	4.33725	3.24755	3.94418	6.57482	6.66361	6.30715	6.51064	6.54635	5.98379	6.52888	6.57171	5.92021
wsnp_Ex_c64327_63176640	1A	40.5087	6.46285	7.65377	4.15616	3.57002	6.63837	7.91306	4.5203	4.0074	6.71525	8.41017	4.87184	4.15212	4.08106	5.05912	5.22642	4.35585	3.51948	4.43198	3.98579	4.99891	5.33778	4.5207	3.56487	4.43198	4.0274	5.06944	5.41614	4.64622	3.62044	4.43198	6.45161	6.9773	6.96923	6.36258	6.84863	6.68519	6.38932	6.86583	6.60193
IAAV3168	1A	41.0112	6.56857	7.55644	4.11447	3.67905	6.78828	7.81892	4.48158	4.02349	6.86081	8.30996	4.80368	4.1653	4.27753	5.16631	5.42728	4.24449	3.36466	4.34611	4.18838	5.13758	5.55091	4.39823	3.39391	4.34611	4.22517	5.21326	5.63366	4.52362	3.44782	4.34611	6.62654	7.00263	7.00176	6.54217	6.91683	6.73692	6.56993	6.92766	6.65116
BS00078982_51	1A	41.5137	7.26443	7.66195	4.29797	4.11504	7.50038	7.93971	4.67415	4.49538	7.5879	8.39501	4.97889	4.65579	4.4572	5.31706	5.67757	4.08496	3.35293	4.33503	4.38809	5.28137	5.78834	4.27682	3.37314	4.33503	4.43092	5.35718	5.87571	4.40719	3.4268	4.33503	6.55396	6.84692	6.90176	6.50057	6.73711	6.63488	6.52306	6.75458	6.56059
Excalibur_c7026_2635	1A	45.1423	7.1918	7.36876	5.37489	6.6124	7.5028	7.50168	5.35598	7.20563	7.57427	7.83794	5.58928	7.24876	3.53932	5.59783	6.69651	3.58974	3.33936	3.7544	3.5684	5.57271	6.85985	3.71056	3.2742	3.7544	3.62213	5.66221	6.94897	3.85072	3.31097	3.7544	6.5617	5.53397	6.04415	6.48862	5.47473	6.0011	6.52524	5.5308	5.93552
BS00065005_51	1A	45.6448	7.14631	7.37984	5.37068	6.68701	7.45489	7.50116	5.34739	7.27052	7.52884	7.83087	5.57172	7.31636	3.49726	5.56523	6.70111	3.57334	3.36111	3.67838	3.52989	5.53739	6.86081	3.69343	3.29368	3.67838	3.5846	5.62711	6.94873	3.83447	3.33034	3.67838	6.55242	5.46018	6.02223	6.47947	5.39614	5.98383	6.51639	5.45318	5.91714
BS00029346_51	1A	55.5673	6.44889	5.53075	3.73592	8.05589	6.52645	5.42801	3.74404	8.26898	6.58739	5.69129	3.81488	8.30366	3.26894	6.49453	6.33268	5.7577	5.75248	3.8255	3.19121	6.57961	6.43237	5.54358	5.62376	3.8255	3.22405	6.68347	6.44759	5.61395	5.62103	3.8255	5.01993	5.05746	4.66555	5.02399	5.01787	4.91043	5.05632	5.06662	4.86926
BS00012210_51	1A	56.0699	6.45029	5.96359	3.93791	8.1184	6.56878	5.97732	3.96947	8.28626	6.62637	6.1931	4.02201	8.32459	3.26931	6.50822	6.36025	5.82397	5.78489	3.80746	3.18384	6.59912	6.4656	5.60039	5.65563	3.80746	3.21479	6.70458	6.48334	5.66987	5.65355	3.80746	5.07497	5.11979	4.74466	5.07502	5.074	4.9931	5.10794	5.1177	4.94389
Excalibur_c46833_204	1A	56.0699	6.45029	5.96358	3.93791	8.11841	6.56878	5.97731	3.96947	8.28626	6.62637	6.1931	4.02201	8.32459	3.26933	6.50824	6.36025	5.824	5.78491	3.80747	3.18386	6.59914	6.4656	5.60041	5.65564	3.80747	3.21481	6.7046	6.48334	5.66989	5.65357	3.80747	5.07498	5.1198	4.74467	5.07503	5.07401	4.9931	5.10794	5.11771	4.94389
wsnp_BE490041A_Ta_2_1	1A	56.0699	6.4503	5.96358	3.93791	8.11841	6.56878	5.9773	3.96947	8.28625	6.62637	6.19309	4.022	8.32458	3.26935	6.50826	6.36025	5.82402	5.78491	3.80748	3.18388	6.59916	6.46561	5.60042	5.65565	3.80748	3.21482	6.70462	6.48335	5.6699	5.65358	3.80748	5.07498	5.1198	4.74467	5.07504	5.07402	4.99311	5.10795	5.11772	4.9439
BobWhite_c4646_119	1A	57.08	6.17144	6.54794	4.33854	7.24081	6.24824	6.2491	4.11544	7.36076	6.28844	6.51979	4.24584	7.40233	4.12925	7.77716	6.30868	7.07918	6.97035	4.56909	3.87536	7.81186	6.40555	6.61989	6.91796	4.56909	3.89605	7.928	6.44651	6.7071	6.92821	4.56909	5.26317	5.58441	4.90904	5.33078	5.66573	5.20526	5.35175	5.6921	5.09573
IAAV8987	1A	57.08	6.17142	6.54792	4.33857	7.2407	6.24822	6.24907	4.11546	7.36066	6.28843	6.51975	4.24585	7.40223	4.12924	7.77716	6.30867	7.07918	6.97035	4.56909	3.87536	7.81186	6.40554	6.61989	6.91797	4.56909	3.89605	7.92801	6.44651	6.7071	6.92822	4.56909	5.26321	5.58445	4.90904	5.33082	5.66578	5.20528	5.35179	5.69215	5.09574
Tdurum_contig47183_205	1A	57.08	6.17142	6.54792	4.33857	7.2407	6.24822	6.24907	4.11546	7.36066	6.28843	6.51975	4.24585	7.40223	4.12924	7.77717	6.30867	7.07919	6.97036	4.56909	3.87536	7.81187	6.40554	6.61989	6.91797	4.56909	3.89605	7.92801	6.4465	6.7071	6.92822	4.56909	5.26321	5.58445	4.90904	5.33082	5.66578	5.20528	5.35179	5.69215	5.09574
RAC875_c11899_366	1A	63.4717	5.92872	7.19775	6.70733	6.86245	5.80351	6.57306	6.08658	7.40746	5.7941	6.77627	6.23031	7.44055	4.59897	8.77231	6.10344	8.99106	8.22395	5.22807	4.37697	8.73172	6.17464	8.39079	8.06493	5.22807	4.43896	8.83181	6.22682	8.50253	8.05688	5.22807	4.87534	5.2097	4.75435	5.0573	5.52593	4.83427	5.05037	5.59689	4.79935
BS00066852_51	1A	63.9742	6.1391	6.68027	6.38657	6.73081	5.97583	6.21711	5.84054	7.26516	5.95241	6.40977	5.95868	7.30526	4.95384	9.43432	6.32308	8.9246	8.58598	6.33421	4.74275	9.37305	6.39484	8.31138	8.42901	6.33421	4.81286	9.47883	6.46378	8.43595	8.43457	6.33421	4.66676	5.19604	4.52576	4.82913	5.53459	4.60264	4.82754	5.61203	4.58499
Ex_c21450_396	1A	66.5388	6.41694	6.2955	6.43804	6.42592	6.27828	5.89596	5.79903	7.20611	6.23843	6.08343	5.8887	7.21002	4.15794	9.13688	5.83406	8.86294	8.73999	6.9913	4.05809	9.19191	5.99414	8.33493	8.63836	6.9913	4.14479	9.32495	6.09063	8.48879	8.652	6.9913	4.37478	4.92536	4.27915	4.50939	5.20566	4.34975	4.5186	5.27475	4.32252
wsnp_Ex_c1427_2736441	1A	68.5799	6.77123	6.1073	5.82503	6.31391	6.55063	5.71518	5.21751	7.12512	6.52166	5.92151	5.3254	7.10279	4.33802	10.3337	5.99093	8.78414	8.58841	6.63017	4.13663	10.4345	6.14785	8.28926	8.50187	6.63017	4.20868	10.5784	6.24617	8.4348	8.51832	6.63017	4.14482	4.61517	4.04841	4.24318	4.84561	4.11406	4.26465	4.91249	4.0893
BS00074517_51	1A	69.5901	6.89812	6.14401	5.79314	6.22011	6.67723	5.74466	5.19194	7.05114	6.64993	5.96558	5.29041	7.03347	4.3684	10.5132	6.05838	8.65293	8.61778	6.68648	4.17697	10.6076	6.21001	8.18629	8.5408	6.68648	4.24708	10.7473	6.30909	8.32912	8.55616	6.68648	4.10311	4.59687	4.05135	4.20099	4.83615	4.13493	4.22535	4.90275	4.11279
BS00087437_51	1A	70.0926	7.05364	6.16587	5.46782	5.98621	6.83057	5.8136	5.04312	6.83498	6.80426	6.04612	5.11461	6.82758	4.36517	10.5699	6.21449	8.25779	8.80548	6.76409	4.17867	10.6485	6.34862	8.01971	8.77288	6.76409	4.25211	10.784	6.44571	8.15538	8.79032	6.76409	3.92815	4.57149	3.99368	4.05064	4.83315	4.13737	4.07128	4.9007	4.11633
BS00010643_51	1A	70.5951	7.57143	6.38103	5.45379	6.4545	7.34401	5.90404	5.0333	7.16861	7.32413	6.16257	5.09066	7.17738	4.41549	10.5802	6.31635	8.05563	8.69866	6.77824	4.23557	10.6582	6.47194	7.79725	8.65918	6.77824	4.30878	10.7907	6.57323	7.92444	8.67166	6.77824	3.91069	4.55396	3.97407	4.0306	4.81952	4.11508	4.05279	4.8865	4.10083
Kukri_rep_c101022_1595	1A	70.5951	7.57144	6.38103	5.45379	6.4545	7.34402	5.90405	5.0333	7.16861	7.32413	6.16258	5.09066	7.17739	4.41549	10.5802	6.31635	8.05563	8.69866	6.77824	4.23557	10.6582	6.47195	7.79724	8.65918	6.77824	4.30879	10.7907	6.57324	7.92443	8.67165	6.77824	3.91069	4.55396	3.97407	4.0306	4.81952	4.11508	4.05279	4.8865	4.10083
BS00086680_51	1A	71.0976	7.60889	6.53847	5.61729	6.74816	7.38467	5.9553	5.15902	7.37529	7.36702	6.22768	5.21119	7.39429	4.44655	10.7289	6.57872	7.73467	8.53061	6.81673	4.28787	10.8012	6.75059	7.44809	8.48274	6.81673	4.36044	10.9281	6.84964	7.55064	8.48524	6.81673	3.89911	4.6166	3.88265	4.01233	4.88041	4.03354	4.03806	4.95546	4.03105
Kukri_c28532_103	1A	72.1078	7.12756	7.3847	6.00801	6.7953	7.00836	6.87294	5.59478	7.34618	6.98877	7.12482	5.62266	7.3531	4.72177	10.8688	7.58859	7.96374	8.74095	7.84386	4.6157	10.9472	7.84676	7.73594	8.74087	7.84386	4.68826	11.08	7.98472	7.81851	8.76107	7.84386	3.85257	4.61184	3.92202	3.9499	4.84575	4.11889	3.97825	4.91631	4.13333
Tdurum_contig43360_1381	1A	72.1078	7.12756	7.38471	6.00802	6.7953	7.00836	6.87295	5.59479	7.34618	6.98877	7.12483	5.62266	7.3531	4.72177	10.8688	7.58859	7.96374	8.74095	7.84386	4.61569	10.9472	7.84675	7.73594	8.74087	7.84386	4.68825	11.08	7.98472	7.81851	8.76107	7.84386	3.85257	4.61184	3.92202	3.9499	4.84575	4.11889	3.97825	4.91631	4.13333
Kukri_c609_328	1A	72.1079	7.12753	7.38472	6.00803	6.7953	7.00834	6.87296	5.59481	7.34617	6.98875	7.12484	5.62268	7.3531	4.72174	10.8688	7.58857	7.96374	8.74095	7.84386	4.61567	10.9472	7.84674	7.73594	8.74087	7.84386	4.68823	11.08	7.9847	7.81851	8.76107	7.84386	3.85258	4.61185	3.92202	3.94991	4.84576	4.11889	3.97826	4.91632	4.13334
CAP7_c3885_73	1A	72.1079	7.12753	7.38472	6.00803	6.7953	7.00834	6.87296	5.5948	7.34617	6.98874	7.12484	5.62268	7.3531	4.72174	10.8688	7.58857	7.96374	8.74095	7.84386	4.61567	10.9472	7.84674	7.73594	8.74087	7.84386	4.68823	11.08	7.9847	7.81851	8.76107	7.84386	3.85259	4.61184	3.92202	3.94991	4.84576	4.11889	3.97826	4.91632	4.13333
Excalibur_c37474_179	1A	72.6103	7.06719	7.40674	5.96997	6.79814	6.94867	6.89464	5.57368	7.35427	6.9272	7.14679	5.59569	7.35999	4.58167	10.7909	7.46982	7.93023	8.69542	7.82483	4.49286	10.8983	7.74594	7.72725	8.71229	7.82483	4.56837	11.0377	7.88875	7.81566	8.73721	7.82483	3.8667	4.56893	3.87792	3.96095	4.79928	4.08267	3.99081	4.86814	4.09245
wsnp_Ku_rep_c71909_71634013	1A	73.1128	6.99885	7.47112	5.96992	6.81913	6.88063	6.93995	5.58806	7.38921	6.85739	7.19329	5.61375	7.39029	4.31423	10.6748	7.29725	7.9816	8.8235	7.66789	4.23334	10.8089	7.58257	7.86875	8.89886	7.66789	4.30466	10.9545	7.72736	7.9637	8.93338	7.66789	3.89829	4.56077	3.8025	3.98881	4.78562	4.02158	4.01905	4.84648	4.02536
BS00072686_51	1A	73.1128	6.99885	7.47112	5.96992	6.81913	6.88063	6.93995	5.58806	7.38921	6.85739	7.19329	5.61375	7.39029	4.31423	10.6748	7.29725	7.9816	8.82351	7.66789	4.23334	10.809	7.58257	7.86875	8.89887	7.66789	4.30466	10.9545	7.72735	7.9637	8.93339	7.66789	3.89829	4.56077	3.8025	3.98881	4.78562	4.02158	4.01905	4.84648	4.02536
BS00009866_51	1A	73.6153	6.89194	7.44087	5.96802	6.84467	6.77504	6.91757	5.58036	7.40933	6.75353	7.16762	5.60202	7.40576	4.20842	10.5842	7.18776	7.94319	8.77757	7.62976	4.1436	10.741	7.48799	7.8488	8.86771	7.62976	4.21718	10.8923	7.63708	7.95008	8.90694	7.62976	3.8624	4.54286	3.79276	3.95057	4.75668	4.01617	3.98231	4.81465	4.01623
wsnp_BE585780A_Ta_2_1	1A	74.6203	6.663	7.34274	5.91977	6.89435	6.54711	6.89604	5.57384	7.47482	6.53121	7.13133	5.57872	7.45126	4.21855	10.7885	6.99082	8.08538	9.04027	7.7907	4.19255	10.9833	7.32572	8.01929	9.12667	7.7907	4.27134	11.1424	7.48171	8.13155	9.16683	7.7907	3.88333	4.46083	3.55844	3.97259	4.69287	3.83372	4.00611	4.74726	3.8146
BobWhite_c46349_402	1A	75.1229	6.64208	7.26971	6.4437	6.76836	6.50907	6.90892	6.11006	7.3202	6.50461	7.12605	6.11053	7.32991	4.10372	10.7088	6.86596	8.01117	8.92104	7.70012	4.08513	10.9594	7.2424	7.96904	9.01619	7.70012	4.16421	11.1302	7.40741	8.08388	9.05251	7.70012	3.69255	4.33345	3.54996	3.77169	4.52459	3.76829	3.81209	4.5762	3.73379
Kukri_c61766_907	1A	75.6254	6.524	7.45337	6.40483	6.74188	6.39321	7.12974	6.05115	7.3284	6.38256	7.27392	6.00092	7.3135	4.04981	10.5979	6.86421	7.90682	8.84714	7.64926	4.05281	10.8684	7.25184	7.88806	8.95119	7.64926	4.13419	11.0438	7.41853	8.00888	8.9907	7.64926	3.94505	4.2589	3.42748	4.02294	4.4411	3.61711	4.05881	4.48329	3.56237
BS00110415_51	1A	75.6254	6.524	7.45337	6.40483	6.74188	6.39321	7.12974	6.05115	7.3284	6.38256	7.27392	6.00091	7.3135	4.04981	10.5979	6.86421	7.90682	8.84714	7.64926	4.05281	10.8684	7.25184	7.88806	8.95119	7.64926	4.13419	11.0438	7.41853	8.00888	8.9907	7.64926	3.94505	4.2589	3.42748	4.02294	4.4411	3.61711	4.05881	4.48329	3.56237
BS00068358_51	1A	75.6254	6.524	7.45337	6.40483	6.74188	6.39321	7.12974	6.05114	7.3284	6.38256	7.27392	6.00091	7.3135	4.04981	10.5979	6.86421	7.90682	8.84714	7.64925	4.05281	10.8684	7.25184	7.88806	8.95119	7.64925	4.13419	11.0438	7.41853	8.00887	8.9907	7.64925	3.94505	4.2589	3.42748	4.02294	4.4411	3.61711	4.05881	4.48329	3.56237
RAC875_c3751_96	1A	75.6254	6.524	7.45336	6.40482	6.74188	6.39321	7.12973	6.05114	7.3284	6.38256	7.27392	6.00091	7.31349	4.0498	10.5979	6.86421	7.90681	8.84714	7.64925	4.0528	10.8683	7.25184	7.88805	8.95118	7.64925	4.13419	11.0438	7.41853	8.00887	8.9907	7.64925	3.94505	4.2589	3.42748	4.02294	4.4411	3.61711	4.05881	4.48329	3.56237
RAC875_c105730_397	1A	75.6257	6.524	7.4533	6.40476	6.74184	6.3932	7.12969	6.0511	7.32835	6.38256	7.27387	6.00086	7.31345	4.04977	10.5978	6.86421	7.90674	8.84708	7.64921	4.05278	10.8683	7.25184	7.888	8.95114	7.64921	4.13417	11.0438	7.41853	8.00882	8.99065	7.64921	3.94507	4.25889	3.42748	4.02296	4.4411	3.61713	4.05883	4.48329	3.56238
wsnp_Ex_rep_c101414_86781128	1A	75.6258	6.524	7.4533	6.40475	6.74183	6.3932	7.12968	6.05109	7.32835	6.38256	7.27387	6.00086	7.31345	4.04976	10.5978	6.86421	7.90673	8.84708	7.6492	4.05278	10.8683	7.25184	7.88799	8.95113	7.6492	4.13417	11.0438	7.41853	8.00881	8.99064	7.6492	3.94508	4.25889	3.42748	4.02296	4.4411	3.61713	4.05883	4.48329	3.56239
IAAV5535	1A	83.669	6.58119	5.94693	5.72996	5.48894	6.63368	5.8289	5.99894	6.23435	6.68094	6.22229	5.9687	6.26757	3.72756	9.04418	5.71084	7.23454	7.8371	5.54783	3.82856	9.53387	6.11697	7.2689	8.06096	5.54783	3.90519	9.72009	6.24955	7.41921	8.13348	5.54783	3.7782	3.34878	3.31218	3.71673	3.46642	3.17961	3.82662	3.55009	3.28864
wsnp_Ku_c21316_31053745	1A	85.7102	6.05992	5.4495	5.72212	5.22338	6.0881	5.29334	6.12242	5.93815	6.13704	5.6978	6.08145	5.98584	3.88409	8.80338	5.62269	7.57529	8.16564	5.47299	3.95067	9.27686	5.99256	7.56058	8.37872	5.47299	4.02475	9.45765	6.11043	7.71584	8.45083	5.47299	3.99028	3.14343	3.56031	3.91855	3.26249	3.41584	4.03305	3.35001	3.54228
CAP7_c6531_308	1A	88.2538	4.88275	4.92939	5.47131	4.98766	5.0302	4.74233	5.72238	5.60601	5.08382	5.1886	5.74463	5.66025	4.45966	8.48607	5.22973	7.57612	8.6821	5.40993	4.4622	8.85253	5.4877	7.521	8.82605	5.40993	4.54181	9.01001	5.56483	7.69795	8.90346	5.40993	4.7531	3.0782	3.91072	4.74591	3.1578	3.84838	4.84721	3.23536	3.97032
IAAV8429	1A	88.7563	4.71751	5.20002	5.67113	4.78834	4.8898	5.02219	5.93495	5.37461	4.93894	5.46818	5.9574	5.42206	4.60728	8.69213	5.35734	7.65573	8.70333	5.35663	4.58909	9.05416	5.6117	7.54918	8.83582	5.35663	4.66737	9.2129	5.68821	7.73921	8.92035	5.35663	4.96534	3.05942	3.92617	4.96914	3.1689	3.90085	5.06706	3.25073	4.01711
BS00021714_51	1A	88.7563	4.71844	5.20109	5.67404	4.78454	4.89068	5.02328	5.93889	5.37022	4.9398	5.46917	5.96118	5.41754	4.60744	8.69269	5.3586	7.65597	8.70315	5.35447	4.58942	9.05486	5.61311	7.54936	8.83579	5.35447	4.6677	9.21361	5.68967	7.73959	8.92044	5.35447	4.96301	3.05984	3.92529	4.96684	3.16949	3.90025	5.06471	3.25141	4.01647
Ra_c4159_2716	1A	88.7563	4.71845	5.20151	5.67545	4.78241	4.89063	5.02363	5.94068	5.36767	4.93973	5.46942	5.96289	5.41493	4.60748	8.69273	5.35905	7.65577	8.70278	5.35345	4.58955	9.05498	5.61361	7.54911	8.83548	5.35345	4.66784	9.21375	5.6902	7.73945	8.9202	5.35345	4.96165	3.06013	3.92451	4.96552	3.16992	3.89964	5.06336	3.25188	4.01582
RAC875_c53185_802	1A	88.7563	4.33741	5.05506	5.64499	4.59701	4.46229	4.81886	5.79467	5.07346	4.50561	5.1954	5.80802	5.11496	4.60744	8.46599	5.22556	7.31448	8.39694	5.42264	4.60669	8.8464	5.48512	7.18245	8.51325	5.42264	4.68834	9.01	5.56423	7.37733	8.60007	5.42264	4.7207	3.17541	3.70835	4.74943	3.32038	3.70049	4.83855	3.39808	3.80124
RAC875_c41275_131	1A	88.7564	4.3351	5.04622	5.65036	4.58776	4.46292	4.8116	5.80448	5.06288	4.50521	5.18681	5.81759	5.10426	4.60976	8.45127	5.21041	7.31098	8.38189	5.41251	4.60773	8.83103	5.46928	7.18143	8.49831	5.41251	4.6894	8.99464	5.5486	7.37693	8.58522	5.41251	4.71209	3.15822	3.69512	4.74229	3.30303	3.6873	4.83083	3.38139	3.78744
BS00023126_51	1A	88.7564	4.33521	5.0459	5.64977	4.58788	4.46316	4.81113	5.80356	5.0627	4.50536	5.18642	5.81691	5.10414	4.60989	8.45095	5.21009	7.31078	8.3816	5.41342	4.60783	8.83075	5.46895	7.18123	8.4978	5.41342	4.68951	8.99428	5.54829	7.37678	8.58466	5.41342	4.71038	3.15588	3.6939	4.74037	3.29929	3.68549	4.82894	3.37765	3.78558
CAP11_c1972_285	1A	89.0069	4.51453	4.88825	5.57756	4.43432	4.62375	4.71044	5.80683	4.88398	4.66148	5.0926	5.83181	4.93368	4.65024	8.89341	5.50258	7.40136	8.36879	5.69541	4.63731	9.28996	5.77309	7.27425	8.46873	5.69541	4.71539	9.44803	5.85739	7.46928	8.54839	5.69541	4.56245	3.13321	3.48973	4.58266	3.22934	3.47532	4.67722	3.31635	3.57458
BS00022318_51	1A	89.0069	4.51456	4.88827	5.57739	4.43496	4.62374	4.71051	5.80654	4.88468	4.66149	5.09266	5.83155	4.93441	4.65025	8.89244	5.50263	7.40043	8.36848	5.69774	4.63721	9.28891	5.77313	7.27346	8.46842	5.69774	4.71527	9.44685	5.85743	7.46848	8.54803	5.69774	4.56354	3.13507	3.48881	4.58384	3.23132	3.47447	4.6784	3.31843	3.57372
Ku_c1571_1457	1A	89.0069	4.51456	4.88827	5.57738	4.43497	4.62374	4.71052	5.80653	4.88469	4.66149	5.09267	5.83154	4.93442	4.65025	8.89245	5.50265	7.40042	8.36848	5.69776	4.63721	9.28892	5.77314	7.27345	8.46842	5.69776	4.71527	9.44686	5.85744	7.46847	8.54802	5.69776	4.56354	3.13508	3.48881	4.58385	3.23133	3.47446	4.67841	3.31844	3.57371
BS00016654_51	1A	89.5094	4.63059	5.73679	5.47585	5.0606	4.63158	5.43121	5.76082	5.37077	4.64406	5.81927	5.75842	5.442	4.69496	9.31939	6.147	6.88554	8.36972	6.1355	4.6967	9.68044	6.38787	6.79866	8.47947	6.1355	4.76994	9.82924	6.46326	6.99033	8.54908	6.1355	4.95216	3.51988	3.19922	5.00341	3.72558	3.27522	5.09984	3.81905	3.37311
Kukri_c3582_87	1A	89.5094	4.6306	5.73706	5.47588	5.06076	4.6316	5.43133	5.7609	5.371	4.64407	5.81941	5.75848	5.44223	4.69496	9.3194	6.14701	6.88554	8.36972	6.1355	4.6967	9.68045	6.38787	6.79865	8.47947	6.1355	4.76994	9.82925	6.46327	6.99032	8.54908	6.1355	4.95216	3.51988	3.19922	5.00341	3.72558	3.27522	5.09984	3.81904	3.37311
BS00065676_51	1A	89.5095	4.6306	5.73711	5.47588	5.06081	4.63158	5.43138	5.76089	5.37104	4.64406	5.81946	5.75847	5.44227	4.69497	9.31944	6.14704	6.88554	8.36973	6.13547	4.69671	9.68049	6.38791	6.79866	8.47948	6.13547	4.76995	9.8293	6.46331	6.99033	8.54908	6.13547	4.95216	3.51987	3.19922	5.0034	3.72557	3.27522	5.09983	3.81904	3.37311
BobWhite_rep_c49207_243	1A	89.5095	4.63059	5.73711	5.47587	5.06083	4.63158	5.4314	5.76089	5.37104	4.64406	5.81947	5.75847	5.44228	4.69497	9.31945	6.14705	6.88555	8.36973	6.13546	4.69671	9.6805	6.38792	6.79867	8.47948	6.13546	4.76995	9.82931	6.46331	6.99034	8.54908	6.13546	4.95216	3.51987	3.19922	5.0034	3.72557	3.27522	5.09983	3.81904	3.37311
BS00087600_51	1A	89.5095	4.63033	5.73727	5.47512	5.0615	4.63141	5.43175	5.76046	5.37157	4.64391	5.81978	5.75816	5.44282	4.69497	9.31898	6.14709	6.88522	8.36966	6.13474	4.69672	9.68001	6.38798	6.79827	8.4794	6.13474	4.76996	9.82881	6.46339	6.98993	8.54901	6.13474	4.95216	3.51986	3.19921	5.00341	3.72556	3.27522	5.09984	3.81903	3.37311
BobWhite_rep_c63819_182	1A	90.5145	4.15066	6.43112	5.29398	4.45147	4.06976	5.85293	5.61437	4.62154	4.10134	6.31745	5.64353	4.70397	4.94861	10.6584	6.58754	7.27518	8.49569	5.24098	4.95176	11.0529	6.85883	7.25371	8.61571	5.24098	5.02693	11.2178	6.9463	7.45593	8.69902	5.24098	4.80216	3.3086	3.1725	4.84765	3.54964	3.28289	4.94103	3.64501	3.36309
IAAV7203	1A	91.017	3.81383	6.64317	5.20985	4.0372	3.73077	5.96191	5.5395	4.1471	3.76501	6.44977	5.58049	4.23196	5.1423	11.1429	6.72096	7.79384	8.65181	5.14709	5.13778	11.5068	6.99725	7.73356	8.76386	5.14709	5.21244	11.6616	7.08318	7.92574	8.8439	5.14709	4.95775	3.33037	3.33862	4.99056	3.5564	3.41237	5.08549	3.6509	3.48448
BS00067420_51	1A	91.017	3.81383	6.64316	5.20985	4.03719	3.73077	5.9619	5.5395	4.14709	3.76501	6.44976	5.58048	4.23195	5.1423	11.1429	6.72095	7.79384	8.6518	5.14708	5.13778	11.5068	6.99725	7.73356	8.76386	5.14708	5.21244	11.6616	7.08318	7.92574	8.8439	5.14708	4.95775	3.33037	3.33862	4.99057	3.55641	3.41238	5.0855	3.6509	3.48448
Kukri_c88698_296	1A	93.5816	4.07826	6.24669	5.44408	3.78469	3.90759	5.4525	5.57067	3.81742	3.96935	5.91195	5.64623	3.88363	4.89978	11.1568	6.94779	7.93561	8.4307	5.24709	4.88748	11.5587	7.22434	7.9328	8.57378	5.24709	4.95901	11.7147	7.31236	8.15245	8.67285	5.24709	5.38644	3.25142	3.69918	5.41284	3.46783	3.78679	5.50706	3.56983	3.86189
BobWhite_c37935_124	1A	94.0841	4.0716	6.20503	5.50851	3.79574	3.9024	5.40447	5.63764	3.82061	3.96507	5.862	5.70856	3.88313	4.87602	11.1469	6.95904	7.93659	8.40849	5.26146	4.8639	11.5562	7.23532	7.92745	8.55357	5.26146	4.93409	11.7129	7.32372	8.14654	8.65345	5.26146	5.42989	3.22694	3.76335	5.45503	3.44001	3.85239	5.54927	3.54191	3.92723
BS00021719_51	1A	94.5867	4.0911	5.96695	5.43378	3.68721	3.91693	5.17995	5.6111	3.71112	3.97744	5.64026	5.67821	3.76616	4.94467	11.1728	6.99853	7.70313	8.34233	5.38954	4.9288	11.5704	7.25519	7.61965	8.46061	5.38954	4.99453	11.7233	7.34442	7.82078	8.5531	5.38954	5.38076	3.1792	3.7792	5.39062	3.38287	3.91895	5.48618	3.48486	3.99868
wsnp_Ex_c25734_34995416	1A	95.0892	4.08472	6.06986	5.46756	3.69487	3.9202	5.18044	5.62729	3.66506	3.98064	5.66266	5.7051	3.71335	5.03149	11.1914	7.08427	7.67018	8.31821	5.43909	5.00843	11.5804	7.32371	7.58963	8.43223	5.43909	5.0681	11.7317	7.40986	7.79144	8.52429	5.43909	5.38377	3.16595	3.82492	5.3887	3.36441	3.96517	5.48426	3.46596	4.04559
BobWhite_c38865_319	1A	95.0892	4.08473	6.06986	5.46755	3.69487	3.92021	5.18044	5.62728	3.66506	3.98065	5.66266	5.7051	3.71335	5.03149	11.1914	7.08429	7.67018	8.31821	5.43909	5.00842	11.5804	7.32372	7.58963	8.43223	5.43909	5.0681	11.7317	7.40987	7.79144	8.52429	5.43909	5.38377	3.16595	3.82492	5.3887	3.36442	3.96517	5.48426	3.46596	4.04559
tplb0041a22_935	1A	96.0993	3.50779	6.59257	5.16191	4.18673	3.57466	6.05234	5.67818	4.20865	3.59578	6.53731	5.73492	4.25028	5.02642	11.1242	7.12887	7.86547	8.64693	5.59924	5.02451	11.4992	7.41865	7.76242	8.72201	5.59924	5.07879	11.6455	7.50919	7.92151	8.78526	5.59924	5.34423	3.248	3.39993	5.4106	3.50159	3.6382	5.50019	3.61046	3.7239
Excalibur_c13489_867	1A	96.6018	3.5938	6.86635	5.65753	4.01279	3.64801	6.35548	6.16187	4.08477	3.67554	6.84588	6.19808	4.13053	4.86997	10.8534	6.72225	7.63756	8.23646	4.78264	4.81709	11.1898	6.93497	7.48422	8.2436	4.78264	4.86416	11.3327	7.01498	7.64482	8.30041	4.78264	5.35243	3.17887	3.36016	5.4155	3.41041	3.61575	5.50608	3.51833	3.69886
tplb0046g22_1351	1A	96.6018	3.5938	6.86634	5.65753	4.0128	3.64801	6.35548	6.16187	4.08477	3.67554	6.84588	6.19808	4.13053	4.86997	10.8534	6.72225	7.63757	8.23646	4.78264	4.81709	11.1898	6.93497	7.48423	8.24359	4.78264	4.86416	11.3327	7.01498	7.64482	8.30041	4.78264	5.35243	3.17887	3.36016	5.4155	3.41041	3.61575	5.50608	3.51833	3.69886
Kukri_c10239_2186	1A	100.166	3.38681	5.82417	4.26769	3.19742	3.40184	5.47329	4.61297	3.25222	3.44616	5.98377	4.67556	3.3411	4.6367	10.4469	7.08757	7.84785	7.78488	4.63541	4.56741	10.756	7.24992	7.83041	7.79389	4.63541	4.60366	10.8987	7.33302	8.05193	7.86714	4.63541	5.53933	2.73035	3.48988	5.60035	2.96347	3.70163	5.6929	3.07311	3.79606
BS00087601_51	1A	100.668	3.28806	5.70922	4.1896	3.21161	3.30987	5.33289	4.53599	3.25561	3.3508	5.85105	4.60029	3.34587	4.59456	10.6593	7.13533	8.1207	7.83448	4.36221	4.54768	10.9963	7.30321	8.13217	7.84909	4.36221	4.5877	11.1552	7.38953	8.35857	7.93047	4.36221	5.37608	2.45069	3.62032	5.41748	2.66308	3.82129	5.51331	2.76898	3.92697
RAC875_c31419_80	1A	101.171	3.30643	5.51108	4.01154	3.29484	3.3012	5.20364	4.35297	3.34925	3.35062	5.72409	4.41181	3.44153	4.50814	10.6016	7.17305	8.14071	7.77093	4.31532	4.46466	10.9422	7.3389	8.17697	7.78459	4.31532	4.50566	11.1029	7.42692	8.41026	7.86765	4.31532	5.32697	2.48375	3.76851	5.37058	2.72426	3.97318	5.46594	2.82491	4.0828
BS00094925_51	1A	102.181	3.28383	5.28721	3.98842	3.47916	3.21759	5.05775	4.3416	3.51576	3.28985	5.5626	4.38381	3.58683	4.27991	10.5772	7.39459	8.1629	7.69673	4.19745	4.26198	10.9115	7.56467	8.25808	7.71938	4.19745	4.3053	11.0639	7.642	8.49975	7.80344	4.19745	5.32544	2.3844	3.72766	5.36767	2.63742	3.93502	5.4627	2.74275	4.04989
BS00022733_51	1A	102.181	3.28383	5.28721	3.98842	3.47916	3.21759	5.05775	4.3416	3.51576	3.28985	5.5626	4.38381	3.58684	4.27991	10.5772	7.39459	8.1629	7.69672	4.19745	4.26197	10.9115	7.56467	8.25808	7.71938	4.19745	4.3053	11.0639	7.642	8.49975	7.80344	4.19745	5.32544	2.3844	3.72766	5.36767	2.63742	3.93502	5.4627	2.74275	4.04989
wsnp_Ex_c8588_14419007	1A	102.684	3.27912	5.26488	3.98916	3.5373	3.21797	5.05396	4.34596	3.5752	3.29165	5.55699	4.38141	3.64445	4.19009	10.4603	7.29927	8.12566	7.60308	4.16773	4.1747	10.7856	7.46179	8.23105	7.62196	4.16773	4.21911	10.9379	7.54021	8.4762	7.70611	4.16773	5.33181	2.34592	3.75935	5.3725	2.61065	3.97903	5.46801	2.71581	4.09524
Kukri_c60564_136	1A	103.689	3.25142	5.26585	4.10102	3.62551	3.21632	5.10513	4.50414	3.66229	3.29125	5.60088	4.5222	3.7257	4.00513	10.195	7.12771	7.96446	7.37478	4.12367	3.99439	10.4909	7.28002	8.05721	7.37501	4.12367	4.04127	10.6403	7.36074	8.30625	7.45707	4.12367	5.35343	2.26571	3.86249	5.38792	2.55488	4.12848	5.48465	2.65997	4.24626
RFL_Contig3203_1971	1A	106.724	3.36105	5.73259	4.53894	4.14524	3.3438	5.44397	4.86787	4.14021	3.41324	5.94552	4.87932	4.20937	3.36929	9.07884	5.99367	7.35191	6.62373	3.81266	3.316	9.28994	6.05997	7.42268	6.55102	3.81266	3.36197	9.4394	6.15397	7.68537	6.62939	3.81266	6.24643	2.29785	4.20193	6.27926	2.65517	4.51153	6.38705	2.77487	4.65466
wsnp_Ku_c21356_31093507	1A	106.724	3.36105	5.73259	4.53894	4.14525	3.3438	5.44397	4.86787	4.14021	3.41324	5.94552	4.87932	4.20937	3.36928	9.07884	5.99367	7.35191	6.62372	3.81266	3.316	9.28993	6.05997	7.42268	6.55102	3.81266	3.36197	9.4394	6.15397	7.68536	6.62939	3.81266	6.24643	2.29785	4.20193	6.27926	2.65517	4.51153	6.38705	2.77487	4.65466
wsnp_Ex_c27940_37101775	1A	107.729	3.40048	5.80093	4.7145	4.29902	3.39071	5.46752	5.06017	4.28969	3.45972	5.9734	5.06515	4.35556	3.19762	8.70955	5.65825	7.1294	6.36687	3.73908	3.1247	8.88335	5.69439	7.21325	6.27653	3.73908	3.17021	9.02926	5.78724	7.47563	6.35249	3.73908	6.53512	2.33847	4.38781	6.56863	2.70708	4.71688	6.679	2.83015	4.8691
wsnp_Ex_c5216_9235964	1A	108.232	3.41532	5.839	4.93071	4.36123	3.41506	5.49909	5.30428	4.34561	3.4839	5.99984	5.29655	4.40957	3.12116	8.53832	5.53158	6.99121	6.23047	3.72382	3.03834	8.68987	5.55632	7.07231	6.12774	3.72382	3.08347	8.8328	5.64798	7.33291	6.20171	3.72382	6.62867	2.3718	4.49478	6.66006	2.74013	4.84291	6.77175	2.86404	4.99852
BobWhite_c18881_338	1A	110.257	3.21659	5.97005	4.99473	4.84072	3.23174	5.69527	5.4126	4.85735	3.30686	6.22072	5.40779	4.91656	2.81186	7.61906	5.01381	6.6781	5.9111	3.68771	2.73266	7.70783	4.98489	6.83578	5.80076	3.68771	2.78036	7.84016	5.06729	7.08681	5.8747	3.68771	7.24787	2.42882	4.85577	7.25341	2.77089	5.19451	7.375	2.89428	5.3728
wsnp_Ra_c37745_45806931	1A	110.76	3.19516	6.02835	5.08958	4.89466	3.20955	5.74616	5.52361	4.90889	3.28502	6.28169	5.51798	4.96725	2.76341	7.42974	4.94471	6.57286	5.82846	3.69888	2.68933	7.50611	4.90438	6.75194	5.72025	3.69888	2.73766	7.63564	4.98364	6.9999	5.79448	3.69888	7.38939	2.484	4.95576	7.38411	2.81644	5.29447	7.50865	2.93865	5.47513
BobWhite_c5356_1272	1A	111.262	3.16481	6.04982	5.18013	4.95525	3.18364	5.76204	5.64775	4.97193	3.25963	6.29831	5.63541	5.02608	2.72664	7.2591	4.89583	6.46358	5.74728	3.71372	2.65884	7.32506	4.84457	6.66646	5.64318	3.71372	2.70763	7.45183	4.92048	6.91135	5.71789	3.71372	7.47648	2.51332	5.0424	7.46154	2.83938	5.37926	7.58853	2.95901	5.56237
BobWhite_rep_c63278_349	1A	111.262	3.16481	6.04982	5.18014	4.95526	3.18364	5.76204	5.64776	4.97194	3.25963	6.29831	5.63542	5.02609	2.72664	7.25909	4.89582	6.46357	5.74727	3.71373	2.65884	7.32505	4.84456	6.66646	5.64318	3.71373	2.70763	7.45182	4.92048	6.91135	5.71789	3.71373	7.47648	2.51332	5.04241	7.46153	2.83938	5.37927	7.58853	2.95901	5.56238
CAP12_c2265_240	1A	111.765	3.10164	6.10576	5.30529	5.04344	3.11489	5.786	5.80182	5.03504	3.19341	6.32999	5.78108	5.08732	2.69868	7.10984	4.73714	6.37859	5.70404	3.79432	2.63021	7.16713	4.67947	6.61741	5.6163	3.79432	2.67738	7.2911	4.75828	6.86061	5.69173	3.79432	7.38688	2.49673	5.19279	7.34852	2.82298	5.51324	7.47992	2.9306	5.69761
RFL_Contig22_387	1A	112.775	3.07963	5.81575	5.40783	5.88945	3.15155	5.28986	5.94207	6.00638	3.24312	5.82036	5.87013	6.06291	2.30856	6.68897	4.10756	6.10114	4.44182	3.92786	2.22034	6.67561	3.94213	6.59926	4.42419	3.92786	2.26697	6.79207	4.01597	6.84729	4.51919	3.92786	7.13402	2.64783	5.41948	7.05389	2.93015	5.74253	7.18742	3.01433	5.92717
BS00065325_51	1A	112.775	3.07962	5.81575	5.40783	5.88944	3.15154	5.28986	5.94207	6.00638	3.24312	5.82036	5.87012	6.06291	2.30856	6.68897	4.10756	6.10114	4.44182	3.92786	2.22033	6.67561	3.94212	6.59926	4.42418	3.92786	2.26696	6.79207	4.01596	6.84729	4.51919	3.92786	7.13401	2.64783	5.41948	7.05389	2.93015	5.74253	7.18742	3.01433	5.92717
tplb0045g22_418	1A	113.277	3.04614	5.94025	5.33823	5.86472	3.12513	5.40747	5.84205	5.99075	3.22146	5.9481	5.78005	6.04615	2.15092	6.6202	4.02759	6.15672	4.39845	4.03546	2.10236	6.63425	3.90183	6.6521	4.38998	4.03546	2.15299	6.75509	3.98271	6.90413	4.48682	4.03546	7.06847	2.6735	5.43177	6.9819	2.94045	5.73928	7.11648	3.02467	5.92044
wsnp_Ra_c33025_41968284	1A	113.277	3.04614	5.94025	5.33823	5.86472	3.12513	5.40747	5.84205	5.99075	3.22146	5.94811	5.78005	6.04615	2.15091	6.6202	4.02759	6.15672	4.39845	4.03546	2.10236	6.63425	3.90183	6.6521	4.38998	4.03546	2.15299	6.75509	3.98271	6.90413	4.48682	4.03546	7.06847	2.6735	5.43177	6.98189	2.94045	5.73928	7.11648	3.02467	5.92044
wsnp_BG314157A_Ta_2_1	1A	113.78	3.0307	5.794	5.18827	5.84083	3.10724	5.23998	5.63829	5.95375	3.20643	5.78678	5.59425	6.00328	1.98764	6.54987	4.01112	6.1808	4.33899	4.12499	1.97888	6.59804	3.91638	6.69267	4.34518	4.12499	2.03019	6.72351	4.00155	6.94509	4.44385	4.12499	7.0165	2.64904	5.40398	6.92259	2.9151	5.71631	7.05813	2.99795	5.89718
Ku_c13107_579	1A	113.78	3.0307	5.79399	5.18828	5.84084	3.10725	5.23997	5.6383	5.95376	3.20644	5.78678	5.59425	6.00329	1.98763	6.54987	4.01112	6.1808	4.33899	4.12499	1.97888	6.59804	3.91639	6.69267	4.34518	4.12499	2.03019	6.72352	4.00155	6.94509	4.44385	4.12499	7.01651	2.64904	5.40398	6.9226	2.9151	5.71631	7.05814	2.99795	5.89718
BS00067652_51	1A	113.78	3.03071	5.79398	5.18828	5.84085	3.10725	5.23996	5.6383	5.95378	3.20644	5.78677	5.59426	6.00331	1.98763	6.54988	4.01113	6.1808	4.33899	4.12499	1.97888	6.59805	3.91639	6.69267	4.34518	4.12499	2.03019	6.72352	4.00156	6.94509	4.44385	4.12499	7.01652	2.64904	5.40398	6.9226	2.9151	5.71631	7.05814	2.99795	5.89718
BS00096721_51	1A	114.282	3.16627	5.46708	5.28563	6.57504	3.24873	4.94014	5.7373	6.86325	3.3467	5.49722	5.70308	6.92192	1.86477	6.83257	4.05556	6.29909	4.53157	4.21837	1.87202	6.89465	3.93708	6.92648	4.58231	4.21837	1.92705	7.02747	4.01823	7.18634	4.69116	4.21837	7.32621	2.71484	5.43584	7.21101	2.92573	5.75333	7.35173	3.0099	5.93548
BS00077432_51	1A	115.805	3.27643	5.42405	5.19285	6.50808	3.34612	4.8516	5.70639	6.74735	3.45022	5.38831	5.63191	6.82379	2.06006	6.98606	4.18947	6.38113	4.50275	3.8898	2.05836	7.06623	4.08047	7.01913	4.57017	3.8898	2.10682	7.19109	4.15798	7.27316	4.67295	3.8898	7.23359	2.7941	5.60796	7.06851	2.96104	5.85484	7.21799	3.04252	6.03456
Kukri_c39377_286	1A	125.122	3.09042	5.55952	5.25959	6.33803	3.13794	4.94342	5.67421	6.42614	3.24625	5.49168	5.64462	6.50555	2.09051	7.28127	4.24823	6.553	4.51411	3.43778	2.13627	7.43236	4.18642	7.3239	4.63013	3.43778	2.18876	7.56164	4.27266	7.57465	4.73768	3.43778	7.51767	3.10559	6.28439	7.33988	3.20748	6.52176	7.49229	3.28747	6.70502
Kukri_c29039_315	1A	125.624	3.24886	5.48279	5.16664	6.36706	3.27636	4.80546	5.54425	6.44395	3.38417	5.36437	5.52313	6.52433	2.72108	7.29441	4.24994	7.62542	5.20063	3.06711	2.72586	7.34945	4.13635	8.31204	5.2811	3.06711	2.7697	7.45533	4.20861	8.55239	5.38007	3.06711	7.55317	3.14415	6.43608	7.36935	3.23766	6.65311	7.5217	3.31544	6.84004
RAC875_c100147_55	1A	126.127	3.28154	5.45292	5.10245	6.25907	3.34108	4.7835	5.44667	6.32374	3.44301	5.34746	5.42218	6.40862	2.808	7.20219	4.1665	7.64558	5.178	3.10851	2.82534	7.26932	4.05418	8.3483	5.2655	3.10851	2.87196	7.37088	4.11564	8.58787	5.36524	3.10851	7.71797	3.09388	6.53599	7.5349	3.14568	6.74513	7.68865	3.23033	6.93078
BS00065324_51	1A	135.443	3.26937	5.61196	5.17227	5.88206	3.37237	5.00702	5.55238	5.93311	3.47892	5.54836	5.56298	6.02377	2.73528	6.96878	4.13134	7.1865	4.72185	2.94231	2.8668	7.13386	4.13127	7.9882	4.85501	2.94231	2.91884	7.22081	4.20377	8.21736	4.95111	2.94231	7.29411	2.95114	6.3557	7.111	3.04099	6.5543	7.26567	3.11587	6.74864
RAC875_c29540_413	1A	135.946	3.36301	5.82554	5.1778	5.92169	3.48239	5.23639	5.57813	5.96794	3.58278	5.76192	5.58076	6.05536	2.73128	6.98444	4.13681	7.18201	4.71898	2.94259	2.87152	7.15526	4.14112	7.9968	4.85788	2.94259	2.92374	7.24179	4.2139	8.22557	4.95424	2.94259	7.28692	2.95363	6.34054	7.1037	3.04437	6.53814	7.25842	3.11859	6.73296
Excalibur_c3475_903	1A	136.956	3.34295	5.88269	5.12177	5.85437	3.40924	5.51462	5.63244	5.95523	3.51866	5.9962	5.61544	6.04289	3.29582	6.81076	4.12228	7.33073	4.53334	3.29145	3.42528	7.08389	4.1129	8.39778	4.80994	3.29145	3.47687	7.17946	4.17768	8.61954	4.92026	3.29145	7.59703	2.96795	6.11491	7.42655	3.02459	6.36539	7.57679	3.10795	6.56363
wsnp_Ex_c20489_29564938	1A	137.459	3.2602	6.01867	5.43972	5.32111	3.3269	5.67373	5.96387	5.28047	3.43813	6.17379	5.97444	5.35312	3.29714	6.83866	4.13166	7.3316	4.53701	3.29811	3.43435	7.11627	4.12527	8.41003	4.8184	3.29811	3.48587	7.21137	4.19015	8.63149	4.92886	3.29811	7.58805	2.97279	6.09988	7.41732	3.02871	6.34753	7.56756	3.11152	6.54608
RAC875_c49074_374	1A	137.459	3.2602	6.01867	5.43972	5.32111	3.3269	5.67373	5.96387	5.28047	3.43813	6.17379	5.97444	5.35312	3.29714	6.83866	4.13166	7.3316	4.53701	3.29811	3.43435	7.11628	4.12527	8.41003	4.8184	3.29811	3.48587	7.21138	4.19015	8.63149	4.92886	3.29811	7.58805	2.97279	6.09987	7.41732	3.02871	6.34753	7.56756	3.11152	6.54608
IAAV6234	1A	138.982	3.75898	5.88932	5.15405	5.38486	3.78561	5.35929	5.25839	5.06818	3.89777	5.86824	5.30081	5.14913	3.68848	7.20257	4.17546	6.89456	4.66714	3.2714	3.93365	7.46418	4.21046	7.81564	4.91788	3.2714	3.98853	7.55558	4.28302	8.04482	5.02398	3.2714	7.48365	3.0407	6.30308	7.32952	3.12835	6.4873	7.47704	3.20053	6.68523
wsnp_BM140362A_Ta_2_2	1A	139.992	3.7502	5.93726	5.11956	5.33627	3.77483	5.41307	5.22491	5.03085	3.88719	5.91607	5.26575	5.10913	3.69537	7.251	4.18899	6.88391	4.66006	3.27163	3.96102	7.52232	4.2312	7.82477	4.92232	3.27163	4.01593	7.61306	4.30469	8.05265	5.02898	3.27163	7.4452	3.06038	6.29059	7.2876	3.14387	6.4618	7.43556	3.21447	6.66035
BS00022220_51	1A	140.494	3.62967	5.85611	5.09299	5.29446	3.67222	5.29855	5.20406	4.99923	3.78297	5.79925	5.24269	5.0768	3.69719	7.27766	4.19599	6.88609	4.65578	3.26779	3.97185	7.55243	4.24095	7.83549	4.92392	3.26779	4.02677	7.64281	4.3148	8.06304	5.03085	3.26779	7.55762	3.00628	6.23742	7.39444	3.05326	6.36412	7.54303	3.12508	6.55904
Ku_c1313_1673	1A	141.504	3.61182	5.09749	5.20602	5.05525	3.73307	4.67843	5.50302	4.9617	3.83574	5.13279	5.48974	5.0365	3.67866	7.298	4.21339	6.91903	4.63367	3.0848	3.96433	7.57452	4.26132	7.86689	4.9192	3.0848	4.01424	7.6604	4.33357	8.09294	5.02621	3.0848	7.56526	3.08073	5.99205	7.41823	3.09416	6.18659	7.56081	3.16684	6.37863
Ku_c10813_1122	1A	142.007	3.02315	4.9811	5.32454	4.91196	3.17832	4.56206	5.70743	4.89083	3.26287	4.93096	5.63602	4.92179	3.68535	7.32673	4.21982	6.9197	4.62918	3.07723	3.98016	7.60613	4.27034	7.87497	4.92038	3.07723	4.03014	7.69176	4.34307	8.10073	5.02767	3.07723	7.52343	3.29701	6.23805	7.37759	3.30192	6.45656	7.51886	3.37454	6.64782
BobWhite_c46007_582	1A	142.509	3.02776	4.98423	5.3209	4.88993	3.18433	4.56736	5.70415	4.87252	3.26866	4.93386	5.63374	4.90232	3.69331	7.3556	4.22613	6.91984	4.62476	3.06941	3.99727	7.63778	4.27918	7.88211	4.9216	3.06941	4.04732	7.72324	4.35239	8.10757	5.02918	3.06941	7.49902	3.29877	6.21823	7.35298	3.30196	6.43313	7.49431	3.37427	6.62445
Jagger_c5280_407	1A	142.509	3.02776	4.98423	5.3209	4.88993	3.18433	4.56736	5.70415	4.87252	3.26866	4.93386	5.63374	4.90232	3.69331	7.3556	4.22613	6.91984	4.62475	3.06941	3.99727	7.63778	4.27918	7.88211	4.92159	3.06941	4.04732	7.72324	4.35239	8.10757	5.02918	3.06941	7.49902	3.29877	6.21823	7.35298	3.30195	6.43314	7.4943	3.37427	6.62445
BS00067742_51	1A	143.52	3.10888	5.16547	5.35491	4.92699	3.27473	4.82984	5.85299	4.8537	3.36184	5.18681	5.76774	4.88573	3.71866	7.34842	4.22475	6.89043	4.5761	3.02674	4.03152	7.63554	4.28442	7.8572	4.87456	3.02674	4.08193	7.72329	4.35955	8.08221	4.98488	3.02674	7.42551	3.18811	6.35042	7.27416	3.19028	6.4906	7.41589	3.25772	6.68823
BS00088136_51	1A	145.042	3.05647	4.85832	5.86612	5.15743	3.09193	4.51809	6.35503	5.19213	3.19167	4.8858	6.298	5.23341	4.2849	7.51542	4.55359	7.39808	4.77379	1.85189	4.54307	7.80657	4.61319	8.38513	5.11815	1.85189	4.57479	7.89335	4.67927	8.59186	5.22551	1.85189	7.79482	4.05306	7.39742	7.60315	3.86042	7.31773	7.74648	3.92151	7.52511
BS00039377_51	1A	145.545	3.07046	4.84501	5.95719	5.11898	3.10344	4.47718	6.37512	5.19791	3.19775	4.82117	6.30076	5.22946	4.65237	7.56184	4.70687	7.42565	4.8684	1.99911	4.83089	7.86003	4.75828	8.47198	5.2311	1.99911	4.86261	7.94584	4.82518	8.67134	5.33761	1.99911	7.71579	4.12766	7.66938	7.56531	3.94032	7.62828	7.699	3.99899	7.8403
wsnp_Ku_c23012_32893918	1A	145.545	3.07046	4.84499	5.95715	5.11887	3.10345	4.47716	6.37506	5.19781	3.19775	4.82116	6.3007	5.22935	4.65237	7.5619	4.70689	7.42565	4.86842	1.99918	4.83089	7.86009	4.75831	8.47199	5.23113	1.99918	4.86261	7.9459	4.8252	8.67135	5.33763	1.99918	7.71579	4.1277	7.66944	7.56531	3.94036	7.62832	7.699	3.99903	7.84035
BobWhite_c14587_51	1A	145.545	3.07046	4.84499	5.95714	5.11886	3.10345	4.47717	6.37505	5.1978	3.19775	4.82116	6.30069	5.22934	4.65237	7.56191	4.70689	7.42565	4.86842	1.99919	4.83089	7.8601	4.75831	8.47199	5.23113	1.99919	4.86261	7.94591	4.82521	8.67135	5.33763	1.99919	7.71579	4.12771	7.66944	7.56531	3.94036	7.62832	7.699	3.99903	7.84035
RAC875_rep_c95460_302	1A	145.545	3.07049	4.84483	5.95712	5.11887	3.10348	4.47705	6.37504	5.19782	3.19778	4.82107	6.30068	5.22936	4.65234	7.56183	4.70665	7.4256	4.8684	1.99926	4.83087	7.86001	4.75805	8.47189	5.23111	1.99926	4.8626	7.94583	4.82494	8.67125	5.33761	1.99926	7.71576	4.12775	7.66946	7.56528	3.94037	7.62827	7.69898	3.99904	7.8403
Excalibur_c5033_587	1A	145.545	3.07049	4.84483	5.95712	5.11886	3.10348	4.47705	6.37504	5.19782	3.19778	4.82107	6.30068	5.22936	4.65234	7.56183	4.70665	7.4256	4.8684	1.99926	4.83087	7.86001	4.75805	8.4719	5.23111	1.99926	4.8626	7.94582	4.82494	8.67125	5.33761	1.99926	7.71576	4.12774	7.66946	7.56528	3.94037	7.62827	7.69898	3.99904	7.84029
IACX7716	1A	146.555	3.2075	4.90385	6.42011	4.84881	3.19404	4.55703	6.94209	4.92113	3.28205	4.88228	6.83401	4.94985	4.65989	7.06164	4.71833	7.42639	4.67756	2.10463	4.8083	7.33299	4.7191	8.58203	5.10344	2.10463	4.85978	7.4243	4.78401	8.80527	5.22389	2.10463	7.85096	4.72139	8.87978	7.69576	4.41759	8.62834	7.82615	4.4722	8.8331
wsnp_BG263358A_Ta_2_1	1A	147.058	3.29195	5.07052	6.5769	4.42027	3.26122	4.78019	7.09296	4.40342	3.34463	5.08926	6.95605	4.41936	4.7027	6.87884	4.68221	7.49101	4.61315	2.18787	4.83094	7.1506	4.6804	8.70954	5.06027	2.18787	4.88224	7.24527	4.74384	8.92933	5.18251	2.18787	7.39888	4.54063	8.66771	7.2283	4.21214	8.4166	7.36077	4.26584	8.62503
BobWhite_c26122_129	1A	149.622	3.66554	4.95435	6.46811	3.67144	3.63595	4.73137	6.88644	3.56379	3.67281	4.99543	6.73578	3.54664	4.55678	6.51852	5.202	8.20442	4.46007	2.94727	4.60699	6.70748	5.18199	9.37303	4.95723	2.94727	4.62999	6.77804	5.2406	9.59254	5.068	2.94727	7.09949	4.53688	8.22075	6.87266	4.11912	7.91054	7.01175	4.14847	8.11575
wsnp_Ku_c33917_43336069	1A	150.125	3.78862	4.95283	6.40224	3.5898	3.77689	4.73297	6.7285	3.47999	3.8052	4.99524	6.58679	3.46027	4.49135	6.54615	5.24125	8.25107	4.46203	3.00125	4.54539	6.72431	5.2199	9.40045	4.9532	3.00125	4.56888	6.79428	5.2789	9.62283	5.06324	3.00125	7.06237	4.60025	8.20594	6.83299	4.1671	7.88016	6.97197	4.19184	8.08485
BS00087588_51	1A	151.135	3.98925	4.92598	6.46461	3.48329	3.97627	4.7436	6.67023	3.34672	3.98287	4.98624	6.5394	3.32252	4.37502	6.61672	5.33165	8.36147	4.48441	3.09901	4.43697	6.77384	5.31052	9.47166	4.96507	3.09901	4.46141	6.84306	5.37088	9.69903	5.07404	3.09901	7.03708	4.68036	8.08954	6.80515	4.21531	7.7206	6.94407	4.23049	7.92749
CAP7_c4879_249	1A	152.145	4.25097	5.17872	6.63692	3.60913	4.23641	4.90764	6.63312	3.45924	4.21715	5.15098	6.51541	3.44302	4.32728	6.51037	5.37216	8.09799	4.45375	3.05841	4.40563	6.65239	5.3547	9.28579	4.94955	3.05841	4.43155	6.7234	5.41681	9.51608	5.06021	3.05841	7.00129	3.92982	6.31332	6.80746	3.5615	6.08606	6.9288	3.57078	6.24207
wsnp_Ex_c6563_11378915	1A	152.648	4.33441	4.87565	6.6497	3.49274	4.29254	4.73214	6.68081	3.36982	4.27239	4.94428	6.53578	3.35292	4.34432	6.34588	5.49807	8.01539	4.42896	3.04089	4.42805	6.48477	5.49491	9.14309	4.92003	3.04089	4.44938	6.55615	5.54879	9.37316	5.03166	3.04089	7.49355	4.16396	6.49815	7.31231	3.79375	6.25141	7.43417	3.81642	6.41386
BS00028146_51	1A	152.648	4.33441	4.87565	6.6497	3.49274	4.29254	4.73214	6.68081	3.36982	4.27239	4.94428	6.53578	3.35292	4.34432	6.34588	5.49807	8.01539	4.42896	3.04089	4.42805	6.48477	5.49491	9.14309	4.92003	3.04089	4.44937	6.55615	5.54879	9.37316	5.03166	3.04089	7.49355	4.16396	6.49815	7.31231	3.79375	6.25141	7.43418	3.81642	6.41386
Kukri_c45512_193	1A	153.15	4.33254	5.26816	6.49342	3.83449	4.27628	4.91985	6.372	3.59613	4.24209	5.17526	6.27132	3.5908	4.32511	6.30063	5.52686	8.06891	4.82324	3.19313	4.42217	6.41112	5.51269	9.19983	5.36917	3.19313	4.44597	6.47803	5.56526	9.43428	5.49421	3.19313	6.37044	3.36313	6.16023	6.18513	3.0693	6.00966	6.30023	3.08037	6.14841
wsnp_CAP7_c3472_1623955	1A	153.653	4.30478	5.33595	6.43002	3.8053	4.24438	4.97069	6.29282	3.55715	4.20328	5.20786	6.17247	3.55429	4.30249	6.27966	5.52343	8.04413	4.80564	3.18651	4.4032	6.38488	5.50683	9.15529	5.34268	3.18651	4.42928	6.45171	5.55899	9.38952	5.46708	3.18651	6.40533	3.34919	6.2987	6.27003	3.09432	6.12671	6.37455	3.10476	6.26749
BS00012042_51	1A	154.155	4.34869	5.38736	6.44584	3.80801	4.28919	5.03096	6.28324	3.54215	4.24026	5.24995	6.15047	3.5373	4.5086	6.11088	5.46121	7.62494	4.65969	3.09911	4.60924	6.22495	5.47759	8.70574	5.20502	3.09911	4.63607	6.29457	5.53574	8.93882	5.33165	3.09911	6.46086	3.35591	6.27453	6.31703	3.11349	6.12846	6.42178	3.12843	6.27783
BS00088350_51	1A	155.678	4.57723	5.51137	5.10533	3.52924	4.54142	4.95003	4.89673	3.21887	4.54951	5.29237	4.92099	3.23023	4.1362	6.7498	6.76188	8.1603	4.99475	3.188	4.26704	6.89197	6.76008	9.06156	5.46177	3.188	4.30091	6.97418	6.80719	9.27646	5.58033	3.188	6.48451	3.18314	6.03963	6.37772	2.96961	5.94806	6.47231	2.98662	6.08442
RAC875_c25814_361	1A	156.181	4.58611	5.61384	5.12504	3.48112	4.54896	5.13456	4.91364	3.178	4.55695	5.47019	4.93531	3.18957	4.06936	6.72833	6.72207	8.10464	4.9489	3.16181	4.19918	6.86484	6.72066	8.97403	5.40235	3.16181	4.23461	6.94738	6.7684	9.18861	5.51972	3.16181	6.51121	3.18966	6.01743	6.40876	2.98984	5.92928	6.50324	3.00898	6.06658
BS00022396_51	1A	156.683	4.68269	5.64479	5.07061	3.39389	4.66317	5.17378	4.82944	3.09623	4.65943	5.51659	4.85649	3.10729	4.19841	6.77899	6.76951	8.02675	4.95244	3.40446	4.34302	6.90075	6.77314	8.87183	5.40019	3.40446	4.38982	6.98397	6.82333	9.09087	5.51808	3.40446	6.49527	3.22533	5.90951	6.39574	3.05624	5.84661	6.48963	3.07696	5.98453
BS00039795_51	1A	157.693	4.66696	5.62552	5.33455	3.38436	4.65584	5.24405	5.04479	3.10425	4.66306	5.57273	5.07272	3.11375	4.3504	6.90874	6.67751	7.84582	4.96644	3.27073	4.48648	7.02376	6.68411	8.67065	5.42209	3.27073	4.52705	7.10771	6.73444	8.88709	5.54312	3.27073	6.47279	3.2988	5.78898	6.38484	3.13694	5.68313	6.47749	3.16486	5.84261
BS00022239_51	1A	158.703	4.91987	5.56623	5.17051	3.89176	4.91534	5.32016	4.91302	3.47443	4.90828	5.64448	4.9367	3.49264	4.17253	7.08575	6.8894	7.32689	4.81966	3.12691	4.26591	7.20101	6.92384	8.0235	5.28477	3.12691	4.29205	7.28485	6.97355	8.23785	5.40956	3.12691	6.17923	3.11002	5.65971	6.06645	2.97901	5.56211	6.17384	3.03593	5.73205
BS00110130_51	1A	159.206	4.93945	5.5806	5.14806	3.89438	4.92948	5.35613	4.89135	3.47944	4.92706	5.68521	4.92146	3.49639	4.11018	7.14799	6.90149	7.3273	4.83487	3.10428	4.19626	7.2531	6.93184	7.99839	5.29805	3.10428	4.22079	7.33644	6.98202	8.21053	5.4233	3.10428	6.13609	3.1103	5.62906	6.03418	3.00103	5.53622	6.13913	3.05796	5.70505
BS00020241_51	1A	161.247	5.44569	6.7985	6.2362	3.92972	5.43467	6.68125	5.82704	3.78168	5.43387	7.0332	5.83858	3.75189	3.19341	6.24503	5.95827	6.56189	4.67218	2.43518	3.2792	6.29266	6.19205	6.80952	5.1258	2.43518	3.30532	6.3755	6.3053	7.00283	5.25554	2.43518	6.19691	3.80012	5.50308	6.0569	3.66859	5.30122	6.178	3.72461	5.47496
BS00075532_51	1A	161.75	5.60548	6.86934	6.23346	3.81028	5.58095	6.77058	5.78796	3.65505	5.58808	7.12788	5.81132	3.6326	3.20885	6.27441	5.96248	6.57772	4.68261	2.41322	3.2958	6.32283	6.19532	6.82768	5.13883	2.41322	3.32414	6.40682	6.30902	7.02149	5.26976	2.41322	6.16115	3.80868	5.47685	6.02849	3.69797	5.27957	6.14796	3.75535	5.45414
BobWhite_c23632_322	1A	162.755	5.8033	6.5013	6.19906	3.52268	5.67924	6.52752	5.73196	3.40547	5.6941	6.89198	5.78129	3.36746	3.25284	5.70305	4.99829	5.98423	3.73787	2.2354	3.33388	5.79303	5.22324	6.20897	4.14628	2.2354	3.36938	5.89275	5.34263	6.41163	4.28111	2.2354	5.98475	3.65408	5.1444	5.8843	3.65333	4.973	5.99599	3.71881	5.15425
IACX5994	1A	163.257	5.88188	6.83451	6.33318	3.6424	5.7634	6.88099	5.88274	3.55148	5.77618	7.26125	5.93693	3.50889	3.26863	5.66805	5.04221	5.87271	3.73957	2.20242	3.34796	5.75857	5.26438	6.03843	4.15661	2.20242	3.38522	5.85693	5.38059	6.24317	4.29408	2.20242	5.845	3.78933	5.22412	5.75006	3.80159	5.06955	5.85916	3.86893	5.24865
Kukri_c7119_392	1A	163.257	5.88184	6.83451	6.33317	3.6424	5.76336	6.88106	5.88276	3.55146	5.77614	7.26131	5.93695	3.50887	3.26863	5.66805	5.04221	5.87271	3.73957	2.20242	3.34797	5.75857	5.26438	6.03844	4.15662	2.20242	3.38522	5.85694	5.38059	6.24317	4.29408	2.20242	5.84501	3.78933	5.22412	5.75006	3.80159	5.06955	5.85916	3.86893	5.24864
RAC875_rep_c105766_652	1A	165.298	6.07935	7.52359	6.76425	4.39494	5.88262	7.5595	6.51587	4.33352	5.90781	7.962	6.57988	4.33438	3.3481	5.82483	4.82971	5.7508	3.92091	2.29707	3.38586	5.8581	4.98345	5.84781	4.30922	2.29707	3.43368	5.95533	5.08523	6.03791	4.43929	2.29707	5.14764	3.40509	5.19373	5.06084	3.42215	5.11586	5.16112	3.51497	5.30199
BobWhite_c41272_159	1A	165.298	6.07874	7.52361	6.76431	4.394	5.88205	7.55947	6.51587	4.33212	5.90722	7.96203	6.57985	4.33292	3.34811	5.82483	4.8297	5.7508	3.92091	2.29707	3.38586	5.8581	4.98344	5.8478	4.30922	2.29707	3.43368	5.95533	5.08522	6.0379	4.43929	2.29707	5.14764	3.40509	5.19372	5.06084	3.42215	5.11585	5.16112	3.51497	5.30198
BS00068391_51	1A	165.801	6.09215	7.35124	6.55926	4.44024	5.87223	7.32378	6.25464	4.30654	5.89791	7.74069	6.34251	4.3179	3.62312	5.87232	4.76308	5.88525	3.69843	2.17457	3.6115	5.85759	4.87508	5.82613	4.03586	2.17457	3.6614	5.94595	4.96784	6.00924	4.16059	2.17457	5.16315	3.37643	5.09552	5.07292	3.40599	5.00495	5.17205	3.49765	5.19123
BS00095510_51	1A	166.303	6.1108	7.07756	6.42666	4.58887	5.86939	6.96612	6.08327	4.40358	5.89749	7.3871	6.18929	4.42061	3.6882	5.87718	4.64903	5.96463	3.62033	2.48053	3.6576	5.87252	4.75069	5.83673	3.87422	2.48053	3.7076	5.96317	4.84062	6.0117	3.9878	2.48053	5.1674	3.32065	5.16976	5.08009	3.34762	5.07933	5.17872	3.44052	5.27135
wsnp_CAP8_c4785_2322876	1A	166.303	6.11081	7.07755	6.42666	4.58888	5.86939	6.96612	6.08327	4.40358	5.89749	7.3871	6.18928	4.42061	3.6882	5.87718	4.64903	5.96463	3.62033	2.48054	3.6576	5.87253	4.75068	5.83673	3.87422	2.48054	3.7076	5.96317	4.84062	6.0117	3.98779	2.48054	5.1674	3.32065	5.16975	5.08009	3.34761	5.07933	5.17872	3.44052	5.27134
BS00070581_51	1A	166.303	6.11079	7.07759	6.42661	4.58888	5.86937	6.96614	6.08323	4.4036	5.89748	7.38712	6.18924	4.42063	3.6882	5.87718	4.64903	5.96463	3.62033	2.48054	3.6576	5.87253	4.75068	5.83673	3.87422	2.48054	3.70761	5.96317	4.84061	6.0117	3.98779	2.48054	5.1674	3.32065	5.16975	5.08009	3.34761	5.07933	5.17872	3.44052	5.27134
BS00070580_51	1A	166.303	6.11079	7.07758	6.42661	4.58888	5.86937	6.96614	6.08323	4.4036	5.89748	7.38712	6.18924	4.42063	3.68821	5.87718	4.64903	5.96463	3.62033	2.48054	3.6576	5.87253	4.75068	5.83673	3.87422	2.48054	3.70761	5.96317	4.84061	6.0117	3.98779	2.48054	5.1674	3.32065	5.16975	5.08009	3.34761	5.07933	5.17872	3.44052	5.27134
BobWhite_c22134_398	1A	166.806	6.21734	6.95371	6.38177	4.67859	5.94409	6.80767	6.02798	4.49749	5.97293	7.23354	6.14291	4.51778	3.68374	5.88415	4.57718	5.93203	3.60336	2.6732	3.65066	5.85218	4.6555	5.8062	3.79762	2.6732	3.70148	5.93842	4.7398	5.97427	3.90034	2.6732	5.18627	3.29968	5.13162	5.0981	3.31935	5.04049	5.19605	3.41302	5.23335
RAC875_c41993_582	1A	167.308	6.24852	6.93118	6.48923	4.60436	5.93888	6.68713	5.95794	4.28321	5.97143	7.12066	6.08655	4.30665	3.75123	5.92726	4.51515	5.91439	3.62482	2.73581	3.70884	5.88701	4.57089	5.7812	3.81104	2.73581	3.76106	5.97116	4.64931	5.94163	3.91186	2.73581	4.9456	3.31066	5.12744	4.85215	3.29903	5.01936	4.9497	3.39162	5.21249
IAAV3156	1A	168.318	6.21695	7.13926	6.28909	4.91192	5.86205	6.99043	5.85176	4.58837	5.89613	7.4292	6.03552	4.60625	3.94803	5.76176	4.44211	5.80519	3.59687	2.87545	3.863	5.69843	4.37629	5.65393	3.76834	2.87545	3.91715	5.77954	4.43374	5.81354	3.8708	2.87545	5.35262	3.25309	5.03727	5.25764	3.25195	4.9423	5.35291	3.34252	5.13154
BobWhite_c24825_349	1A	168.318	6.21695	7.13928	6.28912	4.91193	5.86205	6.99044	5.85177	4.58838	5.89613	7.42921	6.03554	4.60626	3.94804	5.76176	4.44211	5.80519	3.59687	2.87545	3.863	5.69843	4.37629	5.65393	3.76834	2.87545	3.91715	5.77954	4.43374	5.81354	3.8708	2.87545	5.35262	3.25309	5.03727	5.25764	3.25195	4.9423	5.35291	3.34252	5.13154
BS00036104_51	1A	168.318	6.21696	7.13928	6.28911	4.91193	5.86205	6.99044	5.85177	4.58839	5.89613	7.42921	6.03553	4.60626	3.94804	5.76176	4.44211	5.80519	3.59687	2.87546	3.86301	5.69842	4.37629	5.65393	3.76834	2.87546	3.91715	5.77953	4.43374	5.81354	3.8708	2.87546	5.35262	3.25308	5.03726	5.25765	3.25195	4.9423	5.35291	3.34252	5.13153
BobWhite_rep_c65812_710	1A	168.318	6.21696	7.13929	6.28911	4.91194	5.86205	6.99044	5.85177	4.58839	5.89613	7.42921	6.03553	4.60627	3.94804	5.76175	4.44211	5.8052	3.59687	2.87546	3.86301	5.69842	4.37629	5.65393	3.76834	2.87546	3.91715	5.77953	4.43374	5.81354	3.8708	2.87546	5.35262	3.25308	5.03726	5.25765	3.25195	4.94229	5.35291	3.34252	5.13153
Excalibur_c21534_1436	1A	169.329	6.27921	7.20793	6.03975	4.85391	5.91616	6.99265	5.59629	4.52107	5.94976	7.43774	5.78386	4.54641	4.05412	5.70145	4.52466	5.81101	3.6631	2.9153	3.94848	5.58441	4.40314	5.65435	3.79014	2.9153	4.00175	5.65679	4.45202	5.81409	3.88583	2.9153	5.46534	3.16448	4.9052	5.38	3.19824	4.83628	5.47332	3.29742	5.02678
Kukri_c8757_107	1A	173.46	6.39825	6.36286	6.48077	3.40384	5.95222	6.56151	5.89011	3.39423	6.006	6.90704	6.12535	3.43868	4.09944	5.06709	3.4881	4.85573	3.52249	2.48365	3.94845	4.99782	3.45101	4.83264	3.72058	2.48365	3.98542	5.07128	3.50303	5.00235	3.82748	2.48365	6.52728	3.17241	4.20937	6.41685	3.13447	3.97379	6.50779	3.25491	4.17252
wsnp_JD_c4904_6034093	1A	174.983	6.41492	6.13627	6.56694	3.29215	5.93663	6.33229	5.96842	3.27256	5.99482	6.64371	6.21528	3.32616	4.21155	5.0542	3.36173	4.98138	3.7119	2.70438	4.06656	4.96652	3.31245	4.93466	3.8464	2.70438	4.10433	5.03895	3.36209	5.09781	3.94299	2.70438	6.49107	3.25274	4.22488	6.39074	3.20253	3.96519	6.47946	3.32397	4.16019
wsnp_Ex_c12399_19776420	1A	176.506	6.68937	5.60564	6.94689	3.59685	6.07868	5.67688	5.70554	3.55444	6.15632	5.95377	6.03813	3.60682	3.97456	4.64502	3.19451	4.3435	3.49631	2.53748	3.91281	4.57789	3.11236	4.2896	3.58452	2.53748	3.95401	4.65102	3.15276	4.46099	3.66392	2.53748	6.09782	3.32967	4.19115	6.02309	3.26342	3.95181	6.09871	3.37486	4.13285
BS00067119_51	1A	176.506	6.68938	5.60564	6.94691	3.59684	6.07868	5.67688	5.70556	3.55444	6.15633	5.95376	6.03815	3.60682	3.97456	4.64502	3.1945	4.34349	3.49631	2.53748	3.91282	4.57789	3.11235	4.2896	3.58452	2.53748	3.95401	4.65102	3.15275	4.46098	3.66392	2.53748	6.09781	3.32967	4.19115	6.02308	3.26341	3.95181	6.0987	3.37485	4.13284
Excalibur_c60388_189	1A	177.008	6.71295	5.59305	7.10302	3.55173	6.09216	5.64815	5.85126	3.51169	6.17204	5.91475	6.18409	3.56895	3.99012	4.61599	3.16202	4.31632	3.50113	2.52371	3.92599	4.54944	3.08048	4.26177	3.58652	2.52371	3.96611	4.62374	3.12169	4.43424	3.66601	2.52371	6.03982	3.29248	4.14205	5.96616	3.22	3.89657	6.04091	3.33146	4.07619
Kukri_c19251_236	1A	178.013	6.54258	5.64337	7.43811	3.45712	5.8774	5.67829	6.18668	3.42109	5.96314	5.94613	6.52853	3.48662	3.99481	4.51736	3.10966	4.28384	3.6414	2.21792	3.92504	4.4387	3.03618	4.24573	3.77499	2.21792	3.96587	4.51155	3.08252	4.42466	3.86716	2.21792	5.89834	3.22626	3.87455	5.82768	3.14967	3.63808	5.9002	3.26175	3.81204
BobWhite_rep_c49755_131	1A	178.013	6.54258	5.64337	7.43812	3.45711	5.8774	5.67828	6.18669	3.42109	5.96314	5.94613	6.52853	3.48662	3.99481	4.51735	3.10966	4.28384	3.6414	2.21792	3.92504	4.4387	3.03617	4.24573	3.77498	2.21792	3.96587	4.51154	3.08252	4.42466	3.86715	2.21792	5.89834	3.22625	3.87455	5.82767	3.14967	3.63808	5.9002	3.26175	3.81204
BobWhite_c44164_402	1A	178.013	6.54257	5.64336	7.43813	3.4571	5.87738	5.67827	6.1867	3.42108	5.96313	5.94612	6.52855	3.48661	3.99481	4.51734	3.10965	4.28384	3.6414	2.21792	3.92504	4.43869	3.03617	4.24573	3.77498	2.21792	3.96587	4.51153	3.08252	4.42465	3.86715	2.21792	5.89833	3.22625	3.87454	5.82766	3.14967	3.63807	5.90019	3.26174	3.81203
IAAV3695	1A	178.516	6.56952	5.61601	7.49965	3.41006	5.8941	5.6505	6.25929	3.37413	5.98114	5.90716	6.60239	3.44324	3.99811	4.45637	3.08902	4.25671	3.62961	2.2006	3.92441	4.37852	3.01681	4.22324	3.76246	2.2006	3.964	4.45226	3.06394	4.40327	3.85473	2.2006	5.85652	3.20575	3.83666	5.78652	3.12263	3.59821	5.85815	3.23456	3.77063
Excalibur_c66_147	1A	178.516	6.56952	5.61601	7.49966	3.41006	5.8941	5.6505	6.25929	3.37413	5.98114	5.90716	6.60239	3.44324	3.99811	4.45637	3.08902	4.25671	3.62961	2.2006	3.92441	4.37852	3.01681	4.22324	3.76246	2.2006	3.964	4.45226	3.06394	4.40327	3.85473	2.2006	5.85652	3.20575	3.83666	5.78652	3.12263	3.59821	5.85815	3.23456	3.77063
RAC875_rep_c71093_1070	1A	185.804	7.17848	5.08089	7.9266	2.79571	6.50988	5.07967	6.91086	2.75358	6.61061	5.19012	7.27566	2.83678	4.53214	4.40395	3.22958	4.44095	3.8007	2.00603	4.40451	4.31172	3.19121	4.43667	3.89042	2.00603	4.43821	4.38227	3.24531	4.61029	3.96782	2.00603	5.34875	2.96038	4.16569	5.23489	2.70101	3.84086	5.30594	2.81629	3.98802
wsnp_Ku_c14496_22838796	1A	207.923	7.0318	3.94303	6.55545	3.68636	6.56124	3.8712	6.47367	3.48168	6.67347	3.8352	6.80682	3.67002	4.29934	3.38804	4.48507	7.76076	7.51556	3.9862	3.9959	3.31977	4.35118	7.93641	7.45978	3.9862	4.00416	3.38509	4.4003	8.0104	7.45728	3.9862	7.28311	7.08709	6.73487	7.33719	7.11372	6.98206	7.35811	7.23499	7.12474
BS00106641_51	1A	208.933	7.12469	3.85935	6.45098	3.62795	6.6819	3.82689	6.45147	3.42699	6.79019	3.79703	6.78517	3.61768	4.12699	3.3765	4.45214	7.72911	6.96986	3.87049	3.88446	3.33125	4.31914	7.94569	6.93715	3.87049	3.90207	3.39774	4.36711	8.02658	6.94553	3.87049	7.33926	7.19429	6.75166	7.40439	7.23673	7.01249	7.42181	7.35806	7.15507
BS00022824_51	1A	209.435	6.8678	3.94534	6.20204	3.69839	6.55422	3.90198	6.14918	3.48349	6.65534	3.88019	6.48749	3.68001	4.10449	3.41556	4.45688	7.66727	6.7399	3.77313	3.87123	3.37422	4.32267	7.89499	6.70415	3.77313	3.89051	3.44068	4.37036	7.97954	6.71471	3.77313	7.35401	7.19915	6.72183	7.41965	7.24341	6.98461	7.43706	7.36484	7.12789
wsnp_Ex_c9918_16332583	1A	209.938	6.72024	4.04987	5.93498	3.6442	6.39634	3.96851	5.79818	3.50035	6.4993	3.9618	6.15098	3.69614	3.99757	3.43286	4.4266	7.59945	6.47399	3.65978	3.77257	3.39353	4.29201	7.82672	6.43605	3.65978	3.79405	3.46045	4.34006	7.9159	6.44848	3.65978	7.30155	6.91823	6.74336	7.37461	6.86003	6.95389	7.38767	6.96588	7.09094
wsnp_Ex_c25730_34991010	1A	209.938	6.72024	4.04987	5.93498	3.6442	6.39634	3.96851	5.79818	3.50035	6.4993	3.9618	6.15098	3.69614	3.99757	3.43286	4.4266	7.59945	6.47399	3.65978	3.77257	3.39353	4.29201	7.82672	6.43605	3.65978	3.79405	3.46045	4.34006	7.9159	6.44848	3.65978	7.30155	6.91823	6.74336	7.37461	6.86003	6.9539	7.38767	6.96588	7.09094
wsnp_Ex_c9343_15514531	1A	210.44	6.56329	3.9863	5.86523	3.79684	6.2167	3.88054	5.63833	3.58588	6.32049	3.85579	5.97781	3.78546	3.93301	3.4872	4.47317	7.63397	6.35335	3.49244	3.7058	3.44009	4.33926	7.85287	6.31071	3.49244	3.72484	3.50578	4.38719	7.94262	6.32302	3.49244	7.16343	7.24671	6.83226	7.21114	7.07543	7.00629	7.2256	7.17629	7.14163
RAC875_c53725_217	1A	210.943	6.47305	4.03828	5.87606	4.10097	6.09909	3.86955	5.5842	3.85524	6.2039	3.83658	5.9212	4.05992	4.03803	3.64296	4.51856	7.81747	6.57564	3.32362	3.78158	3.57855	4.38503	7.98759	6.4875	3.32362	3.79257	3.6392	4.43181	8.06945	6.48644	3.32362	7.16955	7.41434	6.9249	7.21281	7.2376	7.10191	7.22737	7.33795	7.23848
wsnp_Ex_c3201_5910642	1A	211.953	5.79781	5.00379	6.36314	5.07239	5.37491	4.60983	6.00913	4.98925	5.48189	4.5348	6.30436	5.19735	4.25461	4.40519	4.51768	8.19947	7.54065	4.04019	3.97022	4.22922	4.30577	8.07434	7.24256	4.04019	3.98391	4.26731	4.32405	8.12739	7.18756	4.04019	7.35635	7.40115	6.93764	7.38003	7.28712	7.05665	7.39479	7.38463	7.20055
BS00011521_51	1A	211.953	5.79782	5.00378	6.36314	5.07237	5.37493	4.60983	6.00912	4.98924	5.48191	4.5348	6.30436	5.19734	4.25461	4.40519	4.51769	8.19948	7.54066	4.0402	3.97022	4.22923	4.30577	8.07435	7.24257	4.0402	3.98392	4.26732	4.32405	8.1274	7.18757	4.0402	7.35635	7.40115	6.93765	7.38003	7.28712	7.05665	7.39478	7.38463	7.20056
wsnp_Ex_c48407_53323483	1A	211.953	5.79784	5.00377	6.36314	5.07236	5.37494	4.60982	6.00912	4.98923	5.48192	4.53479	6.30435	5.19733	4.25461	4.40519	4.51769	8.19949	7.54066	4.0402	3.97022	4.22923	4.30578	8.07436	7.24257	4.0402	3.98392	4.26732	4.32405	8.1274	7.18757	4.0402	7.35634	7.40115	6.93765	7.38003	7.28712	7.05666	7.39478	7.38464	7.20056
RAC875_c52947_338	1A	212.455	5.69449	4.94344	6.35435	5.1746	5.30838	4.60564	5.98123	5.11686	5.41825	4.53288	6.28105	5.3213	4.33546	4.31789	4.64756	8.75385	7.94557	4.11436	4.06705	4.14254	4.44037	8.56865	7.6241	4.11436	4.08697	4.18158	4.45818	8.58483	7.55244	4.11436	7.69963	7.94803	7.72309	7.69468	7.82991	7.7603	7.71477	7.93118	7.91231
Kukri_c65610_551	1A	212.456	5.69449	4.94344	6.35435	5.17461	5.30838	4.60564	5.98123	5.11686	5.41825	4.53288	6.28105	5.3213	4.33546	4.31789	4.64756	8.75385	7.94558	4.11436	4.06705	4.14254	4.44037	8.56865	7.6241	4.11436	4.08697	4.18158	4.45818	8.58483	7.55244	4.11436	7.69963	7.94804	7.7231	7.69468	7.82991	7.76031	7.71477	7.93118	7.91232
RAC875_c43002_382	1A	214.237	5.54027	4.86583	6.31145	5.50501	5.23282	4.62666	6.03312	5.62676	5.35356	4.56676	6.31567	5.81692	4.48894	3.95657	4.81709	9.21716	7.43585	3.84493	4.23696	3.78822	4.64547	8.961	7.22723	3.84493	4.26209	3.83549	4.67535	8.98621	7.17732	3.84493	7.76155	8.46141	8.3363	7.75557	8.35178	8.41645	7.77607	8.4392	8.55048
IAAV4238	1A	215.76	5.57584	4.93708	6.09942	5.39421	5.32564	4.69488	5.90254	5.5822	5.45313	4.6763	6.13022	5.76195	4.58365	3.8588	4.94695	9.07127	7.46227	4.04319	4.44775	3.74427	4.82097	8.97087	7.4625	4.04319	4.48982	3.80627	4.86435	9.01517	7.4469	4.04319	8.0041	8.59351	8.44035	7.99325	8.46286	8.53146	8.01303	8.52941	8.64818
Kukri_c44201_497	1A	216.765	5.63149	4.90876	6.0885	5.33759	5.39988	4.69742	5.92872	5.56783	5.51975	4.68143	6.13493	5.73953	4.64742	3.99922	5.15537	9.03614	7.25727	3.97376	4.54745	3.90775	5.05114	9.00161	7.33157	3.97376	4.59743	3.97651	5.10104	9.05865	7.33464	3.97376	8.02985	8.42004	8.28224	8.02585	8.29864	8.39232	8.04433	8.35207	8.49542
BS00065170_51	1A	217.267	5.56305	4.85218	5.93567	5.28958	5.33196	4.64855	5.72229	5.49164	5.44934	4.63063	5.93201	5.66042	4.63288	4.0025	5.20917	8.87617	7.15936	3.99607	4.52472	3.91866	5.11388	8.89405	7.25259	3.99607	4.57374	3.99125	5.16587	8.9605	7.26725	3.99607	8.131	8.40351	8.23843	8.12662	8.25353	8.34605	8.14805	8.30242	8.44832
Kukri_c19837_432	1A	217.77	5.52991	4.87399	5.80501	5.28726	5.30739	4.68951	5.5559	5.47311	5.42315	4.66834	5.76556	5.6373	4.62095	4.02217	5.20391	8.79455	7.12015	4.07332	4.50241	3.94259	5.11303	8.857	7.22115	4.07332	4.54984	4.01673	5.16503	8.93085	7.243	4.07332	8.25845	8.40183	8.19144	8.24909	8.2228	8.28329	8.27322	8.26572	8.38654
IAAV6100	1A	218.272	5.46305	4.86507	5.66785	5.3038	5.256	4.70336	5.3876	5.45343	5.36942	4.67957	5.5949	5.6116	4.57586	3.98247	5.19384	8.69736	7.09578	4.19841	4.44637	3.90826	5.11574	8.79108	7.20641	4.19841	4.49194	3.98272	5.1687	8.87145	7.23589	4.19841	8.35711	8.33144	8.07301	8.33876	8.12836	8.15374	8.36627	8.16439	8.25557
BS00022514_51	1A	220.837	4.42045	3.51229	4.33208	4.69553	4.32866	3.69788	3.98059	4.73928	4.41134	3.62961	4.17429	4.85566	3.65089	4.6403	6.44446	8.13439	6.86715	3.9244	3.48926	4.64336	6.45529	8.26844	7.01327	3.9244	3.5269	4.72662	6.51775	8.37065	7.07034	3.9244	8.3037	6.62077	6.97917	8.22821	6.29964	6.94573	8.26676	6.31039	7.03907
BS00035273_51	1A	220.837	4.42044	3.51228	4.33207	4.69552	4.32865	3.69787	3.98058	4.73928	4.41134	3.6296	4.17428	4.85566	3.65089	4.6403	6.44447	8.13438	6.86715	3.92439	3.48926	4.64336	6.4553	8.26843	7.01326	3.92439	3.5269	4.72662	6.51775	8.37065	7.07033	3.92439	8.30371	6.62078	6.97918	8.22822	6.29965	6.94574	8.26677	6.3104	7.03908
Excalibur_c41592_100	1A	221.34	4.54017	3.44243	4.28721	4.66184	4.41614	3.5947	3.94315	4.73346	4.49943	3.5658	4.14655	4.85787	3.59527	4.60244	6.48798	7.95665	6.81887	3.72182	3.423	4.58791	6.49929	7.96768	6.89402	3.72182	3.44697	4.67032	6.56033	8.06488	6.94522	3.72182	9.00855	7.40215	7.6581	8.93556	6.87866	7.43914	8.97513	6.88211	7.55231
IAAV8446	1A	222.345	4.46866	3.46266	4.28356	4.70432	4.33764	3.66123	4.00684	4.82981	4.4178	3.60888	4.18567	4.95499	3.36249	4.4577	6.69223	7.84426	6.75118	3.67361	3.25972	4.44225	6.67626	7.84708	6.79533	3.67361	3.27898	4.52168	6.72848	7.93672	6.83706	3.67361	8.79621	7.6391	7.78293	8.72375	7.04684	7.53868	8.76802	7.04571	7.64829
Excalibur_c6476_163	1A	222.847	4.28134	3.2289	4.04187	4.94942	4.16747	3.46406	3.87323	5.13537	4.24813	3.41802	4.03111	5.25665	3.39321	4.52265	6.70148	8.14235	7.10811	3.91396	3.26469	4.51445	6.68359	8.1642	7.15143	3.91396	3.28232	4.5964	6.7317	8.24941	7.19278	3.91396	8.78645	7.74519	7.90265	8.69162	7.09757	7.61712	8.73634	7.09058	7.71872
BS00096930_51	1A	224.36	3.13548	2.95388	3.65813	6.06612	3.09057	3.13585	3.56572	6.23506	3.14891	3.12398	3.65372	6.33943	3.76814	4.79137	7.05065	7.72167	5.87221	4.38619	3.46337	4.71763	6.81067	7.47217	5.87438	4.38619	3.47016	4.79776	6.81131	7.54159	5.92194	4.38619	7.8815	8.20694	8.38871	7.722	7.52123	8.00117	7.76329	7.48664	8.07019
Kukri_c18608_729	1A	225.37	3.21405	2.89707	3.51657	3.38693	3.12905	3.09387	3.36725	3.68702	3.1798	3.07588	3.46018	3.76787	3.8447	4.64832	7.10674	7.77423	5.8251	4.32018	3.55595	4.55985	6.86691	7.47529	5.802	4.32018	3.56662	4.63813	6.8656	7.54532	5.8482	4.32018	7.83351	8.10183	8.32781	7.68946	7.44791	7.93471	7.72712	7.42036	8.00652
tplb0059i08_441	1A	225.37	3.21403	2.8971	3.5166	3.38698	3.12902	3.09389	3.36725	3.68705	3.17978	3.0759	3.46018	3.7679	3.8447	4.64831	7.10675	7.77423	5.82509	4.32017	3.55595	4.55984	6.86691	7.47529	5.802	4.32017	3.56662	4.63813	6.8656	7.54531	5.8482	4.32017	7.83351	8.10183	8.32781	7.68946	7.44792	7.93471	7.72712	7.42036	8.00652
wsnp_Ex_c2918_5381441	1A	225.872	3.19956	2.89568	3.53118	3.41257	3.11105	3.11275	3.38223	3.69059	3.1603	3.09515	3.47415	3.77299	3.80443	4.58607	7.14917	7.79343	5.78827	4.24768	3.52619	4.48379	6.90065	7.47573	5.76329	4.24768	3.53951	4.55964	6.89718	7.54581	5.80924	4.24768	7.82146	8.15594	8.29396	7.67779	7.50992	7.90655	7.71558	7.48237	7.97812
BobWhite_c44947_277	1A	231.14	3.46069	3.23393	3.61367	4.86351	3.25668	3.39535	3.23237	4.96881	3.30044	3.34015	3.30643	5.08095	2.7529	3.51509	6.38411	7.56014	5.25851	3.0874	2.57435	3.4582	6.10766	7.128	5.1134	3.0874	2.59293	3.52089	6.07574	7.17625	5.12536	3.0874	7.03002	8.25151	7.66927	6.86885	7.71984	7.36643	6.91368	7.7062	7.4299
wsnp_Ex_c52086_55808193	1A	231.14	3.46069	3.23393	3.61368	4.86351	3.25668	3.39535	3.23238	4.9688	3.30043	3.34014	3.30643	5.08095	2.7529	3.51509	6.38411	7.56014	5.25852	3.08741	2.57435	3.4582	6.10767	7.12801	5.11341	3.08741	2.59293	3.5209	6.07574	7.17626	5.12536	3.08741	7.03	8.25152	7.66927	6.86884	7.71984	7.36642	6.91367	7.70621	7.42989
RAC875_c43389_105	1A	231.14	3.46068	3.23393	3.61367	4.86351	3.25668	3.39535	3.23237	4.96881	3.30043	3.34014	3.30643	5.08095	2.7529	3.51509	6.38412	7.56014	5.25852	3.08741	2.57435	3.4582	6.10767	7.12801	5.11342	3.08741	2.59294	3.5209	6.07574	7.17626	5.12537	3.08741	7.03	8.25153	7.66927	6.86883	7.71985	7.36642	6.91366	7.70621	7.42989
IACX6022	1A	231.643	4.23843	3.22462	3.92543	4.95555	4.20039	2.87114	3.24233	5.21059	4.25837	2.8158	3.26688	5.27998	3.22548	3.98573	6.15501	8.09389	5.98619	4.02097	3.02157	4.00533	5.86662	7.61177	5.88786	4.02097	3.02685	4.07956	5.8605	7.67765	5.93288	4.02097	6.60406	7.81145	7.74348	6.45625	7.48897	7.87799	6.48996	7.47173	7.97973
BS00051843_51	1A	233.653	4.21487	3.37704	4.17183	4.92181	4.17179	2.93896	3.37506	5.1707	4.22801	2.89367	3.40841	5.24413	3.32837	4.02738	6.15906	8.09905	6.15215	4.03777	3.10259	4.01996	5.86195	7.5636	6.01641	4.03777	3.10505	4.08907	5.85449	7.62927	6.05476	4.03777	6.55763	7.79479	7.61679	6.40423	7.47575	7.75168	6.43879	7.45653	7.85009
BS00063399_51	1A	234.663	3.99587	2.89242	3.52479	3.64352	3.96536	3.19365	3.56628	3.77436	3.9904	3.12587	3.62511	3.84739	3.3107	4.56889	6.72872	8.45715	5.93777	3.47092	3.07398	4.43498	6.36623	7.8173	5.74688	3.47092	3.08728	4.49586	6.35355	7.8533	5.75922	3.47092	5.81819	7.61465	7.0005	5.74099	7.01498	6.68122	5.76757	6.99277	6.74887
BS00067741_51	1A	238.227	4.20645	3.73801	4.14081	3.849	4.17939	3.865	3.82153	3.79297	4.20633	3.80982	3.9171	3.87048	3.29987	4.19052	7.2139	8.41499	6.28118	3.34335	2.95407	4.02238	6.84673	7.74196	6.07777	3.34335	2.95533	4.07209	6.82226	7.78622	6.08294	3.34335	5.70334	7.52475	7.01733	5.59509	6.97344	6.66971	5.62705	6.95049	6.73957
Kukri_c44369_131	1B	0.502517	5.81146	4.83069	4.49838	3.65591	4.86488	3.62394	3.74584	3.45746	4.92433	3.95696	4.53953	2.86332	4.96096	7.56757	4.3544	5.19496	5.96738	2.5161	4.6105	6.96986	4.07412	4.63663	5.72426	2.5161	4.63762	7.11182	4.13555	4.75832	5.78434	2.5161	7.72573	7.27651	3.5367	7.62256	6.60008	3.96819	7.58003	7.13075	3.91409
BS00071161_51	1B	1.00506	5.80984	4.47188	4.38664	3.58264	4.86221	3.29184	3.57581	3.3593	4.92227	3.64375	4.38346	2.81055	4.96975	7.63151	4.39174	5.23709	6.01345	2.52587	4.62061	7.02809	4.10927	4.6732	5.76791	2.52587	4.6472	7.16933	4.17091	4.79106	5.82542	2.52587	7.42757	7.09932	3.51916	7.31467	6.35855	3.92417	7.26195	6.90072	3.84222
BS00022504_51	1B	1.00507	5.80985	4.47213	4.38692	3.58313	4.86224	3.29189	3.57573	3.35948	4.92231	3.64392	4.38341	2.81048	4.96975	7.63152	4.39175	5.2371	6.01346	2.52587	4.62061	7.0281	4.10928	4.67321	5.76791	2.52587	4.64721	7.16934	4.17092	4.79107	5.82542	2.52587	7.42718	7.10006	3.52045	7.31426	6.35896	3.92509	7.2615	6.90124	3.84309
Excalibur_c22958_433	1B	1.50755	5.82777	3.59982	4.17688	3.66633	4.88661	2.51767	3.47341	3.42603	4.95349	2.81311	4.25962	2.85078	5.06882	7.89776	4.57044	5.51133	6.19881	2.58141	4.71095	7.28938	4.28383	4.93354	5.95038	2.58141	4.73277	7.43219	4.34574	5.04202	6.00534	2.58141	7.74004	7.4935	4.13086	7.61254	6.70667	4.3286	7.55587	7.28041	4.29489
Excalibur_c21898_1423	1B	1.50756	5.82792	3.59982	4.1769	3.66637	4.88673	2.51764	3.47343	3.42607	4.95362	2.81309	4.25964	2.85082	5.06883	7.89777	4.57045	5.51133	6.19881	2.58141	4.71096	7.28939	4.28383	4.93355	5.95038	2.58141	4.73278	7.4322	4.34574	5.04202	6.00534	2.58141	7.74004	7.49351	4.13087	7.61254	6.70668	4.3286	7.55588	7.28042	4.2949
Excalibur_c10657_796	1B	1.50757	5.82792	3.59982	4.17687	3.66637	4.88673	2.51765	3.4734	3.42607	4.95362	2.81309	4.2596	2.85081	5.06883	7.89777	4.57045	5.51134	6.19881	2.58141	4.71096	7.2894	4.28383	4.93355	5.95038	2.58141	4.73278	7.4322	4.34574	5.04203	6.00535	2.58141	7.74005	7.49352	4.13088	7.61255	6.70669	4.32861	7.55588	7.28043	4.2949
BS00093078_51	1B	2.51258	5.81519	4.00257	4.32857	3.88461	4.87507	2.83446	3.51279	3.54935	4.94124	3.16353	4.31501	2.9475	5.11355	8.01395	4.65336	5.49711	6.21974	2.58597	4.75473	7.40595	4.37316	4.92526	5.97118	2.58597	4.777	7.55008	4.44097	5.02959	6.02566	2.58597	7.57284	7.46811	4.08128	7.44697	6.68459	4.28762	7.38002	7.25975	4.25141
BS00050522_51	1B	8.90425	5.68913	3.89421	4.32941	4.17649	4.75143	2.93736	3.51519	3.93413	4.80423	3.25553	4.26517	3.23567	5.08727	8.20358	4.77584	4.87901	5.89976	2.87175	4.74908	7.73681	4.62514	4.42876	5.69741	2.87175	4.79399	7.87682	4.74187	4.55634	5.7797	2.87175	7.47663	6.97416	3.31285	7.35296	6.29202	3.67675	7.29581	6.7706	3.58327
BS00030768_51	1B	10.9194	5.20637	3.83036	4.08209	3.94029	4.32247	2.76072	3.09198	3.67836	4.34144	3.12486	3.73738	3.0713	4.72735	7.63719	4.04855	4.31952	5.47355	2.69807	4.46397	7.31081	4.01896	4.0162	5.32786	2.69807	4.51663	7.43245	4.13815	4.18342	5.41313	2.69807	7.29267	6.99082	3.32033	7.14809	6.1979	3.66218	7.08618	6.71118	3.55773
BobWhite_c5793_372	1B	13.4841	5.16362	3.69996	4.08069	3.14528	4.34444	2.58885	3.00345	2.71236	4.37049	2.99537	3.60491	2.26027	4.35287	7.55293	3.38842	4.22475	5.03191	2.81555	4.33223	7.47394	3.57198	4.11403	5.07354	2.81555	4.42167	7.60528	3.70018	4.37558	5.16942	2.81555	6.93045	6.99397	3.21931	6.78728	6.06522	3.54224	6.75427	6.62848	3.42073
Excalibur_c43567_633	1B	13.9866	5.23483	3.78507	4.00342	2.97159	4.40701	2.66272	2.94085	2.53432	4.43791	3.04883	3.52998	2.0822	4.31715	7.53931	3.42072	4.27494	5.01462	2.86525	4.31733	7.48501	3.621	4.19562	5.09115	2.86525	4.40852	7.61486	3.74044	4.4658	5.19053	2.86525	6.68792	7.05723	3.17271	6.55717	6.13352	3.4636	6.5364	6.69439	3.34717
Tdurum_contig28703_293	1B	13.9866	5.23483	3.78507	4.00342	2.97159	4.40701	2.66272	2.94085	2.53432	4.43791	3.04884	3.52998	2.0822	4.31715	7.53931	3.42072	4.27494	5.01462	2.86525	4.31733	7.48501	3.621	4.19562	5.09115	2.86525	4.40852	7.61486	3.74044	4.4658	5.19053	2.86525	6.68792	7.05723	3.17271	6.55717	6.13352	3.4636	6.5364	6.69439	3.34717
BS00022482_51	1B	13.9866	5.23483	3.78507	4.00342	2.97159	4.40701	2.66272	2.94085	2.53432	4.43791	3.04884	3.52998	2.0822	4.31715	7.53931	3.42072	4.27494	5.01462	2.86525	4.31733	7.48501	3.621	4.19561	5.09114	2.86525	4.40852	7.61486	3.74044	4.4658	5.19053	2.86525	6.68792	7.05723	3.17271	6.55717	6.13352	3.4636	6.5364	6.69439	3.34717
Excalibur_c30569_384	1B	13.9867	5.23375	3.78535	4.00359	2.97108	4.40595	2.66319	2.94148	2.53384	4.43688	3.04929	3.53066	2.08177	4.31692	7.53802	3.42158	4.2736	5.01299	2.86521	4.31717	7.48381	3.622	4.19415	5.0896	2.86521	4.40858	7.6138	3.74148	4.46433	5.18914	2.86521	6.68771	7.05743	3.17293	6.55693	6.13369	3.4639	6.53611	6.69456	3.3474
BS00066271_51	1B	13.9867	5.23374	3.78535	4.00359	2.97108	4.40595	2.66319	2.94148	2.53384	4.43688	3.04929	3.53066	2.08177	4.31692	7.53802	3.42158	4.2736	5.01299	2.86521	4.31717	7.48381	3.622	4.19415	5.0896	2.86521	4.40858	7.6138	3.74148	4.46433	5.18914	2.86521	6.68771	7.05743	3.17293	6.55693	6.13369	3.4639	6.53611	6.69456	3.34739
BS00003917_51	1B	19.7072	5.26822	4.49051	5.30358	3.68192	4.47932	3.10081	4.06961	2.98938	4.5672	3.45725	4.70247	2.73729	3.52964	7.2492	4.04557	3.63174	4.68082	3.23112	3.45555	6.95854	4.07377	3.71276	4.65204	3.23112	3.63238	7.20667	4.1939	3.93553	4.84426	3.23112	6.07406	6.18385	3.51721	5.90986	5.16486	3.52645	5.89148	5.82536	3.66132
BS00070706_51	1B	20.7122	5.0337	4.5317	5.39799	3.66722	4.28744	3.18157	4.18053	2.97616	4.39008	3.50276	4.79599	2.74012	3.42909	7.25845	4.16478	3.67608	4.77126	3.30203	3.38788	7.00156	4.19456	3.81227	4.74519	3.30203	3.57506	7.25495	4.34317	4.00454	4.95703	3.30203	6.28758	6.42774	3.72502	6.11837	5.40888	3.69993	6.09031	6.07318	3.85868
RFL_Contig4140_1135	1B	22.7223	4.65593	5.01591	6.04186	4.10551	3.91418	3.93519	4.97679	3.5545	4.04006	4.20527	5.41602	3.18885	3.52414	7.18699	4.54158	3.58664	4.60569	3.1404	3.55417	7.08652	4.6765	3.79679	4.63082	3.1404	3.77505	7.34328	4.88193	3.97567	4.88885	3.1404	6.57482	6.18995	3.77046	6.40411	5.26735	3.7122	6.36675	5.91245	3.89672
BS00022429_51	1B	23.7273	4.63646	5.01686	5.76921	4.19662	3.93388	4.01161	4.87733	3.72725	4.06696	4.23723	5.17074	3.33781	3.67248	6.83824	4.67275	3.28237	4.42902	2.86956	3.70945	6.82059	4.87506	3.57112	4.48245	2.86956	3.93026	7.07011	5.1002	3.77335	4.76378	2.86956	6.67613	6.07408	3.73453	6.51086	5.17393	3.64222	6.47885	5.81064	3.84016
BS00098794_51	1B	25.7476	4.97255	5.70787	5.25703	3.71673	4.26076	4.41988	4.09152	3.06615	4.40462	4.66313	4.6	2.94806	3.66516	6.29458	4.30209	3.54891	4.01535	2.49466	3.6466	6.23999	4.56708	3.83005	4.05303	2.49466	3.88718	6.48657	4.81456	4.08087	4.33048	2.49466	6.83745	6.62382	4.57729	6.71207	5.68459	4.31586	6.70581	6.39685	4.65452
BS00105833_51	1B	25.7476	4.97255	5.70787	5.25703	3.71673	4.26076	4.41989	4.09152	3.06614	4.40462	4.66314	4.6	2.94806	3.66516	6.29458	4.30209	3.54891	4.01535	2.49466	3.64659	6.23999	4.56708	3.83005	4.05303	2.49466	3.88718	6.48657	4.81456	4.08087	4.33048	2.49466	6.83745	6.62382	4.57729	6.71207	5.68459	4.31586	6.70581	6.39685	4.65452
BS00037387_51	1B	26.7526	4.85946	6.23705	5.30396	3.62491	4.2135	4.9164	3.93381	2.96531	4.36236	5.12922	4.45448	2.81434	3.55529	6.2974	4.3363	3.50608	3.94616	2.4112	3.53283	6.22095	4.58175	3.81132	3.96221	2.4112	3.76623	6.45843	4.82882	4.07011	4.22911	2.4112	6.91248	6.72565	4.62112	6.79814	5.79379	4.35772	6.80013	6.51686	4.71276
Tdurum_contig50667_306	1B	28.7937	4.90893	5.71264	5.10115	3.69232	4.39111	4.28221	3.42215	2.98835	4.56004	4.51755	3.99782	2.83513	3.373	6.21082	4.37008	3.50346	3.87918	2.40238	3.35092	6.08287	4.54023	3.82795	3.83158	2.40238	3.56553	6.30075	4.76951	4.08153	4.06135	2.40238	6.23337	6.83358	4.94393	6.15186	5.97765	4.70928	6.17283	6.69432	5.09049
Excalibur_c16851_835	1B	28.7937	4.90893	5.71264	5.10116	3.69232	4.39111	4.2822	3.42215	2.98835	4.56004	4.51755	3.99782	2.83513	3.373	6.21082	4.37008	3.50347	3.87918	2.40238	3.35092	6.08287	4.54023	3.82795	3.83158	2.40238	3.56553	6.30075	4.76951	4.08153	4.06135	2.40238	6.23337	6.83358	4.94393	6.15186	5.97765	4.70928	6.17282	6.69433	5.09049
BobWhite_c14271_1379	1B	28.7937	4.90869	5.71262	5.10092	3.69217	4.39094	4.28215	3.42185	2.98821	4.55987	4.51749	3.99754	2.83499	3.37307	6.21083	4.37008	3.50347	3.87917	2.40237	3.35096	6.08287	4.54023	3.82795	3.83157	2.40237	3.56557	6.30076	4.76951	4.08153	4.06134	2.40237	6.23363	6.83359	4.94392	6.15211	5.97765	4.70929	6.17308	6.69433	5.09049
BS00090770_51	1B	28.7938	4.90868	5.71261	5.10093	3.69214	4.39093	4.28215	3.42186	2.98819	4.55987	4.51748	3.99754	2.83497	3.37307	6.21083	4.37008	3.50347	3.87917	2.40237	3.35097	6.08287	4.54023	3.82795	3.83157	2.40237	3.56558	6.30076	4.76951	4.08153	4.06133	2.40237	6.23362	6.83358	4.94392	6.1521	5.97764	4.70928	6.17308	6.69432	5.09048
BS00105846_51	1B	30.8192	4.44466	5.77012	4.68736	2.65937	3.92196	4.38642	3.2428	1.98987	4.1033	4.61956	3.81159	2.0469	3.59399	6.59084	4.64665	3.25081	3.75832	2.50948	3.48002	6.46674	4.7383	3.73627	3.66908	2.50948	3.6619	6.65954	4.92098	3.97575	3.84663	2.50948	5.53955	5.8127	4.07774	5.37281	4.77587	3.67165	5.37549	5.58311	4.09744
CAP7_c3299_342	1B	31.3217	4.3986	5.96087	4.8433	2.67441	3.85772	4.51397	3.38142	1.99047	4.0332	4.74248	3.97104	2.07415	3.70998	6.52767	4.54728	3.20081	3.74246	2.517	3.58036	6.40449	4.64294	3.70381	3.63957	2.517	3.76407	6.59888	4.82444	3.93087	3.8072	2.517	5.39935	5.804	4.07929	5.22557	4.74367	3.6725	5.22891	5.56324	4.10762
CAP7_c3299_316	1B	31.3217	4.3986	5.96087	4.8433	2.6744	3.85772	4.51397	3.38142	1.99047	4.0332	4.74248	3.97104	2.07415	3.70998	6.52767	4.54728	3.20081	3.74246	2.517	3.58036	6.40449	4.64294	3.70381	3.63957	2.517	3.76407	6.59888	4.82444	3.93086	3.8072	2.517	5.39935	5.804	4.07929	5.22556	4.74367	3.6725	5.22891	5.56324	4.10762
IAAV3666	1B	33.3628	3.99687	5.03835	5.22325	2.11988	3.59237	3.87076	4.08349	1.65991	3.79786	4.15447	4.61094	1.83548	5.11156	6.76312	3.31714	3.74198	2.99605	1.98057	4.94013	6.77944	3.39956	4.23009	2.95343	1.98057	5.2073	7.04826	3.6258	4.40241	3.15345	1.98057	5.11242	6.62001	4.61099	5.01123	5.59788	4.40254	5.08614	6.40564	4.87614
Excalibur_c415_844	1B	33.3628	3.99727	5.03846	5.22312	2.11976	3.5927	3.8709	4.08335	1.65987	3.79822	4.15462	4.61077	1.83541	5.11157	6.76316	3.31715	3.74198	2.99606	1.98057	4.94014	6.77949	3.39957	4.23009	2.95344	1.98057	5.20731	7.04831	3.62581	4.4024	3.15346	1.98057	5.11248	6.61994	4.61088	5.01131	5.59785	4.40257	5.08623	6.40557	4.8761
Excalibur_c14273_1928	1B	33.3628	3.9982	5.03731	5.22009	2.11872	3.59366	3.86964	4.08045	1.65903	3.79916	4.15353	4.60784	1.83442	5.11189	6.76344	3.31739	3.74235	2.99628	1.98074	4.94049	6.77982	3.39983	4.23045	2.95368	1.98074	5.2077	7.04862	3.62606	4.40275	3.1537	1.98074	5.11407	6.61967	4.61174	5.01312	5.59691	4.40381	5.08811	6.405	4.87712
IAAV4194	1B	33.3629	3.99766	5.03681	5.2197	2.11769	3.59328	3.86905	4.07991	1.65832	3.7988	4.15296	4.60734	1.8337	5.11212	6.76348	3.31783	3.74259	2.99617	1.98075	4.94065	6.77981	3.40026	4.23061	2.95356	1.98075	5.20791	7.04859	3.62649	4.40291	3.15359	1.98075	5.11646	6.61844	4.61151	5.01571	5.59599	4.40462	5.09081	6.40386	4.87755
Excalibur_c55363_265	1B	33.3629	3.99854	5.03764	5.22139	2.11859	3.5941	3.86964	4.08136	1.65898	3.79968	4.15366	4.60864	1.83436	5.1122	6.76203	3.31713	3.74267	2.99468	1.98071	4.94075	6.77844	3.39968	4.23072	2.95211	1.98071	5.20803	7.04731	3.62597	4.40301	3.15218	1.98071	5.11679	6.61827	4.61112	5.016	5.59582	4.4045	5.09115	6.4037	4.87722
Excalibur_c3270_1566	1B	33.363	3.99971	5.03897	5.22359	2.1199	3.59518	3.87066	4.08337	1.65997	3.80084	4.15474	4.61034	1.8353	5.11231	6.76009	3.31619	3.74276	2.9927	1.98068	4.94088	6.77661	3.3989	4.23085	2.95017	1.98068	5.2082	7.04563	3.62527	4.40313	3.1503	1.98068	5.11715	6.61804	4.61054	5.01629	5.59559	4.40429	5.0915	6.40347	4.87672
wsnp_Ex_c5780_10153638	1B	33.363	4.01525	5.17067	5.22289	2.17137	3.60035	4.00681	4.1486	1.70315	3.81242	4.24945	4.61685	1.86578	5.11238	6.75816	3.31525	3.74274	2.99072	1.98059	4.94096	6.77481	3.39813	4.23093	2.94824	1.98059	5.20831	7.04396	3.62458	4.40319	3.14843	1.98059	5.11748	6.61788	4.60998	5.01655	5.59544	4.4041	5.09182	6.40332	4.87623
Tdurum_contig44861_237	1B	33.363	4.01526	5.17074	5.22289	2.1714	3.60036	4.00688	4.14864	1.70317	3.81243	4.2495	4.61686	1.86579	5.11238	6.75816	3.31525	3.74274	2.99072	1.98059	4.94095	6.77481	3.39813	4.23093	2.94824	1.98059	5.20831	7.04395	3.62458	4.40319	3.14843	1.98059	5.11748	6.61788	4.60998	5.01655	5.59544	4.4041	5.09182	6.40332	4.87623
RAC875_c51663_87	1B	33.8653	4.05071	5.22152	5.38212	2.42675	3.61649	4.12187	4.24106	1.97542	3.83988	4.29756	4.73962	2.12135	6.15877	6.59844	3.98907	4.42635	4.04869	2.56014	5.83566	6.42992	4.00141	4.74337	3.95136	2.56014	6.0086	6.68382	4.18926	4.83027	4.12948	2.56014	5.03995	6.76802	4.68144	4.93029	5.7622	4.42889	5.01174	6.5694	4.95607
Tdurum_contig34049_172	1B	35.3883	3.91586	4.38149	5.16292	2.64431	3.42782	3.58362	4.05045	2.37853	3.72701	3.63283	4.58595	2.54729	6.34922	7.30279	4.78764	4.26712	4.65263	2.33434	5.93529	7.24943	4.78403	4.60519	4.56652	2.33434	6.11335	7.4563	4.9782	4.70863	4.70355	2.33434	5.04738	7.12245	4.74124	4.89931	6.12374	4.39799	4.99572	6.92882	4.96933
BS00065053_51	1B	35.8908	4.08987	4.43967	4.55576	2.82139	3.58455	3.69054	3.58127	2.5841	3.88324	3.80482	4.15439	2.79214	6.19051	6.69526	4.39585	4.16014	4.30581	2.25248	5.74575	6.64774	4.40272	4.53821	4.32477	2.25248	5.90906	6.8533	4.63035	4.69382	4.50844	2.25248	4.96184	7.16758	4.78538	4.81973	6.15328	4.43525	4.92428	6.96729	5.03198
IAAV7704	1B	38.958	4.42411	4.53675	4.16714	3.53649	4.01767	4.32542	3.30622	3.30857	4.28975	4.47791	3.85761	3.73791	5.94255	6.0106	3.12272	5.52143	4.78429	2.47159	5.46138	6.06955	3.15421	5.92308	4.90374	2.47159	5.65081	6.26013	3.36217	6.22499	5.12145	2.47159	6.06887	8.62288	5.64947	5.90332	7.68781	5.09605	6.00595	8.47442	5.77887
Tdurum_contig75938_1546	1B	39.4605	4.42159	4.60602	4.22722	3.57777	4.02347	4.40903	3.35497	3.35284	4.29113	4.57173	3.90444	3.78506	5.98751	5.98908	3.0649	5.81166	4.85006	2.49615	5.50936	6.05088	3.08993	6.21159	4.9856	2.49615	5.69875	6.24112	3.29506	6.52254	5.21106	2.49615	6.15631	8.81156	5.68357	5.9921	7.87538	5.1243	6.09295	8.66926	5.80882
RAC875_c826_839	1B	39.963	4.47405	4.78044	4.62637	3.821	4.07249	4.44375	3.65375	3.6172	4.33671	4.64992	4.17687	4.0228	5.89238	5.87614	2.95731	5.92172	4.89613	2.5661	5.37898	5.96324	2.99233	6.36318	5.06909	2.5661	5.55549	6.18286	3.21833	6.70709	5.32064	2.5661	6.17432	9.03294	5.52816	5.99566	8.12338	4.9871	6.08104	8.91393	5.6517
BS00022902_51	1B	39.963	4.47405	4.78045	4.62638	3.821	4.07249	4.44376	3.65376	3.61721	4.33671	4.64993	4.17688	4.0228	5.89238	5.87614	2.95731	5.92173	4.89614	2.56611	5.37898	5.96324	2.99233	6.36319	5.0691	2.56611	5.55549	6.18286	3.21833	6.7071	5.32065	2.56611	6.17431	9.03294	5.52815	5.99565	8.12338	4.9871	6.08103	8.91393	5.6517
BS00099829_51	1B	39.963	4.47405	4.78045	4.62638	3.821	4.07249	4.44376	3.65376	3.61721	4.33671	4.64993	4.17688	4.0228	5.89238	5.87614	2.9573	5.92173	4.89614	2.56611	5.37898	5.96324	2.99233	6.36319	5.0691	2.56611	5.55549	6.18286	3.21833	6.7071	5.32065	2.56611	6.17431	9.03294	5.52815	5.99565	8.12338	4.9871	6.08103	8.91393	5.6517
RAC875_c20904_686	1B	42.2652	4.51416	4.77727	4.41325	3.72274	4.11436	4.50488	3.45564	3.54837	4.37468	4.65876	3.96678	3.9626	5.96138	6.0997	2.95739	6.07044	5.34467	2.73543	5.4778	6.23495	3.00028	6.57838	5.56384	2.73543	5.66738	6.44612	3.21913	6.91154	5.82692	2.73543	6.12554	9.00917	5.57823	5.95796	8.0968	4.99817	6.05565	8.8963	5.67654
Excalibur_c46902_92	1B	46.8696	4.62983	4.50933	3.77289	3.74726	4.22656	4.32558	2.85221	3.6025	4.47429	4.44863	3.35859	4.03113	5.95159	6.16914	2.96211	6.32566	6.0275	3.11555	5.4727	6.34141	3.01645	6.94456	6.29278	3.11555	5.65514	6.54361	3.22722	7.27565	6.55991	3.11555	6.14153	9.06521	5.59759	5.97763	8.11644	4.9853	6.07766	8.9411	5.67029
RAC875_c13585_778	1B	50.4659	4.72031	4.57272	3.31545	3.64597	4.31377	4.54617	2.53148	3.43352	4.55159	4.6367	2.989	3.79201	6.02918	6.08823	4.12222	5.03829	5.29914	3.38119	5.49951	6.21317	4.26433	5.4542	5.49743	3.38119	5.65255	6.40564	4.48326	5.81753	5.73698	3.38119	6.24573	9.54617	5.6146	6.09774	8.58834	4.98763	6.18693	9.41358	5.65771
BS00022916_51	1B	52.507	4.62777	5.10191	3.41122	3.74683	4.20515	5.12027	2.71303	3.44996	4.48367	5.1663	3.1193	3.7853	5.72958	6.01148	3.20584	5.43331	4.9513	2.43771	5.21351	6.08191	3.3137	5.81203	5.10322	2.43771	5.40108	6.31684	3.57537	6.15328	5.33864	2.43771	6.03118	9.74998	5.5382	5.87221	8.67281	4.79233	5.96713	9.53285	5.44024
wsnp_Ex_c25782_35041189	1B	53.0095	4.65239	5.28752	3.50362	3.76133	4.22343	5.31917	2.81636	3.44026	4.50477	5.35623	3.22316	3.77189	5.73884	6.07876	3.18752	5.51247	4.97512	2.45582	5.22865	6.1337	3.26468	5.94392	5.13786	2.45582	5.42055	6.36529	3.51757	6.29773	5.37652	2.45582	6.02613	9.77506	5.54123	5.86369	8.67542	4.77528	5.96014	9.54124	5.41823
BS00068456_51	1B	53.512	4.67172	5.43733	3.62466	3.79844	4.239	5.47113	2.95585	3.45022	4.5209	5.49052	3.34779	3.77903	5.73596	6.16662	3.04677	5.78087	5.1355	2.51509	5.23762	6.22344	3.10205	6.27133	5.31767	2.51509	5.43621	6.44921	3.34378	6.62951	5.55596	2.51509	6.00162	9.79855	5.48255	5.8376	8.67593	4.70106	5.9367	9.55137	5.33702
CAP8_rep_c9642_82	1B	55.035	4.94528	5.36197	3.36938	3.78671	4.49197	5.35476	2.58732	3.3129	4.75338	5.40445	3.07993	3.60425	5.51157	6.09988	3.11499	6.22038	5.35238	2.47196	5.01503	6.11621	3.1443	6.52121	5.49055	2.47196	5.2128	6.32748	3.35334	6.83614	5.70861	2.47196	6.44576	10.2692	6.06996	6.27258	9.08233	5.17008	6.38421	9.98927	5.83858
Kukri_c8533_1398	1B	55.035	4.94529	5.36196	3.36939	3.78671	4.49198	5.35475	2.58731	3.31291	4.75338	5.40444	3.07992	3.60426	5.51157	6.09988	3.11499	6.22038	5.35238	2.47196	5.01502	6.11621	3.1443	6.52121	5.49055	2.47196	5.2128	6.32748	3.35334	6.83614	5.70861	2.47196	6.44576	10.2692	6.06997	6.27259	9.08234	5.17008	6.38421	9.98927	5.83859
Kukri_c4376_388	1B	55.5375	5.04428	5.30873	3.38243	3.79937	4.57927	5.22984	2.53535	3.30153	4.83417	5.29806	3.05206	3.57535	5.44801	6.08809	3.13784	6.21732	5.39135	2.4876	4.94965	6.10486	3.16322	6.50731	5.53021	2.4876	5.14997	6.31772	3.36747	6.8292	5.75087	2.4876	6.54033	10.4321	6.19912	6.35722	9.22159	5.26824	6.46684	10.1377	5.94399
BS00087784_51	1B	55.5375	5.04428	5.30873	3.38243	3.79937	4.57928	5.22984	2.53535	3.30153	4.83417	5.29806	3.05206	3.57535	5.44801	6.08809	3.13784	6.21732	5.39135	2.4876	4.94965	6.10486	3.16322	6.50731	5.53021	2.4876	5.14997	6.31772	3.36747	6.82919	5.75087	2.4876	6.54034	10.4321	6.19912	6.35722	9.2216	5.26824	6.46684	10.1377	5.944
RAC875_c29906_275	1B	55.5375	5.04428	5.30873	3.38244	3.79937	4.57928	5.22985	2.53535	3.30153	4.83417	5.29806	3.05207	3.57535	5.44801	6.08809	3.13784	6.21732	5.39135	2.4876	4.94965	6.10486	3.16322	6.50731	5.53021	2.4876	5.14997	6.31772	3.36747	6.82919	5.75087	2.4876	6.54034	10.4321	6.19912	6.35722	9.2216	5.26824	6.46684	10.1377	5.944
Excalibur_c26936_636	1B	55.5375	5.04428	5.30873	3.38244	3.79937	4.57928	5.22984	2.53535	3.30153	4.83417	5.29806	3.05207	3.57535	5.44801	6.08809	3.13784	6.21732	5.39135	2.48761	4.94965	6.10486	3.16322	6.50731	5.53021	2.48761	5.14997	6.31772	3.36747	6.82919	5.75087	2.48761	6.54034	10.4321	6.19912	6.35722	9.2216	5.26824	6.46684	10.1377	5.944
Kukri_c105601_74	1B	56.5476	5.00395	5.20453	3.41485	3.80835	4.54395	5.1078	2.55093	3.33186	4.79237	5.19481	3.10766	3.59833	5.46752	5.72216	3.06097	5.43196	5.08074	2.65812	4.98813	5.72677	3.07582	5.73006	5.18491	2.65812	5.19419	5.91232	3.26292	6.05886	5.37597	2.65812	6.5859	10.7362	6.49017	6.39903	9.57639	5.60497	6.50807	10.4947	6.29308
wsnp_Ku_c11987_19473636	1B	56.5477	5.00395	5.20453	3.41485	3.80835	4.54395	5.1078	2.55093	3.33186	4.79238	5.19481	3.10767	3.59833	5.46752	5.72216	3.06097	5.43195	5.08074	2.65812	4.98813	5.72677	3.07581	5.73006	5.18491	2.65812	5.19419	5.91231	3.26292	6.05886	5.37597	2.65812	6.5859	10.7362	6.49017	6.39903	9.57639	5.60497	6.50807	10.4947	6.29308
Kukri_c18006_1568	1B	56.5477	5.00395	5.20453	3.41485	3.80835	4.54395	5.1078	2.55093	3.33186	4.79238	5.19481	3.10766	3.59833	5.46752	5.72216	3.06097	5.43195	5.08074	2.65812	4.98813	5.72677	3.07581	5.73006	5.18491	2.65812	5.19419	5.91231	3.26292	6.05886	5.37597	2.65812	6.5859	10.7362	6.49017	6.39903	9.57639	5.60497	6.50807	10.4947	6.29308
wsnp_Ku_rep_c70742_70379526	1B	56.5477	5.00395	5.20452	3.41485	3.80835	4.54394	5.10778	2.55092	3.33185	4.79237	5.1948	3.10766	3.59832	5.46752	5.72214	3.06096	5.43195	5.08073	2.65812	4.98812	5.72675	3.07581	5.73005	5.18491	2.65812	5.19418	5.9123	3.26291	6.05885	5.37597	2.65812	6.5859	10.7362	6.49017	6.39903	9.57639	5.60497	6.50807	10.4947	6.29308
Ra_c16879_977	1B	56.5477	5.00394	5.20452	3.41485	3.80835	4.54394	5.10778	2.55092	3.33185	4.79237	5.19479	3.10766	3.59832	5.46751	5.72214	3.06096	5.43195	5.08073	2.65812	4.98812	5.72675	3.0758	5.73005	5.1849	2.65812	5.19418	5.9123	3.26291	6.05885	5.37596	2.65812	6.5859	10.7362	6.49017	6.39903	9.57639	5.60497	6.50807	10.4947	6.29308
RAC875_rep_c109416_191	1B	59.0602	5.01123	4.79919	3.47803	3.47122	4.51422	4.50786	2.3388	2.90973	4.76654	4.64651	3.03756	3.20032	5.14479	5.14849	2.73378	5.19529	4.93632	2.89575	4.65122	5.16422	2.74304	5.39105	5.03943	2.89575	4.85364	5.34698	2.9088	5.71404	5.24009	2.89575	6.46328	10.3152	6.14696	6.28537	9.25179	5.2517	6.40567	10.1604	5.95925
RFL_Contig2852_1839	1B	69.6024	5.1805	3.69214	6.67431	3.91919	4.75059	2.76002	5.11082	3.5575	4.81998	2.91434	6.00936	3.72372	4.75578	5.49295	2.61037	5.01425	4.86297	2.86266	4.34442	5.58488	2.66355	5.05153	4.96585	2.86266	4.60185	5.88422	2.91142	5.54081	5.28698	2.86266	5.23998	7.39962	4.77464	5.06788	6.60426	4.39462	5.18675	7.47061	5.09862
Excalibur_c18876_334	1B	70.105	4.9197	3.69058	6.45462	4.06849	4.51018	2.61082	4.8214	3.66915	4.56329	2.75656	5.7231	3.83395	4.65691	4.74826	2.48961	4.27455	4.5503	3.32052	4.22099	4.74	2.52229	4.14587	4.59532	3.32052	4.44855	4.99741	2.72982	4.63427	4.88113	3.32052	5.10844	7.31229	4.93632	4.91855	6.49795	4.51107	5.01791	7.38392	5.2479
BobWhite_c39153_131	1B	70.6075	4.77754	3.71602	6.27547	4.03262	4.36318	2.56806	4.62238	3.61316	4.42018	2.72972	5.51919	3.78635	4.63148	4.65902	2.49025	4.24797	4.51596	3.37231	4.19478	4.6526	2.52156	4.11588	4.56064	3.37231	4.42145	4.90478	2.72623	4.60207	4.84451	3.37231	5.02485	7.13562	4.88573	4.8322	6.32243	4.43599	4.92787	7.21241	5.17523
Ex_c40520_1484	1B	71.11	4.51575	3.83782	5.9241	3.66087	4.08792	2.69538	4.16891	3.15124	4.20881	2.91855	5.10765	3.35987	4.64729	4.64094	2.52729	4.19406	4.43674	3.38678	4.21381	4.65289	2.56794	4.06117	4.46221	3.38678	4.441	4.9113	2.78118	4.52874	4.7261	3.38678	4.97641	7.40171	5.04319	4.79694	6.62667	4.60172	4.89405	7.50698	5.33907
IAAV2452	1B	71.6125	4.57919	4.31387	6.27097	3.8823	4.13876	3.08819	4.50249	3.43267	4.25122	3.31684	5.41336	3.69535	4.63658	4.63084	2.52083	4.19208	4.40644	3.39007	4.20338	4.64389	2.56143	4.0617	4.43116	3.39007	4.43054	4.9023	2.77487	4.53041	4.69415	3.39007	4.93915	7.34301	5.0152	4.76012	6.57916	4.5908	4.8574	7.45656	5.32846
Excalibur_c89515_95	1B	72.6175	4.54204	5.15534	7.24491	3.96784	4.10067	3.89723	5.4523	3.52093	4.21154	4.1426	6.33998	3.80197	4.61752	4.61041	2.50825	4.18685	4.34683	3.39848	4.18494	4.62608	2.54897	4.06185	4.37012	3.39848	4.41185	4.88453	2.76293	4.53279	4.63147	3.39848	4.87286	7.20036	4.9325	4.69497	6.45982	4.53773	4.79265	7.32961	5.27334
IAAV7043	1B	73.6226	4.51181	5.1629	7.23194	3.91406	4.06832	3.92455	5.44192	3.46169	4.17761	4.19945	6.33527	3.74098	4.60255	4.59128	2.49613	4.18004	4.28961	3.4083	4.17056	4.60903	2.53696	4.06079	4.31151	3.4083	4.39705	4.86772	2.75162	4.5339	4.57144	3.4083	4.82189	7.0336	4.82564	4.64508	6.31459	4.45257	4.74298	7.17545	5.18294
Ku_c5960_496	1B	74.1251	4.7528	4.88057	7.65538	4.13232	4.36367	3.7753	6.04711	3.74708	4.42842	3.98951	6.89618	3.93726	4.56043	4.59834	2.44831	4.22716	4.33548	3.41265	4.12666	4.60503	2.48398	4.11376	4.37693	3.41265	4.35362	4.85848	2.69093	4.60406	4.65248	3.41265	4.89747	6.44518	4.57167	4.71552	5.66951	4.21207	4.80413	6.53127	4.91811
BS00021995_51	1B	76.6531	4.5804	3.76011	6.32429	3.88202	4.19222	2.61294	4.7493	3.48576	4.25768	2.89021	5.64139	3.66499	4.52365	4.60751	2.40684	4.20911	4.22076	3.42562	4.10043	4.6145	2.44597	4.10929	4.26197	3.42562	4.32595	4.86541	2.65603	4.60454	4.53795	3.42562	4.77293	6.23706	4.65316	4.58289	5.43411	4.2924	4.66326	6.30746	4.99572
Kukri_rep_c111517_289	1B	76.6531	4.5804	3.76011	6.32429	3.88203	4.19222	2.61294	4.7493	3.48576	4.25768	2.89021	5.64139	3.66499	4.52365	4.60751	2.40684	4.20911	4.22076	3.42562	4.10043	4.6145	2.44597	4.10929	4.26197	3.42562	4.32595	4.86541	2.65603	4.60454	4.53794	3.42562	4.77293	6.23706	4.65316	4.58289	5.43411	4.2924	4.66326	6.30746	4.99572
wsnp_BE443531B_Ta_1_1	1B	78.6942	4.48608	3.99732	6.29712	3.81621	4.11139	2.73753	4.68111	3.40986	4.20657	3.06177	5.57438	3.59198	4.48778	4.21534	2.18233	3.72665	3.99598	3.29841	4.06874	4.22337	2.21251	3.6776	4.03227	3.29841	4.2813	4.47452	2.42272	4.12544	4.2925	3.29841	4.71046	6.15469	4.74836	4.51191	5.32368	4.39201	4.5789	6.20439	5.09163
Ku_c11813_215	1B	81.491	4.50371	4.31226	6.62815	4.29249	4.18224	3.27285	5.29233	3.91186	4.30636	3.61157	6.269	4.07495	4.56314	4.01958	1.92038	3.68253	3.83673	3.05301	4.11673	3.94786	1.90828	3.55069	3.78054	3.05301	4.29263	4.19198	2.10258	3.8951	3.997	3.05301	4.85761	6.63221	4.88061	4.63775	5.82065	4.53288	4.68391	6.68802	5.26904
RAC875_rep_c95069_54	1B	81.491	4.50371	4.31229	6.62818	4.29249	4.18224	3.27288	5.29237	3.91187	4.30636	3.6116	6.26903	4.07496	4.56314	4.01959	1.92038	3.68253	3.83673	3.05301	4.11673	3.94786	1.90828	3.55069	3.78054	3.05301	4.29263	4.19198	2.10257	3.8951	3.997	3.05301	4.85761	6.63221	4.88061	4.63775	5.82065	4.53288	4.68391	6.68802	5.26903
BS00063866_51	1B	81.9935	4.62345	5.72565	8.44689	4.47278	4.35074	4.87053	7.25864	4.11927	4.47711	5.19965	8.17078	4.26947	4.64562	4.08083	1.9318	3.6849	3.85161	3.05464	4.19107	3.99612	1.91344	3.54591	3.78238	3.05464	4.35861	4.23135	2.10077	3.87218	3.98686	3.05464	4.86293	6.72288	4.81888	4.64341	5.89776	4.4482	4.68828	6.77418	5.19233
Excalibur_c6497_535	1B	81.9935	4.62344	5.72566	8.44691	4.47278	4.35074	4.87055	7.25866	4.11927	4.47711	5.19966	8.1708	4.26947	4.64562	4.08083	1.9318	3.6849	3.85161	3.05464	4.19107	3.99612	1.91344	3.54591	3.78238	3.05464	4.35861	4.23135	2.10077	3.87218	3.98686	3.05464	4.86293	6.72288	4.81888	4.64341	5.89776	4.44819	4.68828	6.77418	5.19233
BobWhite_c1456_615	1B	81.9935	4.62344	5.72566	8.44691	4.47278	4.35073	4.87054	7.25866	4.11927	4.4771	5.19966	8.1708	4.26947	4.64562	4.08083	1.9318	3.6849	3.85162	3.05464	4.19107	3.99612	1.91345	3.54591	3.78238	3.05464	4.35861	4.23135	2.10077	3.87218	3.98686	3.05464	4.86293	6.72289	4.81888	4.64341	5.89776	4.4482	4.68828	6.77418	5.19233
BS00067244_51	1B	82.496	4.55576	5.75653	8.38691	4.53994	4.25585	4.76025	7.07478	4.19121	4.38508	5.07875	7.98412	4.32802	4.70289	4.15411	2.22482	3.72153	3.92017	3.05503	4.24523	4.06604	2.20666	3.54954	3.81627	3.05503	4.40372	4.30318	2.40279	3.85964	4.0076	3.05503	4.85699	6.9269	4.88602	4.63585	6.08772	4.52944	4.67853	6.98073	5.28339
BS00031023_51	1B	82.496	4.55576	5.75653	8.38691	4.53994	4.25584	4.76025	7.07478	4.19121	4.38508	5.07875	7.98412	4.32802	4.70289	4.15411	2.22482	3.72153	3.92017	3.05503	4.24523	4.06604	2.20666	3.54954	3.81627	3.05503	4.40372	4.30318	2.40279	3.85964	4.0076	3.05503	4.85699	6.9269	4.88602	4.63585	6.08772	4.52944	4.67853	6.98073	5.28339
BS00050630_51	1B	83.5061	4.78699	5.8771	8.19815	4.45711	4.36671	4.73458	6.8249	4.00407	4.47288	5.05946	7.73335	4.19921	4.61906	4.11656	2.15531	3.74242	3.90452	3.05364	4.16211	4.03812	2.13828	3.60855	3.82648	3.05364	4.32024	4.27836	2.33716	3.93286	4.03487	3.05364	4.86843	6.87326	4.83986	4.6593	6.05219	4.49852	4.70914	6.94172	5.24025
BS00031024_51	1B	84.5163	4.75972	5.93451	8.2177	4.44118	4.30002	4.73582	6.73183	3.94192	4.39542	5.10383	7.64347	4.14801	4.53952	4.14578	2.09451	3.80725	3.90892	3.0682	4.08861	4.07522	2.07919	3.7114	3.85681	3.0682	4.24675	4.32149	2.28278	4.05298	4.08401	3.0682	5.00606	6.96001	5.07711	4.80143	6.09675	4.6917	4.85488	6.99875	5.44979
wsnp_Ra_c8506_14401408	1B	85.5264	4.71245	5.58746	7.90205	4.40685	4.19552	4.59441	6.50409	3.89829	4.27605	4.90279	7.40617	4.13583	4.43526	4.34472	2.10497	3.96535	3.96282	3.08452	3.99429	4.27882	2.09523	3.89487	3.9342	3.08452	4.14987	4.5386	2.31196	4.25225	4.18214	3.08452	5.21201	7.00527	5.13248	5.02395	6.12584	4.73854	5.0843	7.0277	5.48089
wsnp_BE637864B_Ta_1_1	1B	85.5264	4.71245	5.58746	7.90204	4.40685	4.19552	4.59441	6.50408	3.89829	4.27605	4.90279	7.40616	4.13583	4.43526	4.34472	2.10497	3.96535	3.96282	3.08452	3.99429	4.27882	2.09523	3.89488	3.9342	3.08452	4.14987	4.5386	2.31196	4.25226	4.18214	3.08452	5.21201	7.00527	5.13248	5.02395	6.12584	4.73854	5.0843	7.0277	5.48089
BobWhite_c9316_300	1B	86.0289	4.67913	5.44509	7.80641	4.38078	4.15655	4.44771	6.40993	3.86764	4.23864	4.75145	7.31057	4.10816	4.44067	4.59168	2.22193	4.12335	4.03514	3.06982	4.00294	4.52331	2.21753	4.04126	4.01469	3.06982	4.15297	4.79529	2.44956	4.40721	4.27428	3.06982	5.27576	6.98313	5.0641	5.09517	6.09617	4.66924	5.15953	7.00014	5.3988
CAP11_c7652_277	1B	87.034	4.59298	5.19534	7.64765	4.28352	4.04983	4.19271	6.18182	3.71912	4.12527	4.48756	7.0725	3.94775	3.86598	4.62636	3.296	4.22941	4.17959	2.71425	3.30237	4.45141	3.19248	4.10221	4.13119	2.71425	3.39006	4.72646	3.44561	4.46689	4.39569	2.71425	5.37935	7.23844	5.08659	5.21341	6.35017	4.71097	5.28551	7.25685	5.41158
Kukri_c24120_83	1B	87.5365	4.79976	5.07833	7.53217	4.41008	4.25437	4.10236	6.00203	3.86675	4.2838	4.43279	6.85742	4.00802	3.66347	4.05747	2.24425	4.34867	4.3222	2.73109	3.19981	3.94233	2.19237	4.20549	4.2934	2.73109	3.31559	4.19893	2.39787	4.61615	4.5748	2.73109	4.89301	7.1616	4.99407	4.72651	6.31469	4.64346	4.81212	7.22064	5.35704
RAC875_rep_c69360_259	1B	88.039	4.91128	5.1627	7.5699	4.47695	4.33076	4.11672	5.9716	3.88148	4.3621	4.45425	6.82561	4.03224	3.71287	3.98482	2.33284	4.37324	4.33077	2.73154	3.25404	3.86069	2.27382	4.20874	4.29541	2.73154	3.38149	4.11479	2.4739	4.6326	4.57759	2.73154	4.86817	7.21027	5.00012	4.70078	6.36976	4.64395	4.78488	7.27491	5.3529
BS00068239_51	1B	91.0695	4.32887	5.19139	7.71751	4.53364	3.90306	3.96109	5.98025	4.02599	3.99049	4.33081	6.8524	4.21592	4.44382	4.39274	3.82796	4.58069	4.28072	2.79672	3.93183	4.16646	3.71331	4.29473	4.20182	2.79672	4.13071	4.45609	3.98525	4.73587	4.47752	2.79672	5.07894	7.40543	4.92994	4.89662	6.58686	4.53529	4.95945	7.48732	5.24166
Excalibur_c30762_713	1B	91.572	4.1434	5.10708	7.69911	4.50269	3.69704	3.87668	5.96064	3.93065	3.81689	4.27571	6.83148	4.1554	5.17266	4.60924	3.46453	4.73743	4.29	2.65935	4.55525	4.38743	3.41182	4.40702	4.20653	2.65935	4.76714	4.68914	3.68469	4.8712	4.47821	2.65935	5.03414	7.3353	4.76201	4.84784	6.51368	4.33913	4.91288	7.41577	5.06147
BobWhite_rep_c62985_546	1B	91.5721	4.1434	5.10708	7.69911	4.5027	3.69704	3.87668	5.96063	3.93065	3.81689	4.27571	6.83148	4.15541	5.17266	4.60923	3.46454	4.73744	4.29	2.65935	4.55525	4.38742	3.41182	4.40703	4.20654	2.65935	4.76715	4.68913	3.68469	4.87121	4.47821	2.65935	5.03413	7.3353	4.76201	4.84783	6.51368	4.33913	4.91287	7.41577	5.06146
BS00097433_51	1B	91.5721	4.1434	5.10708	7.69912	4.50272	3.69704	3.87667	5.96063	3.93066	3.81689	4.27571	6.83147	4.15542	5.17268	4.60923	3.46453	4.73744	4.29	2.65936	4.55527	4.38743	3.41182	4.40703	4.20654	2.65936	4.76716	4.68913	3.68468	4.87121	4.47821	2.65936	5.03414	7.3353	4.762	4.84783	6.51368	4.33912	4.91288	7.41577	5.06145
BS00106581_51	1B	91.5722	4.1434	5.10708	7.69913	4.50275	3.69704	3.87666	5.96063	3.93069	3.81689	4.2757	6.83147	4.15544	5.1727	4.60923	3.46452	4.73745	4.29	2.65937	4.55529	4.38743	3.4118	4.40704	4.20654	2.65937	4.76719	4.68914	3.68467	4.87122	4.47821	2.65937	5.03416	7.33529	4.76197	4.84785	6.51368	4.3391	4.9129	7.41577	5.06144
BS00042054_51	1B	91.5722	4.1434	5.10709	7.69913	4.50276	3.69704	3.87666	5.96063	3.93069	3.81689	4.27569	6.83147	4.15544	5.17271	4.60923	3.46451	4.73745	4.29	2.65937	4.5553	4.38743	3.4118	4.40704	4.20654	2.65937	4.76719	4.68914	3.68467	4.87122	4.47821	2.65937	5.03416	7.33529	4.76197	4.84786	6.51368	4.33909	4.9129	7.41576	5.06143
Ex_c3265_2068	1B	92.0746	4.28587	4.32295	7.0925	4.79543	3.81589	3.09287	5.40524	4.13048	3.92155	3.44918	6.28179	4.2964	5.46085	4.58735	3.31413	4.78314	4.26895	2.81505	4.85185	4.36742	3.25556	4.46214	4.17554	2.81505	5.07635	4.66009	3.50304	4.92842	4.436	2.81505	5.21783	7.32149	4.59081	5.04336	6.52766	4.2097	5.12697	7.41916	4.92242
Ra_c15153_324	1B	93.0847	4.22393	4.32241	7.0624	5.00681	3.77932	3.00774	5.3439	4.28622	3.87269	3.35384	6.22322	4.43189	5.33933	4.51003	3.44815	4.90612	4.36656	2.87742	4.7821	4.3196	3.40189	4.56908	4.26234	2.87742	5.03386	4.61781	3.66481	5.03652	4.51557	2.87742	5.11489	7.31123	4.62789	4.93426	6.51077	4.22582	5.0142	7.40417	4.92622
Kukri_rep_c112401_78	1B	101.922	4.14655	4.03295	6.41101	4.59114	3.65966	2.79211	4.71636	4.01425	3.78036	3.01269	5.43915	4.12059	4.02373	4.99301	2.88118	5.10235	4.56473	3.0261	3.49594	4.83496	2.85566	4.90627	4.4977	3.0261	3.68222	5.15382	3.14432	5.37441	4.75444	3.0261	5.2557	6.46471	4.03419	5.11495	5.61963	3.61382	5.21096	6.50572	4.27296
RAC875_c15207_450	1B	103.43	4.20237	4.16921	6.4447	4.60489	3.73292	2.91351	4.74793	3.9955	3.85393	3.12155	5.46324	4.08569	4.28788	5.20398	3.80467	5.74316	5.37344	3.2317	3.70783	4.92449	3.65606	5.32326	5.24455	3.2317	3.87179	5.23785	3.91412	5.66646	5.45704	3.2317	5.17178	6.69534	4.80253	5.0128	5.80409	4.1157	5.1092	6.69528	4.74636
BS00084305_51	1B	103.43	4.20238	4.16921	6.4447	4.60489	3.73292	2.91351	4.74793	3.9955	3.85393	3.12155	5.46324	4.08569	4.28788	5.20397	3.80467	5.74316	5.37344	3.2317	3.70783	4.92448	3.65606	5.32325	5.24455	3.2317	3.87179	5.23785	3.91412	5.66646	5.45704	3.2317	5.17178	6.69534	4.80253	5.0128	5.80409	4.1157	5.10919	6.69528	4.74637
Tdurum_contig10663_267	1B	103.932	4.27081	4.02862	6.33924	4.56044	3.79668	2.8046	4.6791	3.96236	3.91649	3.00863	5.40917	4.05146	4.34031	4.90999	3.64444	5.6886	5.46119	3.32846	3.76185	4.64549	3.4894	5.26446	5.34048	3.32846	3.93182	4.95925	3.74214	5.61646	5.55596	3.32846	4.98969	6.76958	4.92434	4.81297	5.85795	4.21887	4.90221	6.75521	4.8385
BS00004418_51	1B	104.435	4.42214	3.8088	6.24113	4.50772	3.9372	2.66252	4.63497	3.93143	4.05348	2.8789	5.4119	4.04413	4.39904	4.58034	3.4384	5.62904	5.51177	3.44293	3.83411	4.38312	3.29174	5.21091	5.39805	3.44293	4.0136	4.68858	3.53331	5.57533	5.61338	3.44293	4.67523	6.87474	5.17522	4.48056	5.93889	4.43125	4.56202	6.84289	5.03754
BobWhite_c29857_228	1B	104.435	4.42215	3.8088	6.24113	4.50772	3.93721	2.66252	4.63497	3.93143	4.0535	2.8789	5.41191	4.04413	4.39904	4.58034	3.4384	5.62904	5.51175	3.44293	3.8341	4.38312	3.29174	5.21091	5.39804	3.44293	4.0136	4.68858	3.53332	5.57533	5.61337	3.44293	4.67524	6.87478	5.17524	4.48057	5.93892	4.43126	4.56203	6.84292	5.03756
IAAV4676	1B	104.435	4.52016	3.78614	6.25571	4.52163	4.022	2.64178	4.63725	3.94192	4.14232	2.87964	5.43153	4.07283	4.4023	4.57051	3.42313	5.62305	5.48826	3.44089	3.83802	4.37392	3.27606	5.20314	5.37368	3.44089	4.01776	4.679	3.51717	5.56799	5.58845	3.44089	4.67942	6.96012	5.25128	4.48246	6.01702	4.49401	4.56244	6.92255	5.09802
Tdurum_contig101101_264	1B	104.436	5.3207	3.89174	6.42793	4.73489	4.73593	2.8023	4.66361	4.22166	4.83792	3.11845	5.47161	4.4248	4.37384	4.42206	3.19671	5.53159	5.31738	3.41223	3.81889	4.24	3.05227	5.09562	5.19948	3.41223	4.0024	4.54107	3.28898	5.46836	5.41298	3.41223	4.6749	7.59788	5.56135	4.46422	6.65192	4.81191	4.53266	7.54908	5.40611
BS00024274_51	1B	104.436	5.3952	3.85875	6.42998	4.75296	4.80663	2.75833	4.63961	4.2637	4.90702	3.07323	5.4468	4.46681	4.35535	4.36838	3.10848	5.48436	5.27374	3.40255	3.80493	4.1939	2.96798	5.04602	5.15774	3.40255	3.99024	4.49365	3.20365	5.42284	5.37256	3.40255	4.68508	7.67899	5.49229	4.47224	6.74987	4.77431	4.53834	7.63963	5.36923
Ku_c7557_633	1B	104.437	5.18635	3.73748	6.58262	4.98053	4.63968	2.62513	4.69753	4.49246	4.73841	2.93145	5.49179	4.67125	4.31163	4.39831	2.37117	5.05475	4.98879	3.44718	3.90201	4.40025	2.39133	4.81745	4.98947	3.44718	4.13716	4.69852	2.65179	5.2657	5.25882	3.44718	4.7292	7.74054	4.95568	4.51149	6.88822	4.39204	4.57053	7.75418	4.9998
BS00066398_51	1B	104.437	5.07154	3.72136	6.60329	5.0175	4.53784	2.61135	4.71582	4.50796	4.63716	2.91658	5.50671	4.67708	4.47672	4.98617	2.80035	5.26408	5.25624	3.57817	4.10645	5.00999	2.86999	5.16015	5.30414	3.57817	4.35314	5.32103	3.15789	5.61434	5.5935	3.57817	4.73507	7.70581	4.86423	4.51753	6.86265	4.31986	4.5763	7.7269	4.93005
BS00067404_51	1B	104.437	5.06558	3.71865	6.60493	5.01901	4.53168	2.60798	4.71735	4.50598	4.63098	2.91286	5.50785	4.67242	4.53098	5.16403	2.99835	5.36656	5.36361	3.61406	4.16022	5.17873	3.06731	5.28397	5.41496	3.61406	4.40562	5.49277	3.36003	5.73229	5.70471	3.61406	4.73612	7.69548	4.84179	4.51863	6.85439	4.30189	4.57735	7.71831	4.91268
IAAV1624	1B	104.437	5.06547	3.7186	6.60518	5.01889	4.5316	2.60791	4.71733	4.50588	4.63089	2.91279	5.50778	4.67233	4.5312	5.16476	2.99922	5.367	5.36402	3.6142	4.16043	5.17942	3.06816	5.28447	5.41538	3.6142	4.40582	5.49347	3.36091	5.73277	5.70513	3.6142	4.73615	7.69546	4.8417	4.51866	6.85437	4.30181	4.57738	7.71829	4.91261
BS00004981_51	1B	104.437	5.06548	3.71858	6.60529	5.01881	4.53161	2.60788	4.71731	4.50582	4.6309	2.91276	5.50775	4.67228	4.5312	5.16477	2.99923	5.367	5.36401	3.6142	4.16043	5.17943	3.06818	5.28448	5.41537	3.6142	4.40582	5.49349	3.36093	5.73277	5.70511	3.6142	4.73616	7.69547	4.84169	4.51867	6.85437	4.30181	4.57739	7.7183	4.9126
Ex_c2725_1442	1B	104.437	5.06551	3.71852	6.60565	5.01856	4.53165	2.60777	4.71726	4.50564	4.63093	2.91265	5.50764	4.67211	4.53121	5.16483	2.99928	5.36701	5.36397	3.6142	4.16044	5.17949	3.06823	5.28448	5.41533	3.6142	4.40583	5.49355	3.36098	5.73278	5.70507	3.6142	4.7362	7.69548	4.84168	4.51871	6.85437	4.30179	4.57743	7.71831	4.91259
IACX16878	1B	104.437	5.06547	3.71847	6.60599	5.01825	4.53161	2.60774	4.71724	4.50542	4.63088	2.91264	5.50758	4.6719	4.53122	5.16488	2.99933	5.36701	5.36392	3.61421	4.16045	5.17955	3.06828	5.28449	5.41528	3.61421	4.40584	5.4936	3.36104	5.73278	5.70503	3.61421	4.73624	7.6955	4.84166	4.51875	6.85438	4.30177	4.57747	7.71832	4.91257
BS00067709_51	1B	104.439	5.06266	3.71337	6.62887	4.99645	4.52902	2.60455	4.72036	4.48932	4.62782	2.9107	5.50618	4.65677	4.53163	5.16814	3.00229	5.36732	5.36108	3.61446	4.16105	5.18308	3.07148	5.28483	5.41243	3.61446	4.40648	5.49725	3.3645	5.73312	5.70224	3.61446	4.73868	7.69645	4.84053	4.52119	6.85469	4.30061	4.57998	7.71896	4.91152
Excalibur_c32726_279	1B	104.439	5.06264	3.71337	6.62885	4.99648	4.52901	2.60455	4.72035	4.48936	4.6278	2.9107	5.50616	4.65681	4.53163	5.16819	3.00234	5.36732	5.36104	3.61446	4.16105	5.18313	3.07153	5.28483	5.41238	3.61446	4.40649	5.49731	3.36456	5.73313	5.7022	3.61446	4.73872	7.69647	4.84051	4.52123	6.8547	4.30059	4.58002	7.71897	4.9115
IAAV5812	1B	104.439	5.06257	3.71335	6.62875	4.99663	4.52893	2.60456	4.72026	4.48953	4.62772	2.9107	5.50607	4.65698	4.53166	5.16841	3.00253	5.36734	5.36083	3.61447	4.16109	5.18337	3.07174	5.28485	5.41217	3.61447	4.40653	5.49755	3.36478	5.73314	5.70198	3.61447	4.73889	7.69654	4.84044	4.52141	6.85472	4.30051	4.5802	7.71902	4.91143
Kukri_rep_c88225_329	1B	104.439	5.06253	3.71334	6.6287	4.99669	4.5289	2.60456	4.72022	4.4896	4.62769	2.9107	5.50603	4.65705	4.53167	5.1685	3.00261	5.36734	5.36073	3.61448	4.16111	5.18347	3.07183	5.28485	5.41208	3.61448	4.40654	5.49766	3.36488	5.73315	5.70189	3.61448	4.73897	7.69657	4.84041	4.52148	6.85473	4.30048	4.58027	7.71904	4.9114
RAC875_c83089_213	1B	104.44	5.06183	3.71314	6.62776	4.99808	4.52818	2.60464	4.7194	4.49121	4.62694	2.91071	5.50516	4.65863	4.53189	5.17049	3.00438	5.36746	5.35876	3.61461	4.16146	5.18564	3.07375	5.28497	5.41009	3.61461	4.40692	5.49991	3.36698	5.73327	5.69995	3.61461	4.74058	7.69725	4.8397	4.5231	6.85498	4.29975	4.58193	7.7195	4.91075
Kukri_c7_731	1B	104.44	5.06103	3.71293	6.62686	4.99505	4.52741	2.60418	4.71876	4.48899	4.62622	2.9103	5.50449	4.65626	4.53201	5.17122	3.00495	5.36755	5.3585	3.61464	4.16161	5.18641	3.07435	5.28508	5.40983	3.61464	4.40708	5.5007	3.36763	5.73338	5.69971	3.61464	4.74101	7.69745	4.83948	4.52353	6.85508	4.29953	4.58237	7.71966	4.91055
Tdurum_contig12812_83	1B	104.44	5.06101	3.71292	6.62684	4.99496	4.52738	2.60417	4.71874	4.48892	4.6262	2.91029	5.50447	4.65619	4.53201	5.17124	3.00496	5.36755	5.35849	3.61464	4.16161	5.18643	3.07437	5.28508	5.40982	3.61464	4.40708	5.50072	3.36765	5.73338	5.69971	3.61464	4.74103	7.69746	4.83948	4.52354	6.85508	4.29952	4.58238	7.71966	4.91055
BS00071903_51	1B	104.441	5.05821	3.71292	6.62826	4.99271	4.52506	2.60394	4.72015	4.48622	4.62402	2.91012	5.50584	4.65336	4.53456	5.18177	3.00886	5.3706	5.37224	3.6139	4.16441	5.1962	3.07796	5.28908	5.42417	3.6139	4.40988	5.51057	3.37135	5.73741	5.71461	3.6139	4.7432	7.69937	4.83796	4.52574	6.8578	4.2986	4.58463	7.72214	4.90954
Excalibur_c11598_1079	1B	104.441	5.03506	3.71268	6.63797	4.97267	4.50553	2.60157	4.73014	4.46211	4.60585	2.90836	5.5156	4.6282	4.54993	5.25785	3.03501	5.39445	5.47753	3.60848	4.18122	5.26681	3.10151	5.31959	5.5333	3.60848	4.42647	5.5814	3.39521	5.76814	5.82739	3.60848	4.75474	7.69423	4.8185	4.53806	6.85984	4.28455	4.59747	7.72156	4.89398
RAC875_c2209_988	1B	104.442	5.03432	3.71247	6.63713	4.97382	4.5048	2.60158	4.72941	4.46343	4.60509	2.90831	5.51482	4.6295	4.55023	5.25999	3.03688	5.39463	5.47595	3.60858	4.18163	5.26912	3.10351	5.3198	5.53173	3.60858	4.42689	5.58377	3.39737	5.76835	5.82588	3.60858	4.75636	7.69454	4.81743	4.53968	6.85984	4.28352	4.59914	7.72172	4.89301
BS00066443_51	1B	104.937	5.69725	4.27661	7.37112	5.21626	5.19572	3.31493	5.52254	4.73805	5.31816	3.55256	6.27272	4.91656	4.68941	5.53518	3.23715	5.38184	5.13608	3.70959	4.30933	5.58425	3.3265	5.25378	5.15378	3.70959	4.55346	5.90989	3.63707	5.70034	5.45645	3.70959	5.34928	8.51941	4.64223	5.13747	7.55747	4.14146	5.22252	8.4677	4.77456
Excalibur_c41211_311	1B	105.943	5.60392	4.30713	7.47555	5.40117	5.11246	3.37465	5.68061	4.91317	5.23343	3.54902	6.35032	5.12935	4.66715	5.62954	3.34396	5.43439	5.1224	3.66565	4.30848	5.69238	3.44085	5.3272	5.15162	3.66565	4.55613	6.01851	3.75578	5.77342	5.45204	3.66565	5.70382	8.7345	4.65344	5.5014	7.72592	4.19365	5.60711	8.66345	4.82537
BS00047700_51	1B	106.445	5.62158	4.28583	7.48578	5.41275	5.12827	3.35011	5.71719	4.95006	5.25199	3.50817	6.35774	5.18687	4.47532	5.06146	2.82874	5.2082	4.90856	3.49434	4.09786	5.10107	2.89387	5.00739	4.90405	3.49434	4.34622	5.4228	3.19657	5.45372	5.18919	3.49434	5.73509	8.76618	4.62716	5.53731	7.74013	4.16108	5.64574	8.68254	4.78389
Kukri_c19709_383	1B	107.953	5.63323	4.49888	7.41752	4.92597	5.15438	3.23887	5.62596	4.38274	5.32561	3.45221	6.26903	4.5666	4.1163	4.65606	2.68462	5.18073	4.8587	3.3502	3.65085	4.58157	2.65299	4.85889	4.79712	3.3502	3.86624	4.89841	2.93007	5.27562	5.05429	3.3502	5.58375	8.19517	4.25486	5.40525	7.15611	3.82474	5.51791	8.09395	4.43313
BS00003575_51	1B	107.953	5.63323	4.49887	7.41752	4.92597	5.15438	3.23886	5.62596	4.38275	5.32561	3.4522	6.26903	4.56661	4.11629	4.65606	2.68462	5.18073	4.8587	3.3502	3.65085	4.58157	2.65299	4.85889	4.79712	3.3502	3.86624	4.89841	2.93007	5.27562	5.05429	3.3502	5.58375	8.19518	4.25486	5.40525	7.15611	3.82474	5.51791	8.09395	4.43313
RAC875_rep_c70022_1648	1B	107.953	5.63324	4.49897	7.41803	4.92609	5.15439	3.23902	5.6265	4.38285	5.32562	3.45228	6.26946	4.56676	4.11629	4.65606	2.68462	5.18073	4.8587	3.3502	3.65084	4.58156	2.65299	4.85888	4.79712	3.3502	3.86623	4.89841	2.93007	5.27562	5.05429	3.3502	5.58375	8.19519	4.25486	5.40525	7.15613	3.82474	5.51791	8.09397	4.43313
BS00022625_51	1B	107.953	5.63325	4.49904	7.41834	4.92617	5.1544	3.23912	5.62683	4.38293	5.32563	3.45234	6.26972	4.56686	4.11628	4.65605	2.68462	5.18073	4.8587	3.35019	3.65083	4.58155	2.65299	4.85889	4.79712	3.35019	3.86622	4.8984	2.93007	5.27562	5.05429	3.35019	5.58375	8.1952	4.25487	5.40525	7.15613	3.82474	5.51791	8.09397	4.43313
RAC875_rep_c72356_51	1B	108.455	5.79636	4.27295	7.19858	5.07984	5.34909	3.02162	5.50561	4.54095	5.5094	3.25539	6.16705	4.7448	3.97509	4.63711	2.69275	5.217	4.89093	3.31338	3.46427	4.54755	2.64368	4.90268	4.82881	3.31338	3.65315	4.86401	2.91296	5.32292	5.08779	3.31338	5.53151	8.35187	4.32362	5.34191	7.31194	3.89558	5.44801	8.25259	4.50481
IAAV3220	1B	114.988	5.42575	2.95946	6.46883	4.64348	4.98196	2.19559	4.73447	4.20344	5.15861	2.41915	5.54096	4.54675	4.39497	4.34369	2.7118	5.29118	4.66736	3.34904	3.93057	4.2044	2.60729	4.96393	4.55862	3.34904	4.11587	4.52454	2.85931	5.39484	4.78218	3.34904	5.45352	8.68125	4.33292	5.21832	7.67511	3.76615	5.30526	8.62216	4.41421
BS00065882_51	1B	117.506	5.25525	2.81314	5.96105	4.29403	4.7932	1.8156	4.05402	3.8771	4.96153	2.26259	5.02497	4.23233	4.51224	4.11877	2.69197	5.07693	4.49406	3.07073	4.06137	3.9588	2.57283	4.77662	4.39656	3.07073	4.22888	4.26936	2.81298	5.18537	4.61408	3.07073	5.52245	8.75943	3.93175	5.29562	7.78841	3.49404	5.38458	8.72506	4.14205
Kukri_c8308_245	1B	119.018	5.17654	2.59408	5.77515	4.29547	4.72165	1.70492	3.89383	3.88864	4.89447	2.1737	4.8921	4.25458	4.6381	3.97508	2.56536	5.01475	4.49771	3.13527	4.20345	3.82117	2.43459	4.71569	4.37214	3.13527	4.37153	4.13856	2.66709	5.13479	4.56613	3.13527	5.63829	8.85746	3.95982	5.40557	7.91632	3.55819	5.49635	8.84876	4.21602
Ku_c13515_171	1B	120.028	5.1542	2.49261	5.70109	4.31172	4.6855	1.65416	3.8288	3.90441	4.85844	2.1314	4.84531	4.27092	4.67278	3.91709	2.50791	5.03062	4.53219	3.13582	4.24613	3.76939	2.37783	4.72298	4.39427	3.13582	4.41242	4.09079	2.60656	5.14459	4.57723	3.13582	5.68953	8.88146	3.98439	5.45531	7.9571	3.60708	5.54735	8.88747	4.27078
Kukri_c49091_371	1B	121.038	5.17459	2.48316	5.72669	4.31606	4.68756	1.62175	3.80652	3.88037	4.85481	2.09967	4.84408	4.24855	4.64642	3.81259	2.44513	5.03365	4.54725	3.20435	4.22982	3.67026	2.31667	4.72034	4.39951	3.20435	4.3984	3.99334	2.54099	5.14623	4.57367	3.20435	5.72901	8.90234	4.04494	5.49048	7.98697	3.66959	5.58147	8.92033	4.34776
IAAV4491	1B	121.541	5.16945	2.43724	5.65785	4.32144	4.69733	1.61821	3.77	3.88817	4.87377	2.09928	4.81177	4.25819	4.64244	3.77553	2.41647	5.04103	4.5523	3.22009	4.23177	3.63604	2.2896	4.72456	4.40096	3.22009	4.40059	3.95981	2.51155	5.15171	4.57115	3.22009	5.74702	8.89908	4.06183	5.50685	7.99064	3.69387	5.59744	8.92355	4.37675
BS00087451_51	1B	121.541	5.16945	2.43724	5.65785	4.32144	4.69733	1.61821	3.77	3.88817	4.87377	2.09928	4.81177	4.25819	4.64244	3.77552	2.41646	5.04103	4.5523	3.22009	4.23177	3.63604	2.2896	4.72457	4.40096	3.22009	4.40059	3.95981	2.51155	5.15171	4.57115	3.22009	5.74702	8.89908	4.06183	5.50685	7.99064	3.69387	5.59744	8.92355	4.37675
Ku_c3893_771	1B	123.054	5.8076	2.81297	6.16318	5.1053	5.18989	1.72169	3.98457	4.54038	5.27113	2.23613	4.9774	4.85525	4.54207	3.65161	2.35721	5.08413	4.59273	2.93246	4.11389	3.5071	2.24529	4.74631	4.44563	2.93246	4.28555	3.83667	2.46814	5.17361	4.61961	2.93246	5.78966	8.91136	4.23184	5.54784	7.99641	3.8262	5.63787	8.94273	4.54436
Ra_c3837_797	1B	123.556	5.83781	2.80022	6.16131	5.10295	5.21656	1.7218	3.98357	4.53108	5.29943	2.24162	4.97992	4.84821	4.55678	3.6178	2.32122	5.07207	4.56336	2.93942	4.13712	3.47531	2.21021	4.73463	4.41347	2.93942	4.30968	3.80462	2.43005	5.16274	4.58335	2.93942	5.80085	8.89175	4.23631	5.55713	7.98626	3.83969	5.64618	8.93001	4.5615
Tdurum_contig47035_428	1B	124.059	5.82475	2.86804	6.12255	5.1548	5.19252	1.76306	3.93719	4.57278	5.28081	2.25546	4.94636	4.88833	4.61053	3.60017	2.28908	5.08232	4.53687	3.31643	4.23538	3.4703	2.17196	4.75205	4.37532	3.31643	4.4045	3.7937	2.38265	5.1837	4.53164	3.31643	5.7859	8.85581	4.15156	5.53698	7.97202	3.80734	5.62393	8.90538	4.51822
RAC875_c21274_235	1B	127.074	6.03495	2.83684	6.01322	5.17073	5.38735	1.78448	3.87847	4.56921	5.48775	2.31157	4.91247	4.88351	4.56729	3.41965	2.17196	5.12635	4.48074	3.3722	4.22664	3.29262	2.06518	4.78182	4.32153	3.3722	4.39386	3.61102	2.25786	5.21463	4.47032	3.3722	5.78523	8.70385	4.21134	5.52725	7.86165	3.91781	5.60718	8.78347	4.64924
BS00073603_51	1B	127.576	6.06573	2.89322	6.06291	5.20772	5.41972	1.8212	3.91447	4.60441	5.52427	2.34834	4.951	4.91919	4.55895	3.39106	2.15562	5.13317	4.46842	3.37884	4.223	3.26352	2.05031	4.78599	4.31042	3.37884	4.38968	3.5807	2.23973	5.21857	4.45859	3.37884	5.77863	8.67225	4.2204	5.51952	7.83705	3.93548	5.59818	8.75652	4.67004
Excalibur_c55805_316	1B	127.576	6.06573	2.89322	6.06291	5.20772	5.41972	1.8212	3.91447	4.60441	5.52427	2.34834	4.951	4.9192	4.55895	3.39106	2.15562	5.13317	4.46842	3.37884	4.223	3.26352	2.0503	4.78599	4.31042	3.37884	4.38968	3.5807	2.23973	5.21857	4.45859	3.37884	5.77862	8.67225	4.2204	5.51952	7.83705	3.93548	5.59818	8.75652	4.67004
wsnp_Ku_c28591_38511783	1B	127.576	6.06573	2.89323	6.06293	5.20772	5.41973	1.82121	3.91449	4.60441	5.52428	2.34835	4.95102	4.9192	4.55895	3.39105	2.15562	5.13317	4.46841	3.37884	4.223	3.26352	2.0503	4.78599	4.31042	3.37884	4.38968	3.5807	2.23972	5.21857	4.45859	3.37884	5.77862	8.67224	4.2204	5.51951	7.83704	3.93548	5.59818	8.75652	4.67005
Kukri_c20927_339	1B	130.596	6.66279	2.27046	6.04132	4.51686	6.06132	1.6904	4.20058	4.0418	6.15141	2.22744	5.29041	4.37165	4.71255	3.42333	2.09134	5.23289	4.41623	2.94754	4.39245	3.285	1.99591	4.857	4.26729	2.94754	4.54232	3.58632	2.16319	5.26602	4.40146	2.94754	5.83337	8.40961	4.29262	5.58859	7.54503	4.11121	5.6635	8.48054	4.8619
BobWhite_c11460_291	1B	130.596	6.66279	2.27046	6.04132	4.51686	6.06132	1.6904	4.20058	4.0418	6.15141	2.22744	5.29041	4.37165	4.71255	3.42333	2.09134	5.23289	4.41623	2.94754	4.39245	3.285	1.99591	4.857	4.26729	2.94754	4.54232	3.58632	2.16319	5.26602	4.40146	2.94754	5.83336	8.40961	4.29262	5.58859	7.54503	4.11121	5.6635	8.48053	4.8619
BS00033681_51	1B	131.099	6.79381	2.2797	6.38587	4.71885	6.16058	1.74163	4.56194	4.27138	6.24819	2.27306	5.67928	4.598	4.58625	3.27197	2.23944	5.26211	4.313	2.99821	4.22088	3.12599	2.15461	4.74651	4.12364	2.99821	4.39194	3.43148	2.33194	5.10322	4.2343	2.99821	6.17247	8.4421	4.36994	5.91509	7.55521	4.15946	5.97762	8.49405	4.89067
BS00030770_51	1B	131.601	6.8169	2.63513	6.65539	4.89168	6.16703	1.75702	4.65264	4.48083	6.23321	2.31703	5.73332	4.75985	4.57507	3.25042	2.22973	5.27451	4.29996	3.0056	4.21129	3.10161	2.14543	4.75424	4.11163	3.0056	4.3819	3.40533	2.31937	5.10988	4.22202	3.0056	6.15037	8.41676	4.39996	5.89525	7.53153	4.18835	5.95685	8.47015	4.92345
RAC875_c61917_248	1B	132.607	6.85615	2.67096	6.66332	4.88181	6.20425	1.7776	4.6762	4.46348	6.27588	2.34688	5.74737	4.74521	4.55183	3.21014	2.21259	5.29844	4.27432	3.02021	4.19085	3.05565	2.12929	4.76916	4.08825	3.02021	4.36058	3.35574	2.2966	5.1226	4.1982	3.02021	6.0987	8.35998	4.46488	5.84894	7.47881	4.25368	5.90878	8.41637	4.99528
BS00108497_51	1B	133.109	6.85041	2.69431	6.63937	4.84248	6.21095	1.78688	4.68071	4.44894	6.23008	2.36999	5.74638	4.73646	4.53979	3.1908	2.20496	5.3106	4.26187	3.02765	4.1799	3.03346	2.12213	4.77677	4.07693	3.02765	4.3492	3.33167	2.28619	5.12892	4.18662	3.02765	6.07898	8.30993	4.43086	5.84977	7.39243	4.2523	5.92613	8.35471	4.97322
RAC875_c46646_549	1B	135.119	6.61656	2.76204	6.5716	4.74405	5.95083	1.79512	4.58188	4.36796	6.02805	2.3885	5.67211	4.66079	4.46884	3.15673	2.21551	5.35546	4.24891	2.77248	4.10789	2.9748	2.13213	4.79811	4.04477	2.77248	4.27501	3.26159	2.2818	5.13656	4.12979	2.77248	5.93786	8.08442	4.46299	5.68132	7.23959	4.36082	5.73465	8.17	5.07684
BS00022133_51	1B	135.119	6.61655	2.76202	6.57159	4.74404	5.95083	1.79511	4.58187	4.36795	6.02804	2.38848	5.6721	4.66078	4.46885	3.15672	2.21551	5.35546	4.24892	2.77248	4.10789	2.97479	2.13212	4.79811	4.04477	2.77248	4.27502	3.26158	2.2818	5.13656	4.12979	2.77248	5.93785	8.08441	4.46301	5.68132	7.23959	4.36084	5.73465	8.16999	5.07686
BobWhite_rep_c64920_402	1B	135.622	6.58165	2.68762	6.72454	4.78981	5.94448	1.76949	4.7302	4.40699	6.02943	2.34766	5.77351	4.69081	4.46595	3.07809	2.14433	5.42545	4.4238	2.65374	4.04964	2.86148	2.05305	4.91247	4.25972	2.65374	4.21882	3.15259	2.19594	5.25367	4.33601	2.65374	5.71888	8.00246	4.69417	5.45736	7.167	4.61919	5.49853	8.09408	5.34739
BS00022575_51	1B	136.124	6.5489	2.69026	6.81738	4.86523	5.93073	1.84588	4.86171	4.5004	6.03163	2.43258	5.89791	4.77724	4.43963	2.95593	1.99349	5.48121	4.45034	2.47973	4.00397	2.72655	1.87397	4.9708	4.28412	2.47973	4.16871	3.0124	2.01392	5.33289	4.363	2.47973	5.53099	7.95664	4.81856	5.28216	7.12799	4.76565	5.31759	8.05495	5.51781
IACX1705	1B	136.627	6.5021	2.57669	6.44939	4.87121	5.87539	1.79393	4.59589	4.51767	5.95338	2.37517	5.617	4.77191	4.43153	2.93379	1.99092	5.48405	4.45122	2.47752	3.99723	2.70414	1.87196	4.97038	4.28801	2.47752	4.16296	2.99013	2.01369	5.33238	4.36777	2.47752	5.44572	8.08822	5.3873	5.22447	7.24842	5.35363	5.25364	8.18074	6.12448
BS00067146_51	1B	136.627	6.5021	2.5767	6.44939	4.87121	5.87539	1.79394	4.59589	4.51767	5.95338	2.37517	5.617	4.77191	4.43153	2.93379	1.99092	5.48405	4.45122	2.47752	3.99723	2.70414	1.87196	4.97038	4.28801	2.47752	4.16296	2.99013	2.01369	5.33238	4.36777	2.47752	5.44572	8.08822	5.3873	5.22447	7.24842	5.35363	5.25364	8.18074	6.12448
IAAV3082	1B	137.129	6.394	2.57837	6.33703	4.81233	5.78187	1.81759	4.49631	4.47481	5.87112	2.40617	5.52139	4.72975	4.4226	2.91279	1.98899	5.48708	4.45212	2.47613	3.98974	2.68304	1.8707	4.97018	4.29194	2.47613	4.1565	2.96924	2.01422	5.33209	4.37259	2.47613	5.40779	8.04976	5.45745	5.19014	7.21624	5.42886	5.21697	8.14443	6.20454
CAP12_c1981_78	1B	139.662	6.418	2.74464	6.32468	4.74763	5.80916	1.94467	4.48368	4.40956	5.9011	2.54207	5.52431	4.66268	4.35533	2.81924	1.99108	5.50133	4.4469	2.47902	3.93395	2.58915	1.87502	4.97092	4.30191	2.47902	4.10786	2.87672	2.0273	5.33316	4.38769	2.47902	5.26685	7.90308	5.83801	5.07486	7.12073	5.84879	5.09313	8.01405	6.63839
Excalibur_c32708_488	1B	139.662	6.41804	2.74474	6.32468	4.7476	5.8092	1.94476	4.48368	4.40953	5.90114	2.54217	5.52431	4.66267	4.35533	2.81924	1.99108	5.50132	4.4469	2.47902	3.93395	2.58915	1.87502	4.97092	4.3019	2.47902	4.10786	2.87673	2.0273	5.33315	4.38769	2.47902	5.26685	7.90316	5.83802	5.07487	7.12083	5.84882	5.09314	8.01414	6.63842
wsnp_Ex_c22006_31180883	1B	139.662	6.41801	2.74476	6.32467	4.7476	5.80917	1.94478	4.48367	4.40953	5.90111	2.5422	5.52431	4.66268	4.35542	2.81925	1.99108	5.50131	4.44691	2.47901	3.93406	2.58916	1.87502	4.97091	4.30192	2.47901	4.10797	2.87673	2.0273	5.33315	4.38771	2.47901	5.26686	7.90315	5.83804	5.07488	7.12081	5.84884	5.09314	8.01413	6.63843
BobWhite_rep_c66032_270	1B	140.165	6.22465	2.81785	6.24328	4.80112	5.61512	2.12094	4.4096	4.42376	5.69315	2.72512	5.48046	4.74101	4.71682	2.92537	1.97196	5.47508	4.47806	2.45608	4.37558	2.69931	1.8539	4.95004	4.3322	2.45608	4.55542	2.98079	2.00319	5.31647	4.41419	2.45608	5.40731	7.90186	6.02924	5.19712	7.11212	6.01829	5.22044	8.00971	6.82985
BS00023142_51	1B	141.17	6.13437	2.97222	5.96849	4.50625	5.51532	2.42348	4.0238	4.07113	5.58409	2.9532	5.1041	4.37671	4.7444	3.08049	1.9924	5.40659	4.42975	2.41023	4.42331	2.85615	1.84188	4.82083	4.20678	2.41023	4.58359	3.13307	1.99246	5.24089	4.31269	2.41023	5.51438	7.82532	6.19782	5.29889	7.05073	6.14845	5.33401	7.92803	7.00834
Ra_c68984_1882	1B	142.175	6.09465	2.93019	5.86374	4.36828	5.44904	2.53996	3.86104	3.81303	5.54336	3.07331	4.92869	4.18596	4.61578	3.02603	1.7519	5.54464	4.33244	2.29914	4.29629	2.80098	1.60809	5.02207	4.09531	2.29914	4.43601	3.07088	1.7742	5.53525	4.21218	2.29914	5.68949	7.48558	6.34967	5.47202	6.67061	6.25491	5.50961	7.55256	7.1477
BobWhite_c33506_732	1B	142.175	6.09465	2.93019	5.86374	4.36828	5.44904	2.53996	3.86104	3.81303	5.54336	3.07331	4.92869	4.18596	4.61578	3.02603	1.7519	5.54464	4.33244	2.29914	4.29629	2.80098	1.60809	5.02207	4.09531	2.29914	4.43601	3.07088	1.7742	5.53525	4.21218	2.29914	5.6895	7.48558	6.34967	5.47202	6.67061	6.25491	5.50961	7.55256	7.1477
BS00089313_51	1B	142.175	6.09464	2.93019	5.86374	4.36825	5.44903	2.53996	3.86104	3.81299	5.54335	3.07331	4.92869	4.18593	4.61577	3.02603	1.7519	5.54464	4.33244	2.29913	4.29629	2.80098	1.60809	5.02207	4.09531	2.29913	4.43601	3.07088	1.7742	5.53525	4.21218	2.29913	5.68948	7.48557	6.34965	5.47201	6.6706	6.2549	5.50959	7.55254	7.14769
BS00081127_51	1B	142.175	6.09463	2.93019	5.86374	4.36824	5.44902	2.53996	3.86104	3.81299	5.54335	3.07331	4.92869	4.18592	4.61577	3.02603	1.7519	5.54464	4.33244	2.29913	4.29629	2.80098	1.60809	5.02207	4.09531	2.29913	4.43601	3.07088	1.7742	5.53525	4.21218	2.29913	5.68948	7.48557	6.34965	5.47201	6.6706	6.2549	5.50959	7.55254	7.14769
IAAV9039	1B	142.175	6.0946	2.93024	5.86373	4.36822	5.44899	2.54002	3.86103	3.81295	5.54332	3.07337	4.92869	4.1859	4.61577	3.02604	1.7519	5.54464	4.33244	2.29913	4.29629	2.80098	1.60809	5.02207	4.09531	2.29913	4.43601	3.07088	1.7742	5.53525	4.21218	2.29913	5.68948	7.48556	6.34966	5.47201	6.6706	6.2549	5.50959	7.55254	7.14769
Excalibur_c27798_1068	1B	142.175	6.09452	2.93144	5.8637	4.36863	5.44885	2.54131	3.86091	3.81319	5.54315	3.07454	4.92854	4.18611	4.61577	3.02604	1.7519	5.54464	4.33244	2.29914	4.29629	2.80098	1.60809	5.02207	4.09531	2.29914	4.43601	3.07088	1.7742	5.53525	4.21218	2.29914	5.68947	7.48556	6.34966	5.47201	6.6706	6.2549	5.50959	7.55254	7.14769
BobWhite_c1967_388	1B	143.185	5.9678	3.06056	5.97886	4.30609	5.30388	2.62343	4.00315	3.78588	5.39332	3.13718	5.07863	4.16363	4.66472	3.08415	1.91796	5.53698	4.47332	2.42147	4.32344	2.84742	1.79935	4.99158	4.33456	2.42147	4.4846	3.12694	1.93371	5.36463	4.40744	2.42147	5.71807	7.47719	6.76945	5.49037	6.74684	6.7969	5.52884	7.5872	7.63552
Tdurum_contig56874_562	1B	143.688	5.91667	3.10001	5.97704	4.29498	5.25107	2.66157	4.00801	3.76994	5.3415	3.16891	5.08203	4.15051	4.66403	3.09209	1.91856	5.54084	4.47758	2.426	4.32416	2.85644	1.80069	4.99401	4.33945	2.426	4.48582	3.1363	1.9363	5.36756	4.41205	2.426	5.69802	7.44591	6.76608	5.47359	6.72104	6.80096	5.51282	7.55877	7.63947
IAAV8763	1B	144.693	5.81411	3.1827	5.9875	4.26192	5.14422	2.7359	4.03676	3.73038	5.23842	3.2372	5.10822	4.1204	4.66123	3.10819	1.92019	5.54858	4.48401	2.4353	4.32424	2.87484	1.8038	4.99865	4.34692	2.4353	4.48691	3.15535	1.94202	5.37375	4.41934	2.4353	5.65571	7.38179	6.75231	5.438	6.66862	6.80095	5.47883	7.50051	7.63946
CAP7_c3456_113	1B	145.195	5.77245	3.2435	5.95835	4.26332	5.09423	2.79076	3.99267	3.71429	5.19053	3.28232	5.04979	4.11962	4.70122	3.08855	2.00656	5.56293	4.55704	2.4895	4.39921	2.85161	1.85308	4.94803	4.33543	2.4895	4.54975	3.1223	1.993	5.37903	4.4285	2.4895	5.56799	7.35895	6.39005	5.36811	6.64261	6.43588	5.41365	7.47724	7.30692
RFL_Contig3343_2115	1B	146.703	5.61118	3.3511	5.95345	4.20968	4.93418	2.90528	4.01182	3.64982	5.03678	3.38366	5.06569	4.06192	4.69531	3.1257	1.98009	5.60491	4.5646	2.50076	4.39634	2.89139	1.82764	5.00169	4.34117	2.50076	4.54783	3.16011	1.97312	5.45212	4.43383	2.50076	5.52094	7.23356	6.33983	5.33114	6.51712	6.39159	5.37857	7.35234	7.26618
RAC875_rep_c74070_518	1B	148.215	5.46123	3.58285	6.31822	4.09988	4.76526	3.05877	4.48144	3.56638	4.88432	3.55506	5.54886	3.98497	4.63312	3.14912	1.93016	5.58807	4.49823	2.47677	4.30135	2.92595	1.82085	5.03184	4.36737	2.47677	4.4661	3.20844	1.96858	5.41597	4.44054	2.47677	5.48477	7.07311	6.50805	5.2796	6.43401	6.61032	5.33444	7.22524	7.42193
RAC875_c51240_89	1B	148.718	5.40468	3.62675	6.30989	4.08759	4.70878	3.1021	4.48267	3.55122	4.82937	3.59419	5.54838	3.9739	4.6447	3.17358	1.93138	5.59315	4.50081	2.48391	4.31661	2.95197	1.82308	5.03455	4.36992	2.48391	4.48258	3.2355	1.9719	5.41856	4.44243	2.48391	5.46092	7.0345	6.50502	5.25915	6.39928	6.60982	5.31492	7.18848	7.42142
wsnp_Ex_c30969_39821293	1B	151.235	4.77178	4.84152	6.22859	4.27603	4.1169	4.44663	4.32319	3.61256	4.20489	4.85177	5.32729	4.07623	4.62344	3.14308	1.80565	5.09338	4.23153	2.16325	4.32755	2.93099	1.62794	4.59729	3.98998	2.16325	4.45346	3.21493	1.79016	5.06656	4.06335	2.16325	5.62079	6.81924	6.57875	5.44011	6.1536	6.59868	5.49465	6.9696	7.50008
RAC875_c5556_328	1B	151.235	4.77178	4.84152	6.22859	4.27603	4.1169	4.44663	4.32319	3.61256	4.20489	4.85177	5.32729	4.07623	4.62344	3.14308	1.80565	5.09338	4.23153	2.16325	4.32755	2.93099	1.62794	4.59729	3.98998	2.16325	4.45346	3.21493	1.79016	5.06656	4.06335	2.16325	5.62079	6.81924	6.57875	5.44011	6.1536	6.59868	5.49465	6.9696	7.50008
tplb0024i15_1754	1B	151.738	4.73457	4.83041	6.17961	4.25173	4.08123	4.44319	4.29277	3.59096	4.16981	4.84244	5.29407	4.05374	4.61101	3.1544	1.80742	5.08663	4.2129	2.16633	4.31606	2.94485	1.63098	4.591	3.97194	2.16633	4.44211	3.22953	1.79489	5.06143	4.04602	2.16633	5.59923	6.78872	6.60875	5.42452	6.12928	6.63138	5.47918	6.94083	7.53196
wsnp_Ku_c19618_29134473	1B	153.251	4.67595	4.72608	5.95423	4.15404	4.03864	4.4084	4.14107	3.50525	4.13334	4.79831	5.14146	3.9565	4.53469	3.24677	1.81695	5.14978	4.11126	2.12227	4.25257	3.03637	1.65226	4.71587	3.87148	2.12227	4.38077	3.3214	1.83013	5.22622	3.95589	2.12227	5.53992	6.68845	6.71325	5.38176	6.03025	6.73555	5.43522	6.83409	7.63235
BS00071788_51	1B	153.753	4.64575	4.94895	5.946	4.34923	4.01518	4.71252	4.17162	3.64819	4.10683	5.06407	5.1711	4.14561	4.5432	3.26831	1.82766	5.15846	4.14908	2.13431	4.2648	3.05629	1.66096	4.73182	3.9085	2.13431	4.39076	3.34246	1.83803	5.24336	3.98848	2.13431	5.52992	6.65237	6.72984	5.3757	5.99771	6.75175	5.42799	6.79784	7.64597
Tdurum_contig59449_249	1B	153.753	4.64576	4.94896	5.94601	4.34924	4.01519	4.71254	4.17163	3.64819	4.10684	5.06409	5.17111	4.14561	4.54319	3.26831	1.82765	5.15846	4.14908	2.13431	4.2648	3.05629	1.66096	4.73182	3.9085	2.13431	4.39075	3.34246	1.83802	5.24336	3.98848	2.13431	5.52992	6.65237	6.72983	5.3757	5.99771	6.75175	5.42799	6.79784	7.64596
Kukri_c32430_109	1B	153.753	4.64579	4.94898	5.94602	4.34925	4.01521	4.71255	4.17165	3.6482	4.10686	5.0641	5.17112	4.14562	4.54318	3.26831	1.82765	5.15845	4.14905	2.1343	4.26479	3.05629	1.66096	4.73182	3.90848	2.1343	4.39074	3.34246	1.83802	5.24336	3.98845	2.1343	5.52992	6.65236	6.72984	5.3757	5.9977	6.75175	5.428	6.79783	7.64597
BS00023001_51	1B	154.256	4.96822	4.98687	6.05116	4.50707	4.2946	4.66546	4.26325	3.73946	4.34621	5.0189	5.25289	4.27453	4.48916	3.21515	1.81839	4.96726	3.94579	2.06924	4.19652	2.99396	1.64318	4.53244	3.72701	2.06924	4.32237	3.28347	1.81709	5.03665	3.81833	2.06924	5.63678	6.7723	6.76541	5.49753	6.19202	6.83412	5.57484	6.9597	7.72473
Ku_c20478_390	1B	154.256	4.96823	4.98687	6.05115	4.50708	4.29461	4.66546	4.26325	3.73947	4.34621	5.01891	5.25289	4.27453	4.48914	3.21515	1.81839	4.96726	3.94577	2.06924	4.19651	2.99395	1.64317	4.53244	3.72699	2.06924	4.32235	3.28346	1.81709	5.03665	3.81832	2.06924	5.63681	6.77231	6.76542	5.49756	6.19203	6.83413	5.57487	6.95971	7.72474
BS00070147_51	1B	154.256	4.96823	4.98687	6.05116	4.50708	4.29461	4.66546	4.26325	3.73947	4.34621	5.01891	5.25289	4.27454	4.48914	3.21515	1.81839	4.96726	3.94576	2.06923	4.19651	2.99395	1.64317	4.53244	3.72698	2.06923	4.32235	3.28346	1.81709	5.03665	3.81831	2.06923	5.63681	6.77231	6.76543	5.49757	6.19204	6.83414	5.57487	6.95971	7.72475
BS00022920_51	1B	154.758	5.15106	5.48819	6.39184	5.17899	4.47932	5.12803	4.53258	4.38922	4.48792	5.4824	5.51432	4.94217	4.3248	3.1	1.74127	4.88836	3.56797	1.98336	4.04172	2.87673	1.56459	4.46008	3.35337	1.98336	4.1654	3.17197	1.75463	4.97681	3.45172	1.98336	5.85699	6.99314	7.05961	5.73275	6.45582	7.18587	5.81493	7.20244	8.07613
BS00022878_51	1B	155.261	5.86059	5.56721	7.04915	5.52524	5.10816	5.21319	5.1234	4.65197	5.16548	5.6013	6.11676	5.23046	4.16153	3.02752	1.70901	4.81151	3.25362	1.95327	3.89106	2.80167	1.52821	4.3915	3.04407	1.95327	4.01314	3.10237	1.73192	4.92195	3.14831	1.95327	6.19241	7.3061	7.47821	6.0644	6.78016	7.61049	6.13382	7.50426	8.48847
BS00022343_51	1B	155.763	5.83391	5.66298	7.11635	5.75734	5.08296	5.26721	5.20405	4.86281	5.1346	5.68135	6.18096	5.45077	4.01916	3.00187	1.72488	4.74028	3.02365	1.98175	3.76437	2.77284	1.53754	4.33032	2.82018	1.98175	3.88475	3.07827	1.75179	4.8746	2.92824	1.98175	6.4486	7.55069	7.7599	6.34482	7.07742	7.96047	6.4167	7.77236	8.83238
BS00022742_51	1B	157.271	5.37037	5.76235	6.8632	6.24827	4.67227	5.42322	5.25486	5.24166	4.75031	5.85506	6.08346	5.89038	3.4888	3.07222	1.92942	4.67908	2.88292	2.38931	3.31875	2.83737	1.7229	4.28494	2.70581	2.38931	3.42311	3.15076	1.95252	4.85738	2.82729	2.38931	7.11167	7.7679	7.61225	7.05159	7.43309	7.81087	7.14942	8.06053	8.68358
IACX5821	1B	157.773	5.30421	5.83234	6.87597	6.2852	4.60262	5.48742	5.27501	5.28868	4.71004	5.92383	6.09587	5.92855	3.47682	3.07223	1.92294	4.68236	2.87022	2.40422	3.30745	2.83941	1.71998	4.28896	2.69595	2.40422	3.41072	3.15229	1.95157	4.8619	2.81685	2.40422	7.15282	7.7335	7.57474	7.08711	7.39025	7.73782	7.18891	8.01676	8.59988
BS00010399_51	1B	158.276	5.30829	5.86151	6.81426	6.31167	4.59334	5.51282	5.23391	5.29417	4.70566	5.94712	6.05936	5.93221	3.4867	3.04465	1.75997	4.67179	2.7855	2.2848	3.30583	2.82274	1.57785	4.29248	2.61907	2.2848	3.39043	3.13418	1.80811	4.86428	2.74045	2.2848	7.07562	7.6887	7.55291	6.99566	7.33831	7.72301	7.10517	7.971	8.58413
BS00000066_51	1B	159.281	5.32142	5.93281	6.74082	6.25893	4.60542	5.60874	5.18632	5.26288	4.72166	6.03398	6.00731	5.89821	3.44773	3.00804	1.72111	4.66185	2.74977	2.32768	3.26325	2.78482	1.55347	4.28142	2.58716	2.32768	3.34339	3.09707	1.78892	4.85312	2.70903	2.32768	6.9899	7.5883	7.56877	6.91873	7.26348	7.76085	7.0336	7.88219	8.61812
Kukri_c27693_710	1B	159.281	5.32143	5.93282	6.74081	6.25893	4.60543	5.60875	5.18632	5.26288	4.72166	6.034	6.0073	5.89821	3.44773	3.00804	1.72111	4.66185	2.74977	2.32768	3.26326	2.78482	1.55346	4.28142	2.58715	2.32768	3.34339	3.09707	1.78891	4.85312	2.70903	2.32768	6.9899	7.58829	7.56877	6.91873	7.26347	7.76085	7.0336	7.88218	8.61812
wsnp_Ex_c1600_3051075	1B	159.783	5.1905	6.28183	6.56216	6.18638	4.51308	5.83121	4.94603	5.34831	4.59693	6.24549	5.79176	5.95606	3.45895	2.99739	1.69452	4.6633	2.732	2.35127	3.27162	2.77502	1.53481	4.28095	2.57206	2.35127	3.34932	3.08712	1.77244	4.85153	2.69303	2.35127	6.91776	7.53365	7.59564	6.85528	7.24457	7.83413	6.96996	7.84321	8.69947
BS00022842_51	1B	160.286	5.20494	6.37245	6.56528	6.18084	4.52825	5.90153	4.95475	5.34667	4.60847	6.32028	5.80242	5.94778	3.47431	2.99083	1.67163	4.66629	2.7231	2.38016	3.28403	2.76918	1.51997	4.28201	2.5657	2.38016	3.35928	3.08112	1.75965	4.85125	2.68572	2.38016	6.87865	7.4864	7.60418	6.81929	7.20735	7.84761	6.93583	7.79921	8.71108
Tdurum_contig9164_233	1B	162.804	5.30156	6.52118	6.35555	6.02322	4.62102	6.09114	4.77912	5.16197	4.71554	6.51582	5.63875	5.75333	3.61647	3.03454	1.63004	4.7065	2.83348	2.60713	3.41043	2.81401	1.51789	4.31281	2.68574	2.60713	3.47391	3.12499	1.76491	4.87305	2.80018	2.60713	6.65907	7.25324	7.63467	6.60686	7.01968	7.8596	6.7293	7.57957	8.70743
CAP7_c1625_317	1B	163.814	5.36345	6.73321	6.52051	6.11281	4.69892	6.28044	4.91966	5.30482	4.76805	6.69832	5.80972	5.87348	4.01276	3.08727	1.60998	4.67785	2.90817	2.68361	3.7801	2.86211	1.50613	4.28386	2.75568	2.68361	3.84589	3.17148	1.75119	4.84366	2.85796	2.68361	6.47699	7.10478	7.74345	6.42137	6.87102	7.96553	6.53773	7.42096	8.81679
BS00065889_51	1B	163.814	5.36345	6.73322	6.52051	6.11282	4.69892	6.28045	4.91966	5.30482	4.76805	6.69832	5.80973	5.87349	4.01276	3.08727	1.60998	4.67785	2.90817	2.68361	3.78011	2.86211	1.50612	4.28386	2.75568	2.68361	3.84589	3.17148	1.75119	4.84366	2.85796	2.68361	6.47699	7.10478	7.74345	6.42137	6.87102	7.96553	6.53773	7.42096	8.8168
RAC875_c102223_220	1B	163.814	5.36345	6.73322	6.52051	6.11282	4.69892	6.28045	4.91966	5.30482	4.76805	6.69832	5.80973	5.87349	4.01276	3.08727	1.60998	4.67785	2.90817	2.68361	3.78011	2.86211	1.50612	4.28386	2.75568	2.68361	3.8459	3.17148	1.75119	4.84366	2.85796	2.68361	6.47698	7.10478	7.74345	6.42137	6.87102	7.96553	6.53773	7.42096	8.8168
CAP12_c1129_220	1B	163.814	5.36346	6.73322	6.52052	6.11282	4.69892	6.28045	4.91967	5.30483	4.76805	6.69832	5.80973	5.87349	4.01277	3.08727	1.60998	4.67785	2.90818	2.68361	3.78012	2.86211	1.50612	4.28386	2.75568	2.68361	3.8459	3.17148	1.75119	4.84365	2.85796	2.68361	6.47698	7.10477	7.74346	6.42137	6.87102	7.96554	6.53772	7.42096	8.8168
BS00039583_51	1B	164.316	5.39139	6.84783	6.64494	6.19391	4.7352	6.39037	5.03637	5.41284	4.79163	6.80427	5.92997	5.97178	4.16168	3.1029	1.60263	4.61636	2.93826	2.741	3.93439	2.87746	1.50069	4.22114	2.78091	2.741	4.00044	3.18563	1.74317	4.77473	2.87365	2.741	6.39736	7.06615	7.8269	6.34585	6.83071	8.06202	6.45939	7.37704	8.9168
RAC875_c6701_291	1B	165.824	5.20849	6.92688	6.40874	6.102	4.58663	6.445	4.77993	5.34011	4.66087	6.84808	5.64591	5.8986	4.29854	3.22793	1.72196	4.67527	3.27309	2.9841	4.07785	3.00539	1.63056	4.27578	3.11335	2.9841	4.14247	3.31435	1.87347	4.82509	3.20728	2.9841	6.2825	6.98674	7.77538	6.24559	6.78813	8.01484	6.3682	7.31261	8.86589
RAC875_rep_c98040_92	1B	166.326	5.30435	6.93139	6.39214	5.90137	4.68237	6.4391	4.76787	5.12193	4.75043	6.82844	5.63654	5.69055	4.31161	3.25806	1.7375	4.69307	3.3163	3.03898	4.09303	3.03635	1.64878	4.29212	3.15587	3.03898	4.15779	3.34633	1.89404	4.8417	3.25135	3.03898	6.25529	6.99727	7.78394	6.22028	6.80019	8.02277	6.34376	7.32541	8.87474
wsnp_BE495786B_Ta_2_2	1B	167.834	5.29565	6.99399	6.35224	5.8263	4.68962	6.50773	4.75549	5.04734	4.76232	6.91398	5.59698	5.61156	4.30216	3.35023	1.76053	4.63421	3.32801	3.21439	4.08705	3.13453	1.68018	4.25338	3.16758	3.21439	4.14879	3.44741	1.93541	4.81108	3.26698	3.21439	6.17271	7.06212	7.84536	6.14547	6.89378	8.08989	6.27206	7.40582	8.93681
Tdurum_contig60052_184	1B	168.336	5.29878	7.11549	6.06139	5.73882	4.70837	6.60265	4.52359	4.97164	4.78404	6.99391	5.38564	5.52961	4.33512	3.39826	1.80392	4.66442	3.38586	3.27648	4.12555	3.18412	1.72992	4.28164	3.22656	3.27648	4.18914	3.49995	1.98895	4.83976	3.32911	3.27648	6.13776	7.08298	7.84955	6.11045	6.91506	8.09046	6.23558	7.42866	8.93802
Tdurum_contig31094_386	1B	168.336	5.29878	7.11549	6.06139	5.73882	4.70837	6.60265	4.52359	4.97165	4.78404	6.99391	5.38564	5.52961	4.33512	3.39826	1.80392	4.66442	3.38586	3.27648	4.12555	3.18412	1.72992	4.28164	3.22656	3.27648	4.18914	3.49996	1.98896	4.83976	3.32911	3.27648	6.13776	7.08298	7.84955	6.11045	6.91506	8.09046	6.23558	7.42866	8.93802
Excalibur_rep_c103109_88	1B	168.839	5.25584	7.17318	6.11815	6.04317	4.67365	6.72521	4.59518	5.2851	4.75431	7.13295	5.44412	5.84222	4.33991	3.41367	1.8334	4.6784	3.41077	3.29879	4.13457	3.20128	1.76653	4.29401	3.25337	3.29879	4.19934	3.5198	2.02982	4.85259	3.35863	3.29879	6.11066	7.08973	7.84416	6.08083	6.92129	8.07999	6.2037	7.43607	8.9275
Tdurum_contig63834_340	1B	168.839	5.25584	7.17319	6.11817	6.04317	4.67365	6.72521	4.5952	5.2851	4.75431	7.13295	5.44414	5.84222	4.33991	3.41367	1.83341	4.6784	3.41078	3.29879	4.13457	3.20128	1.76653	4.29401	3.25337	3.29879	4.19934	3.5198	2.02982	4.85259	3.35863	3.29879	6.11066	7.08973	7.84416	6.08083	6.92129	8.07999	6.2037	7.43607	8.9275
Kukri_c13188_256	1B	169.341	5.22136	7.27055	6.43546	5.94021	4.61787	6.71284	4.78653	5.15165	4.70694	7.18065	5.70779	5.71266	4.42354	3.43849	1.86396	4.69463	3.4182	3.34473	4.22989	3.22924	1.8051	4.31094	3.2635	3.34473	4.29931	3.55007	2.07251	4.8734	3.3739	3.34473	6.09586	7.13435	7.94722	6.06879	6.9574	8.1872	6.18868	7.47758	9.03343
IAAV3905	1B	172.435	4.87557	7.61747	6.06641	5.99289	4.27192	6.67601	4.27035	5.34274	4.42628	7.2816	5.23448	5.87044	4.23187	3.79883	1.99181	5.01664	3.86279	3.45645	4.12293	3.57876	2.03409	4.6044	3.76776	3.45645	4.21671	3.92894	2.35098	5.19178	3.92778	3.45645	6.51856	7.02963	7.73743	6.44482	6.73424	7.86388	6.53972	7.32833	8.68816
BS00010130_51	1B	173.445	5.20695	7.81376	6.09975	6.24211	4.56654	6.69374	4.22706	5.54337	4.73773	7.35769	5.18405	6.11201	3.53465	3.39155	1.86567	4.97813	3.48854	2.86516	3.39677	3.1706	1.88899	4.58209	3.42012	2.86516	3.51547	3.52589	2.22784	5.18594	3.56798	2.86516	6.77515	7.03402	7.38111	6.66371	6.68384	7.39932	6.75054	7.32061	8.22701
tplb0023b14_704	1B	173.445	5.20696	7.81379	6.09976	6.24213	4.56655	6.69377	4.22707	5.5434	4.73773	7.35771	5.18406	6.11203	3.53465	3.39155	1.86567	4.97813	3.48855	2.86516	3.39677	3.1706	1.88899	4.5821	3.42013	2.86516	3.51547	3.52589	2.22784	5.18595	3.56799	2.86516	6.77514	7.03401	7.3811	6.6637	6.68382	7.39931	6.75053	7.3206	8.22699
BS00012250_51	1B	174.958	5.25443	7.95048	6.00488	6.33893	4.62367	7.10057	4.19172	5.55536	4.78199	7.71935	5.13835	6.12247	3.2969	3.39566	1.86866	5.00926	3.43052	2.79684	3.14102	3.16089	1.89202	4.65008	3.3893	2.79684	3.25351	3.5106	2.23025	5.26647	3.56454	2.79684	6.61475	6.80399	7.19733	6.49819	6.44041	7.18969	6.58428	7.07815	8.02006
BobWhite_c26850_78	1B	175.46	5.37472	7.99917	5.90271	6.29193	4.74479	7.21304	4.10299	5.4853	4.89039	7.80846	5.04115	6.05984	3.21465	3.40713	1.91735	5.02839	3.44365	2.81418	3.05636	3.1628	1.93334	4.67647	3.40894	2.81418	3.17033	3.51042	2.27054	5.29161	3.5895	2.81418	6.51561	6.67222	7.12797	6.3994	6.29935	7.10443	6.48103	6.93253	7.93303
wsnp_BF485168B_Ta_2_1	1B	178.025	5.93846	7.77808	5.19118	6.26137	5.34063	7.56946	3.92732	5.45631	5.42398	8.03515	4.84833	6.07136	3.02299	2.84749	1.27396	4.96035	2.81784	2.81498	2.85378	2.61771	1.3134	4.58217	2.78801	2.81498	2.95129	2.9265	1.62305	5.14739	2.94821	2.81498	6.10878	6.3464	6.78609	5.97911	5.90502	6.69486	6.05203	6.54881	7.50903
Tdurum_contig20299_142	1B	179.548	6.34542	8.03455	5.35054	6.33744	5.75463	8.09713	4.32895	5.5279	5.82311	8.49735	5.22473	6.17819	3.02232	2.61286	1.02148	4.88182	2.83032	2.88537	2.86971	2.40413	1.04834	4.44973	2.79813	2.88537	2.96438	2.68881	1.31732	4.98869	2.92853	2.88537	6.12319	6.17471	6.65114	5.96439	5.65895	6.49163	6.01926	6.32095	7.28508
BS00011973_51	1B	179.548	6.34552	8.03501	5.35087	6.33788	5.7547	8.09769	4.32936	5.52823	5.8232	8.49786	5.22514	6.17852	3.02225	2.61282	1.02149	4.88181	2.83032	2.88536	2.86964	2.40409	1.04836	4.44973	2.79813	2.88536	2.96432	2.68877	1.31734	4.98869	2.92853	2.88536	6.12322	6.17455	6.65102	5.96442	5.6588	6.49152	6.01929	6.3208	7.28494
Excalibur_c30955_479	1B	179.548	6.34553	8.03478	5.35063	6.33777	5.75471	8.09765	4.32937	5.52814	5.8232	8.4978	5.22514	6.17843	3.02225	2.61281	1.02149	4.88181	2.83032	2.88536	2.86964	2.40409	1.04836	4.44973	2.79813	2.88536	2.96432	2.68877	1.31734	4.98869	2.92853	2.88536	6.12322	6.17455	6.65102	5.96442	5.6588	6.49152	6.01929	6.3208	7.28494
BS00066006_51	1B	179.548	6.34554	8.03408	5.35026	6.33746	5.75473	8.09744	4.32975	5.52793	5.82321	8.49753	5.22542	6.1782	3.02225	2.61282	1.02149	4.88181	2.83032	2.88536	2.86964	2.40409	1.04836	4.44973	2.79813	2.88536	2.96432	2.68877	1.31735	4.98868	2.92853	2.88536	6.12319	6.17457	6.65103	5.96439	5.65883	6.49154	6.01926	6.32083	7.28496
Excalibur_c48379_461	1B	179.548	6.34569	8.03406	5.35029	6.33742	5.75488	8.09746	4.32981	5.52791	5.82337	8.49756	5.22547	6.17818	3.02225	2.61282	1.0215	4.8818	2.83031	2.88536	2.86964	2.4041	1.04836	4.44972	2.79813	2.88536	2.96432	2.68878	1.31735	4.98868	2.92853	2.88536	6.12319	6.17457	6.65103	5.96438	5.65883	6.49153	6.01926	6.32082	7.28496
wsnp_JD_c5659_6814240	1B	179.548	6.34568	8.03405	5.35029	6.33742	5.75487	8.09747	4.32982	5.52791	5.82337	8.49756	5.22548	6.17818	3.02225	2.61282	1.0215	4.8818	2.83031	2.88536	2.86964	2.4041	1.04836	4.44972	2.79813	2.88536	2.96432	2.68878	1.31735	4.98868	2.92853	2.88536	6.12319	6.17457	6.65103	5.96438	5.65883	6.49153	6.01926	6.32082	7.28496
BS00038643_51	1B	182.594	5.40995	7.79883	4.96974	6.10756	4.92731	7.84729	3.97946	5.32652	5.00175	8.19486	4.80379	5.96787	2.76895	2.79208	1.18006	4.96305	2.98837	2.84268	2.57826	2.58854	1.21937	4.56352	2.96443	2.84268	2.64858	2.8934	1.51788	5.12221	3.1338	2.84268	5.98757	5.99799	6.87666	5.83917	5.59343	6.76837	5.91887	6.18165	7.53646
RAC875_c7674_634	1B	183.097	5.46233	7.82618	4.92627	6.07953	4.97483	7.86399	3.90575	5.29169	5.04773	8.20778	4.73226	5.93265	2.72858	2.8336	1.22908	4.9752	3.0455	2.83327	2.52979	2.62883	1.26742	4.57485	3.0213	2.83327	2.59619	2.93659	1.56922	5.13419	3.19609	2.83327	5.97668	6.02303	6.9462	5.83417	5.62907	6.84308	5.91863	6.21004	7.61064
Excalibur_c40993_1129	1B	183.599	5.38463	7.80748	4.86643	6.05256	4.91197	7.83983	3.84084	5.26576	4.98082	8.17762	4.65913	5.90555	2.6901	2.87746	1.28328	4.98697	3.11053	2.82343	2.48314	2.6708	1.31973	4.58396	3.08554	2.82343	2.54564	2.98121	1.62421	5.14309	3.26518	2.82343	5.96568	6.0106	6.98724	5.82621	5.62865	6.88934	5.91338	6.19846	7.65202
wsnp_CAP8_rep_c4452_2170021	1B	183.599	5.38463	7.80748	4.86643	6.05256	4.91197	7.83983	3.84084	5.26576	4.98082	8.17762	4.65913	5.90555	2.6901	2.87746	1.28328	4.98697	3.11053	2.82343	2.48313	2.6708	1.31973	4.58396	3.08554	2.82343	2.54564	2.98121	1.62421	5.14309	3.26519	2.82343	5.96568	6.0106	6.98725	5.82621	5.62865	6.88934	5.91338	6.19846	7.65202
wsnp_BG274294B_Ta_2_3	1B	184.102	5.3791	7.82812	4.83675	5.99545	4.90103	7.85338	3.78747	5.20027	4.9804	8.20295	4.59738	5.84824	2.65619	2.92814	1.32534	4.98416	3.16729	2.8664	2.44398	2.7151	1.35464	4.55563	3.13133	2.8664	2.50184	3.02862	1.66056	5.11797	3.31605	2.8664	6.00159	6.02593	7.03806	5.86054	5.6486	6.93463	5.94879	6.20798	7.69355
CAP8_c4452_431	1B	184.604	5.4221	7.84059	4.80866	5.95682	4.93864	7.8685	3.73879	5.1602	5.02532	8.22561	4.54025	5.81461	2.62568	2.98018	1.37343	4.98384	3.2327	2.91084	2.40807	2.76022	1.39536	4.52867	3.18523	2.91084	2.46098	3.07617	1.70206	5.0923	3.3742	2.91084	6.04424	6.05348	7.09904	5.90315	5.68039	6.99496	5.99316	6.22991	7.752
wsnp_CAP11_c543_375403	1B	184.604	5.4221	7.84059	4.80866	5.95682	4.93864	7.8685	3.73878	5.1602	5.02532	8.22561	4.54025	5.81461	2.62568	2.98018	1.37343	4.98384	3.2327	2.91085	2.40807	2.76022	1.39536	4.52867	3.18523	2.91085	2.46098	3.07617	1.70206	5.0923	3.3742	2.91085	6.04424	6.05348	7.09904	5.90315	5.68039	6.99497	5.99317	6.22992	7.752
wsnp_Ex_c7447_12752449	1B	185.609	5.30169	7.72975	4.44153	5.93155	4.84966	7.67951	3.62032	5.07868	4.98099	8.10852	4.43391	5.74073	2.70858	3.50885	1.94395	5.32325	3.6311	3.14664	2.55902	3.3177	2.01016	4.82014	3.60444	3.14664	2.59716	3.61959	2.35349	5.35572	3.80131	3.14664	5.79303	5.9323	6.84791	5.71812	5.66714	6.78011	5.83402	6.1423	7.48365
BS00048610_51	1B	186.112	5.25752	7.57172	4.18318	5.66871	4.79589	7.50231	3.30112	4.78259	4.93616	7.93725	4.14634	5.46653	2.71006	3.58968	2.03634	5.37586	3.71186	3.18099	2.56132	3.39248	2.0984	4.84651	3.67344	3.18099	2.59768	3.69565	2.44256	5.38405	3.87302	3.18099	5.82799	5.96661	6.91006	5.75469	5.70397	6.83517	5.86994	6.16701	7.52897
IACX5921	1B	187.624	5.24061	7.37504	4.09839	5.08014	4.93736	7.2725	3.18817	4.09686	5.06607	7.7186	4.11942	4.74216	2.7741	3.83788	2.395	5.49921	3.88499	3.33149	2.63001	3.62319	2.43174	4.94173	3.81485	3.33149	2.66785	3.92992	2.77134	5.49906	4.03301	3.33149	5.73363	5.77077	6.47159	5.65516	5.41601	6.31218	5.76731	5.89103	6.99652
BobWhite_c33069_114	1B	188.127	5.15591	7.27672	3.74826	5.83327	4.86846	7.03315	2.85627	4.67997	5.01308	7.53764	3.77526	5.32956	2.80084	3.86816	2.65817	5.5375	3.94623	3.19055	2.663	3.63203	2.69291	4.92764	3.87294	3.19055	2.6948	3.9331	3.03566	5.47269	4.08944	3.19055	4.99159	5.42764	6.68627	4.90655	5.08669	6.50842	5.00827	5.56915	7.20504
BS00068083_51	1B	188.127	5.1559	7.27672	3.74826	5.83327	4.86846	7.03314	2.85627	4.67997	5.01307	7.53763	3.77526	5.32956	2.80084	3.86816	2.65817	5.5375	3.94623	3.19055	2.663	3.63203	2.69291	4.92764	3.87294	3.19055	2.6948	3.9331	3.03566	5.47269	4.08944	3.19055	4.99159	5.42763	6.68626	4.90654	5.08668	6.50842	5.00826	5.56914	7.20504
wsnp_Ku_c34980_44256215	1B	188.127	5.1559	7.27671	3.74826	5.83328	4.86845	7.03313	2.85627	4.67998	5.01307	7.53762	3.77526	5.32957	2.80084	3.86816	2.65817	5.5375	3.94623	3.19055	2.663	3.63203	2.69291	4.92764	3.87294	3.19055	2.6948	3.9331	3.03566	5.47269	4.08944	3.19055	4.99158	5.42762	6.68626	4.90653	5.08668	6.50841	5.00825	5.56913	7.20503
RAC875_rep_c109215_398	1B	188.127	5.1559	7.27671	3.74826	5.83329	4.86845	7.03313	2.85627	4.67998	5.01307	7.53762	3.77526	5.32957	2.80084	3.86816	2.65817	5.5375	3.94623	3.19055	2.663	3.63204	2.69291	4.92764	3.87294	3.19055	2.6948	3.9331	3.03566	5.47269	4.08944	3.19055	4.99157	5.42761	6.68625	4.90652	5.08667	6.50841	5.00824	5.56912	7.20502
Excalibur_c17977_71	1B	188.629	5.0917	7.16799	3.68938	6.06483	4.81263	6.86947	2.82702	4.83496	4.96397	7.35914	3.74301	5.47675	2.81645	3.90411	2.70424	5.57722	3.96961	3.19185	2.67759	3.66745	2.73895	4.94644	3.88853	3.19185	2.70546	3.96697	3.08056	5.4858	4.10532	3.19185	4.43333	5.0147	6.35513	4.36378	4.69701	6.15711	4.4599	5.16401	6.83913
wsnp_Ex_c18462_27305612	1B	188.629	5.09169	7.16798	3.68938	6.06485	4.81262	6.86946	2.82701	4.83498	4.96397	7.35912	3.74301	5.47676	2.81645	3.90411	2.70424	5.57722	3.96961	3.19185	2.67759	3.66746	2.73895	4.94644	3.88853	3.19185	2.70546	3.96697	3.08056	5.4858	4.10532	3.19185	4.43328	5.01467	6.35509	4.36372	4.69699	6.15707	4.45985	5.16398	6.83909
Ku_c3647_2429	1B	189.132	5.00185	7.16149	3.65734	6.03902	4.73218	6.85212	2.80802	4.81777	4.8813	7.35617	3.7177	5.45912	2.83411	3.94378	2.75013	5.62821	3.98673	3.18423	2.69361	3.70782	2.78411	4.98375	3.90354	3.18423	2.71982	4.00674	3.12485	5.52005	4.1205	3.18423	4.44566	5.02575	6.38192	4.37642	4.7052	6.17353	4.47134	5.16608	6.84972
IAAV3567	1B	189.634	4.99809	7.19652	3.62178	6.03713	4.73417	6.90226	2.79452	4.81983	4.88819	7.40622	3.70454	5.45859	2.8519	3.98238	2.79574	5.67685	4.00244	3.17679	2.70945	3.74698	2.82859	5.0186	3.91695	3.17679	2.73404	4.04538	3.16839	5.55177	4.13398	3.17679	4.4538	5.01775	6.37828	4.38567	4.6916	6.15258	4.47577	5.14474	6.81451
Ra_c698_1987	1B	189.634	5.00132	7.19875	3.62241	6.03659	4.73709	6.90564	2.79548	4.81924	4.89144	7.40907	3.70567	5.45796	2.85191	3.98239	2.79575	5.67686	4.00244	3.17679	2.70945	3.74699	2.8286	5.01861	3.91695	3.17679	2.73404	4.04539	3.16839	5.55178	4.13398	3.17679	4.45284	5.01854	6.37742	4.38472	4.69216	6.15151	4.47444	5.14513	6.81256
RAC875_c32077_759	1B	189.635	5.00133	7.19873	3.62237	6.03657	4.73709	6.90561	2.79544	4.81922	4.89145	7.40905	3.70563	5.45794	2.85192	3.9824	2.79576	5.67687	4.00245	3.17676	2.70946	3.747	2.82861	5.01862	3.91696	3.17676	2.73405	4.0454	3.16841	5.55178	4.134	3.17676	4.45283	5.01854	6.37742	4.38471	4.69215	6.1515	4.47442	5.14512	6.81255
tplb0048b10_1365	1B	191.147	4.90282	6.73089	3.26139	6.01634	4.74322	6.5839	2.49345	4.71675	4.88531	7.05166	3.39754	5.40806	2.95441	4.14596	3.0143	5.78659	4.12279	2.92841	2.79509	3.89249	3.02272	5.04514	3.98948	2.92841	2.8155	4.20015	3.35258	5.55587	4.20163	2.92841	4.34599	4.93042	6.23551	4.2866	4.59715	5.97917	4.36522	5.03044	6.59934
wsnp_Ex_rep_c101231_86636951	1B	191.65	4.9053	6.69337	3.23989	6.09067	4.77049	6.59331	2.47228	4.7671	4.91226	7.04899	3.37665	5.46559	2.9753	4.20829	3.08136	5.80902	4.12118	2.90742	2.8093	3.95077	3.07911	5.04847	3.98276	2.90742	2.82728	4.25785	3.40524	5.55786	4.19165	2.90742	4.35384	4.91273	6.22874	4.29793	4.57707	5.96778	4.37779	5.01032	6.58395
BobWhite_c35484_282	1B	192.152	4.91157	6.6556	3.2202	6.16301	4.80182	6.60042	2.45348	4.81679	4.94302	7.04502	3.35765	5.52024	2.99523	4.26718	3.14782	5.82344	4.11429	2.88005	2.8229	4.00711	3.135	5.04638	3.97119	2.88005	2.83887	4.31389	3.45752	5.55468	4.1764	2.88005	4.36241	4.88756	6.21127	4.30941	4.54824	5.94543	4.38992	4.98263	6.55918
wsnp_Ex_c21559_30710510	1B	192.152	4.91157	6.65559	3.2202	6.16301	4.80182	6.60041	2.45347	4.8168	4.94302	7.04502	3.35765	5.52024	2.99523	4.26719	3.14783	5.82344	4.11429	2.88005	2.8229	4.00712	3.13501	5.04638	3.97119	2.88005	2.83887	4.3139	3.45752	5.55468	4.1764	2.88005	4.36241	4.88756	6.21127	4.30941	4.54823	5.94542	4.38992	4.98262	6.55918
RAC875_c16391_426	1B	192.152	4.91157	6.65559	3.2202	6.16302	4.80182	6.60041	2.45348	4.8168	4.94302	7.04501	3.35765	5.52024	2.99523	4.26719	3.14783	5.82344	4.11429	2.88005	2.8229	4.00712	3.13501	5.04638	3.97119	2.88005	2.83887	4.3139	3.45752	5.55468	4.1764	2.88005	4.36241	4.88756	6.21127	4.30941	4.54823	5.94542	4.38992	4.98262	6.55918
BS00101437_51	1B	193.157	5.03837	6.54773	3.2972	6.24561	4.99277	6.48099	2.71419	4.83798	5.10605	6.94715	3.58146	5.53655	2.83171	4.55581	3.43542	5.90597	4.02056	2.89971	2.73979	4.30061	3.36767	5.20191	3.84372	2.89971	2.77082	4.61277	3.67378	5.73671	4.00825	2.89971	4.41908	4.85438	5.89559	4.36497	4.52697	5.66546	4.44653	4.9725	6.29565
CAP8_c818_370	1B	193.66	5.18871	6.3329	3.54739	6.18105	5.16928	6.25964	3.01096	4.74181	5.27818	6.72733	3.86193	5.43141	3.20848	4.52038	3.17099	6.00809	4.15774	2.92471	3.16817	4.28669	3.13129	5.45859	4.01331	2.92471	3.15451	4.55924	3.39346	5.94137	4.16952	2.92471	4.41703	4.89582	5.99705	4.36801	4.51038	5.72434	4.45669	4.99426	6.37152
BS00082071_51	1B	193.66	5.18871	6.33289	3.5474	6.18105	5.16928	6.25963	3.01096	4.74181	5.27819	6.72733	3.86193	5.43141	3.20849	4.52038	3.17099	6.00809	4.15774	2.92471	3.16819	4.2867	3.1313	5.45859	4.01331	2.92471	3.15452	4.55924	3.39347	5.94137	4.16952	2.92471	4.41703	4.89582	5.99705	4.36801	4.51038	5.72434	4.45669	4.99426	6.37152
IACX4461	1B	194.162	5.18162	6.32606	3.54125	6.17391	5.17127	6.26461	3.00366	4.73874	5.28437	6.73695	3.86194	5.43738	3.20456	4.55704	3.25251	6.07694	4.13758	2.91799	3.16491	4.32468	3.21006	5.50485	3.99378	2.91799	3.15467	4.59782	3.47136	6.00184	4.14964	2.91799	4.43501	4.9497	6.05331	4.3784	4.56001	5.77064	4.46139	5.04496	6.41537
BS00107749_51	1B	194.665	5.16456	6.33103	3.55015	6.16511	5.15925	6.27825	3.01093	4.73813	5.27779	6.75347	3.87624	5.44376	3.1217	4.57306	3.37158	6.15997	4.13949	2.9572	3.10974	4.36013	3.34096	5.59925	4.00667	2.9572	3.10854	4.63214	3.60612	6.10901	4.1657	2.9572	4.44715	4.9672	6.07931	4.38358	4.57421	5.79394	4.45961	5.05769	6.43304
BS00064032_51	1B	195.167	5.14685	6.07624	3.36282	5.77706	5.17158	5.97258	2.77169	4.59974	5.28817	6.45131	3.61661	5.33408	3.05229	4.55733	3.37061	6.175	4.1019	2.96111	3.04338	4.34379	3.33687	5.59969	3.97074	2.96111	3.04253	4.6129	3.59614	6.11903	4.12797	2.96111	3.7535	4.40885	5.39418	3.72918	4.13252	5.16812	3.78943	4.5633	5.81511
BobWhite_c48550_198	1B	195.67	5.1726	6.12379	3.28948	5.75589	5.19539	6.15975	2.74408	4.6288	5.29593	6.57636	3.49267	5.38111	2.94471	4.47429	3.64835	6.37678	4.13629	2.94685	2.85147	4.25061	3.61654	5.76414	4.03349	2.94685	2.94192	4.57805	3.96722	6.32361	4.24285	2.94685	3.95119	4.66213	5.76614	3.92776	4.48166	5.60875	3.9616	4.82229	6.20096
BS00001835_51	1B	195.67	5.1726	6.12379	3.28948	5.75589	5.19539	6.15975	2.74408	4.6288	5.29592	6.57636	3.49267	5.38112	2.94471	4.47429	3.64835	6.37679	4.13629	2.94685	2.85147	4.25061	3.61654	5.76415	4.03349	2.94685	2.94192	4.57805	3.96722	6.32361	4.24285	2.94685	3.95119	4.66214	5.76613	3.92776	4.48166	5.60875	3.9616	4.82229	6.20096
Excalibur_c24663_1042	1B	196.68	4.88347	6.47645	3.48774	6.07107	4.94285	6.45704	3.00412	4.97854	5.04795	6.86442	3.84468	5.75068	2.82895	4.76842	3.92601	6.61189	4.16687	3.16386	2.8566	4.56112	3.95782	6.05495	4.09642	3.16386	2.87581	4.86165	4.27893	6.61288	4.29596	3.16386	4.27488	4.61965	5.37836	4.20592	4.38756	5.17565	4.25084	4.77443	5.78472
BS00082521_51	1B	196.68	4.88347	6.47645	3.48775	6.07107	4.94285	6.45704	3.00413	4.97855	5.04795	6.86442	3.84468	5.75069	2.82895	4.76843	3.92602	6.61189	4.16687	3.16386	2.85661	4.56112	3.95783	6.05495	4.09642	3.16386	2.87581	4.86165	4.27894	6.61288	4.29596	3.16386	4.27489	4.61965	5.37835	4.20592	4.38756	5.17565	4.25085	4.77443	5.78472
Tdurum_contig65046_52	1B	196.68	4.88346	6.47641	3.48777	6.07107	4.94285	6.45699	3.00415	4.97852	5.04795	6.8644	3.84472	5.75067	2.82895	4.76843	3.92602	6.61189	4.16687	3.16386	2.85661	4.56112	3.95783	6.05496	4.09642	3.16386	2.87582	4.86165	4.27894	6.61288	4.29596	3.16386	4.27489	4.61965	5.37835	4.20592	4.38756	5.17564	4.25085	4.77443	5.78471
wsnp_Ex_rep_c66389_64589189	1B	196.68	4.88346	6.43345	3.50058	6.06567	4.94284	6.41022	3.01562	4.96391	5.04794	6.83527	3.86463	5.73935	2.82895	4.76843	3.92603	6.61189	4.16687	3.16386	2.85662	4.56113	3.95784	6.05496	4.09642	3.16386	2.87582	4.86166	4.27894	6.61288	4.29596	3.16386	4.27489	4.61965	5.37834	4.20592	4.38756	5.17564	4.25085	4.77443	5.78471
RAC875_c4135_1782	1B	196.68	4.88353	6.41473	3.50687	6.06157	4.94298	6.39311	3.02015	4.95593	5.04804	6.82088	3.87203	5.73241	2.82916	4.76879	3.92579	6.61239	4.16645	3.16658	2.85688	4.56144	3.95751	6.0558	4.09586	3.16658	2.87602	4.86197	4.27864	6.61384	4.29544	3.16658	4.27504	4.61956	5.37854	4.20609	4.38749	5.17588	4.25101	4.77446	5.78501
BS00096719_51	1B	196.68	4.88352	6.41444	3.50693	6.06152	4.94297	6.3928	3.02021	4.95586	5.04803	6.82064	3.87212	5.73235	2.82916	4.7688	3.9258	6.61239	4.16645	3.16659	2.85689	4.56144	3.95752	6.05581	4.09586	3.16659	2.87602	4.86198	4.27865	6.61384	4.29544	3.16659	4.27505	4.61956	5.37853	4.20609	4.38749	5.17587	4.25102	4.77445	5.785
RAC875_c95548_156	1B	196.68	4.88352	6.41432	3.50696	6.0615	4.94297	6.39266	3.02025	4.95583	5.04803	6.82053	3.87217	5.73232	2.82916	4.7688	3.92581	6.61239	4.16645	3.16658	2.85689	4.56144	3.95752	6.05581	4.09585	3.16658	2.87603	4.86198	4.27865	6.61384	4.29544	3.16658	4.27505	4.61956	5.37852	4.20609	4.38749	5.17587	4.25102	4.77445	5.78499
Tdurum_contig8158_269	1B	196.68	4.8834	6.41395	3.50707	6.0612	4.94284	6.39226	3.02041	4.95557	5.04788	6.82022	3.8724	5.73203	2.82917	4.76881	3.92582	6.61239	4.16644	3.16658	2.8569	4.56145	3.95753	6.05581	4.09585	3.16658	2.87603	4.86199	4.27866	6.61384	4.29544	3.16658	4.27501	4.61959	5.37861	4.20616	4.38759	5.17607	4.25105	4.77454	5.78521
wsnp_Ex_c39616_46871127	1B	196.68	4.88336	6.41393	3.50708	6.0611	4.9428	6.39225	3.02043	4.95549	5.04783	6.82021	3.87243	5.73195	2.82917	4.76881	3.92582	6.61239	4.16644	3.16658	2.8569	4.56145	3.95753	6.05581	4.09585	3.16658	2.87603	4.86199	4.27866	6.61384	4.29544	3.16658	4.275	4.6196	5.37864	4.20618	4.38762	5.17614	4.25106	4.77456	5.78529
IACX11374	1B	196.68	4.88336	6.41393	3.50708	6.0611	4.9428	6.39225	3.02043	4.95549	5.04783	6.82021	3.87243	5.73195	2.82917	4.76881	3.92582	6.61239	4.16644	3.16658	2.8569	4.56145	3.95753	6.0558	4.09585	3.16658	2.87603	4.86199	4.27866	6.61384	4.29543	3.16658	4.275	4.6196	5.37864	4.20618	4.38762	5.17614	4.25107	4.77456	5.78529
BS00067646_51	1B	197.182	4.92552	6.41096	3.55389	6.07755	4.97463	6.36646	3.02116	4.95699	5.08174	6.80374	3.88156	5.73286	2.80769	4.71231	3.88179	6.59185	4.10635	3.12184	2.81746	4.5149	3.91492	6.04147	4.0384	3.12184	2.83539	4.81303	4.23715	6.59726	4.24142	3.12184	4.28637	4.628	5.38713	4.21852	4.40138	5.18976	4.26798	4.78398	5.79845
wsnp_Ex_rep_c66389_64588992	1B	198.695	5.05747	6.34327	3.50635	5.7878	5.06697	6.20128	2.90598	4.56703	5.16503	6.7157	3.73851	5.3196	2.57335	4.08243	3.12439	5.88439	3.65003	2.99782	2.40869	3.83595	3.04256	5.25075	3.48781	2.99782	2.42365	4.12472	3.32366	5.80816	3.68492	2.99782	3.80791	4.27757	5.09527	3.72967	4.04315	4.9254	3.78324	4.42766	5.54328
BS00089563_51	1B	199.197	5.07172	6.36486	3.52273	5.74417	5.06697	6.16439	2.8863	4.51252	5.16558	6.69435	3.71822	5.25643	2.60044	4.02869	3.08752	5.88458	3.59751	2.97597	2.42813	3.79743	3.01191	5.25709	3.44178	2.97597	2.43841	4.08277	3.29611	5.81085	3.64142	2.97597	3.8247	4.38158	5.23443	3.75336	4.14087	5.07067	3.81158	4.52316	5.68512
Kukri_rep_c113407_250	1B	199.197	5.07146	6.36488	3.52276	5.7442	5.06666	6.16441	2.88632	4.51255	5.16529	6.6944	3.71825	5.25646	2.60057	4.02855	3.08764	5.88466	3.59746	2.97594	2.42827	3.79733	3.01205	5.25716	3.44176	2.97594	2.43853	4.08266	3.29626	5.81094	3.64141	2.97594	3.82466	4.3816	5.23453	3.75332	4.14089	5.07077	3.81155	4.52318	5.68521
Excalibur_c60931_1260	1B	199.197	5.07094	6.36492	3.52283	5.74425	5.06605	6.16447	2.88635	4.5126	5.1647	6.6945	3.71831	5.25653	2.60083	4.02828	3.08789	5.88484	3.59738	2.97588	2.42854	3.79711	3.01234	5.25732	3.44172	2.97588	2.43878	4.08245	3.29658	5.81111	3.6414	2.97588	3.82458	4.38164	5.23471	3.75323	4.14093	5.07097	3.81148	4.52321	5.6854
Tdurum_contig29616_844	1B	199.198	5.07094	6.36492	3.52283	5.74425	5.06604	6.16446	2.88635	4.5126	5.16469	6.6945	3.71831	5.25653	2.60083	4.02828	3.08789	5.88484	3.59739	2.97588	2.42854	3.79711	3.01234	5.25732	3.44172	2.97588	2.43878	4.08245	3.29658	5.81111	3.6414	2.97588	3.82458	4.38164	5.23471	3.75323	4.14093	5.07097	3.81149	4.52322	5.6854
BS00076405_51	1B	199.7	4.42485	6.41216	3.32143	5.58709	4.39934	6.06875	2.73883	4.40037	4.53004	6.60611	3.56751	5.1505	2.6956	4.09882	3.29265	5.912	3.6982	3.03732	2.56978	3.8481	3.21311	5.26256	3.53852	3.03732	2.57567	4.1439	3.49588	5.8254	3.73347	3.03732	4.03919	4.51475	5.42968	3.9811	4.22839	5.23955	4.04665	4.62677	5.86436
Ku_c106533_550	1B	199.7	4.42482	6.41216	3.32144	5.58705	4.3993	6.06874	2.73885	4.40031	4.53	6.60612	3.56754	5.15043	2.69561	4.09882	3.29265	5.912	3.6982	3.03733	2.56979	3.84811	3.21311	5.26256	3.53852	3.03733	2.57567	4.1439	3.49588	5.8254	3.73347	3.03733	4.03936	4.51481	5.42972	3.98125	4.22842	5.23956	4.04679	4.62681	5.86438
RAC875_c24895_311	1B	199.7	4.42482	6.41216	3.32144	5.58705	4.3993	6.06874	2.73885	4.40031	4.53	6.60612	3.56754	5.15043	2.69561	4.09882	3.29265	5.912	3.6982	3.03732	2.56979	3.84811	3.21311	5.26256	3.53852	3.03732	2.57567	4.1439	3.49588	5.8254	3.73347	3.03732	4.03936	4.51481	5.42972	3.98125	4.22842	5.23956	4.04679	4.62681	5.86438
CAP8_rep_c7343_88	1B	201.725	4.22927	6.36493	3.59402	5.81986	4.14659	6.01145	2.87159	4.52089	4.28167	6.56427	3.69176	5.2366	2.71305	3.97798	3.19497	6.06108	3.56744	2.98417	2.56935	3.79632	3.14054	5.45122	3.4241	2.98417	2.61074	4.09105	3.43317	6.01983	3.6117	2.98417	4.23165	4.50338	5.32617	4.15535	4.20488	5.01178	4.18468	4.53039	5.57839
BS00067769_51	1B	202.228	4.24904	6.35949	4.00371	5.97626	4.11678	6.01663	3.24955	4.63963	4.24933	6.55569	3.98923	5.32359	2.91999	3.75872	3.21238	5.96353	3.38237	2.89684	2.71648	3.61163	3.16044	5.2411	3.21726	2.89684	2.75505	3.90281	3.45933	5.78214	3.40702	2.89684	3.84684	4.31191	5.18597	3.72235	3.98792	4.77474	3.73758	4.29277	5.3247
Ex_c11930_509	1B	203.484	4.01461	6.2719	4.1629	5.84429	3.85232	5.98651	3.43256	4.58013	3.99991	6.37465	4.05477	5.17843	2.43193	4.00184	3.26103	5.89018	3.46876	2.9674	2.29241	3.90387	3.23448	5.31001	3.3272	2.9674	2.36545	4.19784	3.54579	5.85107	3.52863	2.9674	4.0982	4.13315	4.75929	3.99418	3.87268	4.32068	4.00299	4.10288	4.78056
IAAV2683	1B	203.484	4.01459	6.2719	4.16292	5.84428	3.8523	5.98651	3.43258	4.58012	3.99989	6.37464	4.05478	5.17842	2.43187	4.00186	3.26104	5.89013	3.46876	2.96741	2.29236	3.9039	3.23449	5.30999	3.3272	2.96741	2.36541	4.19787	3.5458	5.85105	3.52863	2.96741	4.09821	4.13313	4.75925	3.99419	3.87267	4.32065	4.003	4.10287	4.78052
wsnp_Ku_c13043_20902807	1B	203.484	4.01459	6.2719	4.16292	5.84428	3.8523	5.98652	3.43258	4.58012	3.99989	6.37464	4.05478	5.17841	2.43186	4.00186	3.26104	5.89013	3.46876	2.96741	2.29235	3.9039	3.23449	5.30998	3.3272	2.96741	2.3654	4.19788	3.5458	5.85104	3.52863	2.96741	4.09821	4.13313	4.75925	3.99419	3.87267	4.32064	4.00301	4.10287	4.78051
Tdurum_contig57101_1349	1B	204.494	3.91532	6.42864	4.24222	5.76656	3.7543	6.06286	3.54207	4.53483	3.92257	6.43783	4.15483	5.14407	1.9113	4.47796	3.57963	5.2968	3.39695	3.20604	1.8746	4.32627	3.51757	4.81391	3.23464	3.20604	1.92886	4.65568	3.83043	5.39392	3.44752	3.20604	4.09125	3.94177	4.64692	3.96118	3.71622	4.19613	3.96101	3.93431	4.66581
Tdurum_contig57101_2158	1B	204.494	3.91532	6.42864	4.24222	5.76657	3.7543	6.06286	3.54207	4.53484	3.92257	6.43783	4.15483	5.14407	1.9113	4.47797	3.57963	5.2968	3.39695	3.20604	1.8746	4.32627	3.51757	4.81391	3.23464	3.20604	1.92886	4.65568	3.83043	5.39392	3.44752	3.20604	4.09125	3.94177	4.64692	3.96118	3.71622	4.19613	3.96101	3.93431	4.66581
Excalibur_c14911_976	1B	204.494	3.91531	6.42864	4.24224	5.76658	3.75429	6.06285	3.54209	4.53485	3.92256	6.43781	4.15485	5.14408	1.9113	4.47797	3.57963	5.29681	3.39695	3.20604	1.8746	4.32628	3.51757	4.81391	3.23464	3.20604	1.92886	4.65569	3.83043	5.39392	3.44753	3.20604	4.09125	3.94177	4.64692	3.96119	3.71622	4.19613	3.96102	3.93431	4.66581
BobWhite_c11044_322	1B	204.494	3.91533	6.42855	4.24235	5.76652	3.75432	6.06282	3.5422	4.53492	3.92258	6.43778	4.15498	5.14415	1.9113	4.47797	3.57963	5.29681	3.39695	3.20604	1.8746	4.32628	3.51757	4.81391	3.23464	3.20604	1.92886	4.65569	3.83043	5.39392	3.44753	3.20604	4.09125	3.94177	4.64692	3.96119	3.71622	4.19613	3.96102	3.93431	4.66581
Excalibur_c9149_1326	1B	204.996	4.49115	6.39389	4.65014	5.96225	4.40618	6.22748	4.02284	4.79334	4.58967	6.53419	4.63814	5.36557	1.89826	4.31858	3.5202	5.38959	3.55967	3.58157	1.89363	4.22589	3.47051	4.9545	3.46863	3.58157	1.9447	4.5453	3.78096	5.53088	3.70964	3.58157	4.01819	3.96874	4.6701	3.90335	3.81078	4.26896	3.91272	3.99576	4.72764
BS00062724_51	1B	204.996	4.49116	6.39383	4.65018	5.96224	4.40618	6.22741	4.02286	4.79334	4.58967	6.53413	4.63817	5.36557	1.89825	4.31852	3.52024	5.38963	3.55986	3.5824	1.89362	4.22583	3.47054	4.95456	3.46884	3.5824	1.94468	4.54524	3.78098	5.53093	3.70986	3.5824	4.01851	3.96872	4.67012	3.90364	3.81079	4.26899	3.91301	3.99575	4.72767
Kukri_c13043_832	1B	205.499	4.43759	6.36348	4.56422	5.99171	4.3461	6.199	3.92344	4.83038	4.52298	6.48789	4.51404	5.39493	1.89399	4.30472	3.52073	5.37426	3.54374	3.67271	1.90049	4.21382	3.46891	4.94122	3.44952	3.67271	1.94978	4.53418	3.77852	5.51446	3.69007	3.67271	4.12148	3.97008	4.63362	3.99982	3.82166	4.21913	4.01163	3.99697	4.66826
BS00050882_51	1B	206.504	4.46717	6.31379	4.5069	6.06583	4.37851	6.17512	3.87488	4.92966	4.54691	6.43416	4.43232	5.47623	1.904	4.28308	3.50986	5.30435	3.47478	3.77324	1.93197	4.18915	3.45246	4.86968	3.37181	3.77324	1.97347	4.51496	3.75995	5.43387	3.60761	3.77324	4.16942	3.97997	4.65129	4.03571	3.84135	4.23511	4.0471	4.00561	4.6753
BS00075248_51	1B	207.006	4.54723	6.48561	4.49282	6.10493	4.44479	6.28995	3.78051	4.97287	4.63289	6.57378	4.38607	5.524	1.91626	4.27138	3.5055	5.27226	3.45004	3.82324	1.95413	4.17651	3.4446	4.83827	3.34356	3.82324	1.99062	4.50441	3.75033	5.39606	3.57616	3.82324	4.18112	4.02087	4.75802	4.0382	3.91613	4.4169	4.05603	4.07495	4.86264
BS00031596_51	1B	209.032	4.59808	6.38032	4.33183	6.24426	4.49642	6.25054	3.64958	5.17205	4.66768	6.46232	4.18111	5.67991	1.96236	4.21323	3.4945	5.18099	3.4566	4.02802	2.02574	4.11632	3.41317	4.75479	3.33708	4.02802	2.03609	4.44903	3.70862	5.27302	3.54942	4.02802	4.25079	4.04405	4.74305	4.08369	3.97146	4.39897	4.10181	4.09658	4.81862
Tdurum_contig85620_277	1B	209.032	4.59808	6.38032	4.33183	6.24426	4.49642	6.25054	3.64958	5.17205	4.66768	6.46232	4.18111	5.67991	1.96236	4.21323	3.4945	5.18099	3.4566	4.02802	2.02574	4.11632	3.41317	4.75479	3.33708	4.02802	2.03609	4.44903	3.70862	5.27302	3.54942	4.02802	4.25079	4.04405	4.74305	4.08369	3.97146	4.39897	4.10181	4.09658	4.81862
BS00063180_51	1B	209.032	4.59808	6.38032	4.33183	6.24426	4.49642	6.25054	3.64958	5.17205	4.66768	6.46232	4.18111	5.67991	1.96236	4.21323	3.4945	5.18099	3.4566	4.02802	2.02574	4.11632	3.41317	4.75479	3.33708	4.02802	2.03609	4.44903	3.70862	5.27302	3.54942	4.02802	4.25079	4.04405	4.74305	4.08369	3.97146	4.39897	4.10181	4.09658	4.81862
Kukri_c7770_176	1B	210.555	4.60801	6.39172	4.41041	6.31037	4.5409	6.35233	3.78719	5.26219	4.69055	6.49592	4.24399	5.74035	2.06	4.30509	3.57924	5.10315	3.43608	4.3811	2.12789	4.20857	3.4755	4.71419	3.32936	4.3811	2.12469	4.54633	3.75444	5.23165	3.5435	4.3811	4.24304	4.07431	4.7919	4.06542	4.02631	4.45431	4.07802	4.13447	4.87279
Excalibur_c64439_87	1B	214.453	4.57556	5.95931	4.89034	5.79301	4.57164	5.76321	4.2517	4.92332	4.74317	5.87578	4.44419	5.34927	2.56002	4.47466	2.87958	5.92544	3.50312	5.48808	2.57632	4.45748	2.84386	5.72198	3.4732	5.48808	2.54266	4.76903	3.14296	6.0186	3.64438	5.48808	4.52605	4.08527	4.55586	4.36172	3.94852	4.08065	4.40004	4.09924	4.56487
RAC875_c103613_441	1B	214.453	4.57556	5.95931	4.89034	5.79301	4.57164	5.76321	4.2517	4.92333	4.74318	5.87579	4.44419	5.34928	2.56002	4.47466	2.87958	5.92543	3.50312	5.48808	2.57632	4.45748	2.84386	5.72198	3.4732	5.48808	2.54266	4.76903	3.14296	6.0186	3.64438	5.48808	4.52605	4.08527	4.55586	4.36172	3.94852	4.08065	4.40004	4.09924	4.56487
IAAV5588	1B	214.453	4.57556	5.95931	4.89034	5.79301	4.57165	5.76321	4.2517	4.92333	4.74318	5.87579	4.44419	5.34928	2.56002	4.47465	2.87958	5.92543	3.50312	5.48808	2.57632	4.45748	2.84386	5.72198	3.4732	5.48808	2.54266	4.76903	3.14296	6.0186	3.64438	5.48808	4.52604	4.08527	4.55586	4.36172	3.94852	4.08065	4.40004	4.09924	4.56487
IACX11320	1B	219.551	4.5367	6.08807	5.11468	6.75886	4.53137	5.78976	4.44914	5.65106	4.68343	5.95361	4.7207	6.13427	2.11057	4.64312	3.15497	4.96749	3.04002	5.37505	2.12834	4.55868	3.06997	4.70956	2.99294	5.37505	2.09521	4.90545	3.35674	5.14583	3.20802	5.37505	4.36738	4.28135	4.75315	4.18411	4.08893	4.21397	4.23053	4.30902	4.75704
Kukri_c9752_793	1B	224.612	4.13209	5.7043	4.91056	6.7491	4.13035	5.1885	4.2263	5.75555	4.31214	5.48375	4.51416	6.26058	2.35683	4.85739	3.15227	6.19098	3.59217	5.43763	2.37895	4.76061	3.05768	5.8976	3.53788	5.43763	2.34389	5.09764	3.35731	6.23222	3.71711	5.43763	4.41428	4.32028	4.86131	4.24949	4.17434	4.31786	4.31231	4.37318	4.89589
RAC875_rep_c106876_446	1B	224.612	4.13208	5.70429	4.91056	6.74909	4.13034	5.18849	4.22629	5.75555	4.31213	5.48375	4.51416	6.26057	2.35683	4.8574	3.15227	6.19099	3.59217	5.43763	2.37895	4.76061	3.05768	5.89761	3.53788	5.43763	2.34389	5.09764	3.35731	6.23223	3.71711	5.43763	4.41428	4.32029	4.86131	4.24949	4.17435	4.31786	4.31232	4.37318	4.89589
wsnp_Ex_c28733_37836638	1B	225.114	4.03631	5.67862	4.90463	6.67404	4.01416	5.08321	4.16004	5.70191	4.19859	5.39975	4.45974	6.21854	2.33934	4.87433	3.14781	6.13596	3.59164	5.39287	2.36781	4.77877	3.05144	5.84593	3.5407	5.39287	2.33168	5.11631	3.35086	6.18508	3.72165	5.39287	4.4718	4.29019	4.75725	4.31591	4.14778	4.20353	4.39087	4.34401	4.7812
IAAV420	1B	225.617	3.97731	5.61389	4.88687	6.67169	3.95392	5.01666	4.14233	5.70894	4.14016	5.33739	4.4423	6.23209	2.32062	4.89136	3.1447	6.07076	3.58882	5.34491	2.35553	4.79699	3.04644	5.78443	3.54127	5.34491	2.31833	5.13506	3.34545	6.12875	3.72416	5.34491	4.45659	4.27484	4.67717	4.3032	4.14397	4.1242	4.38118	4.33478	4.7027
BS00067627_51	1B	226.37	4.06468	5.55903	4.72635	6.57821	4.06074	4.93423	3.99412	5.62204	4.25517	5.27282	4.2987	6.14817	2.41225	4.8367	3.04798	6.13816	3.80187	5.53468	2.42456	4.76158	2.95519	5.90118	3.75059	5.53468	2.3844	5.09603	3.25432	6.16605	3.92492	5.53468	4.50059	4.1888	4.4472	4.32801	4.09479	3.91285	4.39675	4.26763	4.48678
RFL_Contig2484_1065	1B	226.872	4.06926	5.41946	4.7191	6.63657	4.06426	4.83171	3.9933	5.72259	4.26339	5.17434	4.28918	6.25429	2.46071	4.83144	3.07166	6.24701	3.8522	5.47404	2.47272	4.75922	2.98402	6.01364	3.80463	5.47404	2.43209	5.09491	3.2849	6.27293	3.98938	5.47404	4.5297	4.07948	4.4463	4.3468	3.97252	3.90666	4.42387	4.17362	4.50812
CAP7_c1490_115	1B	230.711	3.89428	4.07432	4.25606	6.5883	3.97822	3.95624	3.6341	5.94408	4.17826	4.10865	3.66383	6.51728	2.51943	4.50456	3.03122	6.18718	3.7029	5.23711	2.5249	4.43678	2.96141	6.16956	3.7706	5.23711	2.42637	4.77887	3.22105	6.41996	4.03407	5.23711	5.15589	4.50664	4.43527	5.02058	4.28203	3.86111	5.14086	4.63634	4.51337
BS00055864_51	1B	231.214	3.8826	3.93289	4.19509	6.43503	3.97505	3.877	3.57064	5.79802	4.16475	3.96917	3.56399	6.37235	2.46653	4.5727	3.08316	6.22062	3.67368	5.16827	2.46943	4.4851	3.00881	6.25063	3.76162	5.16827	2.37108	4.83462	3.26565	6.51941	4.02265	5.16827	5.35204	4.69403	4.35059	5.22045	4.41294	3.75581	5.33865	4.79083	4.38006
Excalibur_c15617_425	1B	231.214	3.8826	3.93289	4.19508	6.43502	3.97505	3.877	3.57064	5.79801	4.16475	3.96917	3.56398	6.37234	2.46652	4.5727	3.08316	6.22063	3.67368	5.16826	2.46942	4.4851	3.00881	6.25063	3.76162	5.16826	2.37108	4.83462	3.26565	6.51941	4.02265	5.16826	5.35204	4.69404	4.3506	5.22046	4.41295	3.75582	5.33866	4.79084	4.38007
IACX6404	1B	231.716	3.9881	4.1982	3.98494	5.92938	4.0443	3.93017	3.74044	5.29828	4.28455	4.07778	3.44853	5.88251	2.38322	4.53687	3.07548	6.47504	3.79402	4.90052	2.35109	4.43749	2.98521	6.48094	3.8635	4.90052	2.27877	4.79425	3.25468	6.74814	4.11168	4.90052	5.52365	4.94208	4.59079	5.40254	4.56719	4.00772	5.52061	4.99817	4.6233
BS00000651_51	1B	231.716	3.98811	4.1982	3.98493	5.92937	4.04431	3.93018	3.74044	5.29827	4.28456	4.07778	3.44853	5.8825	2.38322	4.53687	3.07548	6.47504	3.79402	4.90052	2.35109	4.43749	2.98521	6.48094	3.8635	4.90052	2.27877	4.79425	3.25468	6.74815	4.11168	4.90052	5.52365	4.94208	4.59079	5.40254	4.56719	4.00773	5.52061	4.99817	4.62331
IACX2852	1B	231.716	3.98812	4.19822	3.98492	5.92934	4.04432	3.93018	3.74043	5.29825	4.28457	4.07779	3.44852	5.88248	2.38322	4.53687	3.07549	6.47505	3.79402	4.90051	2.35108	4.43749	2.98522	6.48095	3.8635	4.90051	2.27877	4.79425	3.25468	6.74816	4.11168	4.90051	5.52365	4.94208	4.59079	5.40254	4.56718	4.00773	5.52061	4.99817	4.62331
Excalibur_c14859_372	1B	231.716	3.98813	4.19823	3.98491	5.92933	4.04432	3.9302	3.74043	5.29824	4.28457	4.0778	3.44852	5.88246	2.38322	4.53688	3.07549	6.47506	3.79402	4.9005	2.35108	4.4375	2.98522	6.48096	3.8635	4.9005	2.27877	4.79426	3.25468	6.74816	4.11168	4.9005	5.52366	4.94208	4.59079	5.40255	4.56718	4.00774	5.52061	4.99817	4.62331
Kukri_c7657_986	1B	231.716	3.98813	4.19824	3.98492	5.92933	4.04432	3.9302	3.74045	5.29824	4.28457	4.07781	3.44853	5.88247	2.38322	4.53688	3.0755	6.47506	3.79401	4.90049	2.35109	4.4375	2.98523	6.48096	3.86349	4.90049	2.27878	4.79426	3.25469	6.74816	4.11167	4.90049	5.52367	4.94208	4.5908	5.40256	4.56718	4.00774	5.52062	4.99817	4.62332
BS00040743_51	1B	231.716	3.98821	4.19822	3.98484	5.92939	4.04442	3.93014	3.74037	5.29828	4.28467	4.07776	3.44845	5.8825	2.38329	4.5367	3.07542	6.47488	3.79349	4.90035	2.35111	4.43731	2.98515	6.48073	3.86298	4.90035	2.27878	4.79407	3.25461	6.74791	4.11113	4.90035	5.52372	4.94213	4.59072	5.4026	4.56722	4.00766	5.52066	4.99822	4.62324
Ku_c28580_432	1B	232.219	4.07969	4.49442	3.96318	6.26625	4.09092	4.10202	3.76139	5.60183	4.35498	4.32575	3.48528	6.18139	2.44333	4.79519	3.23564	6.60324	3.64426	4.18136	2.39383	4.70081	3.15431	6.55494	3.71551	4.18136	2.3547	5.04963	3.41204	6.80477	3.95195	4.18136	5.91253	5.06097	4.57849	5.7808	4.7244	4.05685	5.8999	5.13629	4.66139
RAC875_c100059_123	1B	233.224	4.30291	4.87181	4.12112	6.70714	4.28847	4.35653	4.0656	6.01883	4.5749	4.6864	3.753	6.56938	2.48225	4.68815	3.26771	6.41986	3.26616	3.94513	2.43297	4.61875	3.19873	6.31807	3.32443	3.94513	2.402	4.94779	3.43727	6.5374	3.55628	3.94513	6.45418	5.51858	4.68838	6.31835	5.22541	4.16291	6.44377	5.62223	4.78575
Ku_c9909_1766	1B	234.229	4.57942	5.36408	4.26863	7.10943	4.5302	4.68637	4.27055	6.38528	4.82011	5.12285	3.95706	6.90053	2.47416	4.48994	3.21817	6.18569	3.02753	3.77981	2.43792	4.44016	3.1448	6.0155	3.0605	3.77981	2.41526	4.75937	3.38257	6.22284	3.28058	3.77981	6.51917	5.96128	4.98821	6.35506	5.70705	4.43703	6.46339	6.08083	5.07056
Excalibur_rep_c101787_89	1B	236.757	5.17316	7.18363	5.32029	7.03478	5.13885	5.65483	4.8482	5.91712	5.37695	6.33281	4.7492	6.3957	2.43239	4.55498	3.55229	5.8727	3.11724	3.97761	2.48466	4.45362	3.497	5.30031	3.09367	3.97761	2.58805	4.79997	3.80535	5.52391	3.28315	3.97761	7.04897	6.9482	6.05618	6.93367	6.84641	5.54016	7.04907	7.13306	6.17269
Excalibur_c3557_66	1B	238.28	5.49173	7.30914	6.12601	6.97366	5.47795	5.52837	5.65989	5.93042	5.72268	6.23614	5.63234	6.40284	3.18003	4.79926	3.5545	5.88908	3.25074	4.39585	3.25923	4.66146	3.50264	5.20723	3.20512	4.39585	3.41088	5.00782	3.81809	5.40428	3.35448	4.39585	7.39181	7.35476	6.63772	7.25747	7.2663	6.14922	7.35653	7.53094	6.75576
Tdurum_contig41945_748	1B	239.29	5.40655	7.35079	6.34867	6.41286	5.34935	5.49074	5.71732	5.43728	5.58315	6.17623	5.78927	5.96709	3.76336	4.95061	3.64002	5.74956	3.25594	4.64298	3.77966	4.78518	3.57812	5.0339	3.17519	4.64298	3.94194	5.11519	3.87605	5.21328	3.29482	4.64298	7.55851	7.58785	6.86418	7.40652	7.46465	6.36539	7.50682	7.7505	6.9836
BS00021680_51	1B	240.3	5.2291	7.28442	6.23366	5.90895	5.12993	5.42993	5.55984	5.02565	5.33017	6.0621	5.7039	5.64308	3.90743	4.89418	3.77716	5.68995	3.36515	5.04665	3.84945	4.66529	3.68936	4.93389	3.2449	5.04665	3.99754	4.97611	3.9526	5.09164	3.31286	5.04665	7.6205	7.8093	7.18752	7.45099	7.62233	6.68845	7.55224	7.93393	7.32983
BS00022577_51	1B	240.3	5.22898	7.28429	6.23383	5.90892	5.12982	5.42982	5.55997	5.02562	5.33006	6.06198	5.70406	5.64305	3.90741	4.89417	3.77717	5.68995	3.36517	5.04667	3.84943	4.66528	3.68937	4.93389	3.24491	5.04667	3.99751	4.9761	3.95261	5.09164	3.31287	5.04667	7.62041	7.80955	7.18775	7.45089	7.62256	6.68868	7.55213	7.93419	7.33009
BS00064349_51	1B	240.3	5.22898	7.2843	6.23383	5.90892	5.12982	5.42983	5.55996	5.02562	5.33006	6.06199	5.70406	5.64305	3.90738	4.89416	3.77717	5.68996	3.36518	5.04669	3.8494	4.66527	3.68938	4.93389	3.24492	5.04669	3.99749	4.97609	3.95262	5.09164	3.31288	5.04669	7.62045	7.80961	7.18783	7.45093	7.62263	6.68877	7.55218	7.93426	7.33018
Tdurum_contig10362_555	1B	240.3	5.22899	7.28435	6.23383	5.90894	5.12984	5.42986	5.55991	5.02562	5.33008	6.06204	5.70403	5.64305	3.90716	4.89409	3.77726	5.69002	3.36527	5.04688	3.84918	4.66519	3.68948	4.93391	3.24503	5.04688	3.99727	4.97601	3.95274	5.09167	3.31299	5.04688	7.62078	7.81007	7.18846	7.45129	7.62319	6.68946	7.55258	7.93481	7.33092
BS00065977_51	1B	240.3	5.22723	7.28208	6.2059	5.90931	5.12797	5.42847	5.53465	5.02577	5.32763	6.06105	5.68089	5.64307	3.89453	4.89463	3.78915	5.69985	3.37181	5.05891	3.83675	4.66659	3.70347	4.94138	3.25183	5.05891	3.98521	4.97767	3.96959	5.09966	3.32087	5.05891	7.64673	7.81703	7.18737	7.47971	7.63416	6.69281	7.58334	7.94496	7.33588
BS00069829_51	1B	240.802	4.86348	7.73527	5.51912	6.00767	4.74028	5.93111	5.00474	5.11605	4.96826	6.58614	5.12897	5.7726	3.67117	4.98975	3.98655	6.36941	3.6832	5.77979	3.58171	4.76125	3.94808	5.51828	3.5598	5.77979	3.72615	5.07711	4.26556	5.66562	3.63785	5.77979	6.12728	7.52294	7.23169	6.0074	7.45249	6.85815	6.12554	7.73284	7.50585
wsnp_Ex_c3147_5817088	1B	240.802	4.86348	7.73527	5.51912	6.00767	4.74028	5.93111	5.00474	5.11605	4.96825	6.58614	5.12897	5.7726	3.67117	4.98975	3.98655	6.36941	3.6832	5.77979	3.5817	4.76125	3.94808	5.51828	3.5598	5.77979	3.72615	5.07711	4.26556	5.66562	3.63785	5.77979	6.12728	7.52294	7.2317	6.0074	7.45249	6.85815	6.12554	7.73284	7.50585
IACX1240	1B	241.305	4.9039	7.84455	5.34826	6.0274	4.75868	6.01045	4.95409	5.13929	4.99057	6.68611	4.99793	5.79321	3.67562	4.99086	4.00272	6.36749	3.68208	5.76259	3.58017	4.75765	3.96274	5.51905	3.55807	5.76259	3.72175	5.07452	4.28094	5.66824	3.63668	5.76259	6.23306	7.31907	7.05666	6.13796	7.29725	6.72134	6.26097	7.53895	7.35012
IACX8117	1B	241.807	4.86481	7.85283	5.31664	6.02871	4.70667	6.00878	4.92185	5.1394	4.94061	6.68595	4.96354	5.79055	3.67274	4.98922	4.02488	6.34566	3.68354	5.761	3.5724	4.75106	3.98403	5.50039	3.55987	5.761	3.71215	5.0693	4.30306	5.65447	3.63899	5.761	6.19877	7.2945	7.03463	6.10331	7.26592	6.70593	6.23008	7.51671	7.33687
BS00022530_51	1B	242.31	4.71781	7.75586	5.23256	6.05241	4.5507	5.88157	4.75437	5.15144	4.77901	6.55248	4.82448	5.80209	3.67057	4.98866	4.04689	6.32294	3.68666	5.76175	3.56548	4.74543	4.00544	5.48059	3.56353	5.76175	3.70344	5.06513	4.32537	5.63941	3.64304	5.76175	6.15759	7.27216	7.02279	6.04907	7.26866	6.74372	6.17855	7.52529	7.37688
Excalibur_c581_1220	1B	243.32	4.85034	7.42753	5.13073	6.01522	4.65332	5.57433	4.5965	5.09339	4.87755	6.25241	4.66977	5.75423	3.66877	4.991	4.08971	6.27618	3.69873	5.77123	3.55484	4.73753	4.04792	5.4388	3.5773	5.77123	3.68944	5.06036	4.36982	5.60656	3.65717	5.77123	6.06393	7.21118	6.96397	5.95626	7.19595	6.6994	6.09395	7.47004	7.33667
Excalibur_c581_947	1B	243.32	4.85034	7.42753	5.13073	6.01522	4.65332	5.57433	4.5965	5.09339	4.87755	6.25241	4.66977	5.75423	3.66877	4.991	4.08971	6.27617	3.69872	5.77123	3.55484	4.73753	4.04792	5.43879	3.57729	5.77123	3.68944	5.06036	4.36982	5.60655	3.65716	5.77123	6.06393	7.21118	6.96397	5.95627	7.19596	6.6994	6.09395	7.47005	7.33668
CAP12_rep_c5516_342	1B	243.823	4.50077	7.73175	5.05409	5.98489	4.32037	5.84776	4.61988	5.11731	4.54732	6.54453	4.66583	5.77677	3.53435	4.90468	4.06001	5.84721	3.4538	5.66363	3.43199	4.63874	3.9903	5.05618	3.32571	5.66363	3.57807	4.96326	4.31115	5.22579	3.40991	5.66363	6.36725	7.43064	7.09192	6.26131	7.42186	6.82159	6.40484	7.7004	7.47353
Kukri_s117372_152	1B	244.828	4.42366	7.64494	4.74638	5.87975	4.24094	5.67781	4.4208	5.06396	4.46743	6.40499	4.45889	5.75034	3.42381	4.63079	3.9028	5.15543	3.1397	5.24932	3.4179	4.38076	3.81494	4.54796	3.09607	5.24932	3.5804	4.70488	4.13328	4.72583	3.20197	5.24932	6.92506	7.72684	7.21656	6.82798	7.75304	6.96821	6.97582	8.01869	7.63036
RFL_Contig5937_1699	1B	244.828	4.42366	7.64494	4.74638	5.87975	4.24094	5.67781	4.4208	5.06396	4.46744	6.40499	4.45889	5.75034	3.42381	4.63079	3.90279	5.15542	3.1397	5.24932	3.41791	4.38076	3.81494	4.54796	3.09607	5.24932	3.5804	4.70487	4.13328	4.72582	3.20197	5.24932	6.92506	7.72684	7.21656	6.82798	7.75304	6.96821	6.97582	8.01869	7.63036
BobWhite_c42716_71	1B	244.828	4.42366	7.64494	4.74637	5.87975	4.24094	5.6778	4.42079	5.06396	4.46744	6.40499	4.45888	5.75034	3.42381	4.63078	3.90279	5.15542	3.1397	5.24932	3.41791	4.38075	3.81493	4.54796	3.09608	5.24932	3.5804	4.70487	4.13327	4.72582	3.20198	5.24932	6.92506	7.72684	7.21655	6.82798	7.75304	6.96821	6.97582	8.01869	7.63035
Excalibur_c40808_441	1B	244.828	4.42366	7.64494	4.74637	5.87975	4.24094	5.6778	4.42079	5.06396	4.46744	6.40499	4.45888	5.75034	3.42381	4.63078	3.90279	5.15542	3.1397	5.24931	3.41791	4.38075	3.81493	4.54796	3.09608	5.24931	3.5804	4.70487	4.13328	4.72582	3.20198	5.24931	6.92506	7.72683	7.21655	6.82798	7.75304	6.96821	6.97581	8.01869	7.63035
RFL_Contig5937_1677	1B	244.828	4.42366	7.64494	4.74637	5.87975	4.24095	5.6778	4.42079	5.06396	4.46744	6.40499	4.45888	5.75034	3.42381	4.63079	3.90279	5.15542	3.1397	5.24931	3.41791	4.38075	3.81493	4.54796	3.09608	5.24931	3.5804	4.70487	4.13328	4.72582	3.20198	5.24931	6.92505	7.72683	7.21655	6.82797	7.75303	6.96821	6.97581	8.01869	7.63035
Tdurum_contig15639_225	1B	244.828	4.42366	7.64494	4.74637	5.87975	4.24095	5.6778	4.42079	5.06396	4.46744	6.40499	4.45888	5.75034	3.42381	4.63079	3.90279	5.15542	3.1397	5.24931	3.41791	4.38075	3.81493	4.54796	3.09608	5.24931	3.5804	4.70487	4.13328	4.72582	3.20198	5.24931	6.92506	7.72684	7.21656	6.82799	7.75304	6.96821	6.97582	8.01869	7.63036
BS00006033_51	1B	244.828	4.42367	7.64494	4.74638	5.87974	4.24095	5.6778	4.42079	5.06396	4.46744	6.40499	4.45888	5.75034	3.42381	4.63079	3.90279	5.15542	3.1397	5.24931	3.41791	4.38075	3.81493	4.54796	3.09608	5.24931	3.5804	4.70487	4.13327	4.72582	3.20198	5.24931	6.92507	7.72684	7.21656	6.828	7.75305	6.96822	6.97583	8.0187	7.63036
IACX1306	1B	244.828	4.42337	7.64338	4.7468	5.88064	4.2408	5.67626	4.42078	5.06468	4.46722	6.40354	4.45904	5.75118	3.42394	4.63078	3.90277	5.15606	3.13952	5.24879	3.41802	4.38075	3.81493	4.54843	3.09581	5.24879	3.58058	4.70486	4.13332	4.72623	3.2017	5.24879	6.92405	7.72585	7.21628	6.82702	7.75223	6.96801	6.97487	8.01785	7.63015
BS00095088_51	1B	245.33	4.55663	7.83676	4.90891	5.72885	4.38232	5.84566	4.45639	4.89514	4.60595	6.5776	4.52471	5.56645	3.42456	4.64604	3.90109	5.20544	3.12907	5.19833	3.41754	4.39247	3.8091	4.58559	3.07713	5.19833	3.58085	4.71605	4.12636	4.76496	3.17922	5.19833	7.50142	8.0107	7.28402	7.40138	8.09833	7.01567	7.55038	8.3422	7.68542
BS00085365_51	1B	245.833	4.58528	7.8938	4.86318	5.71834	4.42515	5.89229	4.38395	4.87361	4.63992	6.6268	4.44294	5.52749	3.34164	4.61913	3.86676	5.25295	3.11198	5.03571	3.3355	4.36071	3.7708	4.61229	3.04718	5.03571	3.49365	4.67835	4.08825	4.78925	3.14279	5.03571	7.54588	7.74763	7.11222	7.44213	7.90026	6.87599	7.58677	8.10944	7.53034
BS00064162_51	1B	247.34	4.48853	7.97182	4.72252	5.62637	4.35712	5.95936	4.25249	4.76715	4.56256	6.69044	4.29603	5.41547	3.08728	4.60124	3.74721	5.39359	3.19454	4.82214	3.06669	4.32398	3.63026	4.75089	3.13423	4.82214	3.18836	4.63316	3.92934	4.95117	3.2277	4.82214	7.62085	7.48518	6.94616	7.53347	7.69076	6.74842	7.68797	7.87138	7.39038
BS00083930_51	1B	247.843	4.46045	7.98529	4.67496	5.59553	4.33876	5.97486	4.20692	4.73005	4.54073	6.70241	4.24556	5.37626	3.00044	4.60513	3.71434	5.45657	3.22626	4.74738	2.97261	4.32318	3.59069	4.81798	3.17072	4.74738	3.08205	4.62966	3.88373	5.02864	3.26539	4.74738	7.62095	7.36753	6.88478	7.53792	7.58303	6.69473	7.69544	7.75673	7.33118
IACX886	1B	247.843	4.46045	7.98529	4.67496	5.59553	4.33876	5.97486	4.20692	4.73005	4.54073	6.70241	4.24556	5.37626	3.00043	4.60513	3.71434	5.45658	3.22626	4.74738	2.97261	4.32318	3.59069	4.81798	3.17071	4.74738	3.08205	4.62966	3.88373	5.02864	3.26539	4.74738	7.62095	7.36753	6.88479	7.53792	7.58303	6.69473	7.69544	7.75673	7.33118
RAC875_c78619_523	1B	248.853	4.29557	8.12249	4.92912	5.58502	4.17386	6.13134	4.09737	4.63163	4.37768	6.81634	4.25259	5.28281	2.73075	4.61853	3.63575	5.79641	3.12037	4.619	2.6118	4.31884	3.49923	5.00229	2.99053	4.619	2.67865	4.6092	3.77168	5.17913	3.02835	4.619	7.47834	7.24802	7.07615	7.36568	7.3937	6.79843	7.5272	7.63487	7.47901
Excalibur_rep_c107047_679	1B	249.355	4.28933	8.10252	4.82344	5.54483	4.17439	6.12985	4.02794	4.5859	4.37436	6.81185	4.16368	5.24237	2.64444	4.56305	3.54965	5.83561	3.07402	4.53077	2.50908	4.26346	3.40645	5.05489	2.93991	4.53077	2.56185	4.55022	3.67875	5.23429	2.96403	4.53077	7.42339	7.0445	6.98261	7.30729	7.17223	6.6913	7.46919	7.42177	7.36928
BS00042244_51	1B	250.868	4.34014	8.08228	5.18683	5.35204	4.18956	5.9797	4.3902	4.40539	4.38868	6.66105	4.49315	5.03564	2.94424	4.49158	3.56494	5.77994	3.19885	5.12992	2.78719	4.1624	3.45455	4.90355	3.00894	5.12992	2.85609	4.47123	3.75421	5.13395	3.04691	5.12992	7.31912	7.23725	7.29213	7.20361	7.37854	7.05429	7.35686	7.62736	7.74319
BS00022775_51	1B	252.381	5.00288	8.01135	5.63104	5.27968	4.88595	5.96176	4.79073	4.32476	5.05846	6.55371	4.76596	4.93302	3.53135	4.30105	3.56138	6.13712	3.51477	5.27907	3.36463	4.04748	3.50016	5.2324	3.32622	5.27907	3.48785	4.34297	3.79576	5.5155	3.41026	5.27907	6.63186	7.05907	7.50311	6.51937	7.12538	7.29974	6.63025	7.41898	7.96713
BS00081749_51	1B	252.631	4.95444	7.91608	6.00031	5.26082	4.78938	5.81617	5.06578	4.26229	4.94373	6.42025	5.06862	4.89543	3.78629	4.37894	3.20859	6.76684	4.02321	5.29695	3.71875	4.19483	3.26977	5.96639	3.97985	5.29695	3.85407	4.48446	3.58216	6.26095	4.10786	5.29695	6.50331	6.99345	7.69902	6.41762	7.02565	7.48436	6.53977	7.33597	8.16985
RFL_Contig2826_548	1B	252.631	4.95445	7.91605	6.00034	5.26082	4.78938	5.81614	5.06579	4.26229	4.94372	6.42022	5.06864	4.89543	3.7863	4.37893	3.20857	6.76684	4.02322	5.29695	3.71876	4.19483	3.26975	5.9664	3.97986	5.29695	3.85408	4.48445	3.58215	6.26096	4.10787	5.29695	6.50329	6.99342	7.69903	6.4176	7.02562	7.48437	6.53975	7.33595	8.16987
RAC875_c291_696	1B	252.631	4.9546	7.91573	6.00054	5.26086	4.78958	5.81581	5.06589	4.26227	4.94392	6.41992	5.06879	4.89542	3.7864	4.37901	3.20859	6.76678	4.02318	5.29684	3.71886	4.19491	3.26978	5.96635	3.97983	5.29684	3.85418	4.48454	3.58218	6.26093	4.10785	5.29684	6.50331	6.9934	7.69902	6.41762	7.0256	7.48436	6.53978	7.33592	8.16986
BS00067436_51	1B	252.882	5.02756	8.16762	6.32834	5.26376	4.82089	6.10877	5.35968	4.34765	4.97534	6.70723	5.4257	4.90233	4.29576	4.4883	3.09402	6.37674	4.02057	5.28142	4.28135	4.3069	3.14862	5.66188	3.98475	5.28142	4.44427	4.61171	3.46284	5.98948	4.09864	5.28142	6.49743	6.74946	7.48151	6.40175	6.78295	7.29554	6.51942	7.08879	7.95124
BS00074328_51	1B	255.949	4.35198	8.1799	6.74723	4.99338	4.38998	6.95358	6.12687	4.35073	4.58906	7.39162	6.24459	4.53624	3.47057	4.57902	3.23877	6.22874	5.81112	8.01811	3.42092	4.44099	3.3674	5.66163	5.70785	8.01811	3.57509	4.65794	3.66307	5.87695	5.77952	8.01811	6.61932	5.14603	6.4678	6.4551	4.95781	6.0575	6.52297	5.30908	6.6816
BobWhite_c9881_1312	1B	255.949	4.35198	8.1799	6.74724	4.99338	4.38997	6.95359	6.12687	4.35073	4.58906	7.39163	6.2446	4.53624	3.47057	4.579	3.23876	6.22874	5.81113	8.01811	3.42091	4.44098	3.36739	5.66163	5.70786	8.01811	3.57509	4.65793	3.66306	5.87695	5.77953	8.01811	6.61931	5.14603	6.46779	6.45509	4.9578	6.0575	6.52296	5.30907	6.6816
RAC875_c66649_186	1B	255.949	4.35198	8.1799	6.74724	4.99338	4.38997	6.95359	6.12688	4.35073	4.58905	7.39163	6.2446	4.53624	3.47056	4.579	3.23876	6.22874	5.81113	8.01811	3.42091	4.44098	3.36739	5.66162	5.70786	8.01811	3.57509	4.65793	3.66306	5.87695	5.77953	8.01811	6.61931	5.14603	6.46779	6.45509	4.9578	6.0575	6.52296	5.30907	6.6816
BS00074911_51	1B	256.452	4.32044	8.24664	6.74847	4.93485	4.36403	7.07528	6.21345	4.32039	4.56895	7.50649	6.30705	4.47163	3.526	4.50251	3.20334	6.19645	5.86934	7.91896	3.48121	4.37758	3.33058	5.54291	5.71435	7.91896	3.63576	4.56784	3.62697	5.73763	5.78106	7.91896	6.52441	5.11928	6.42014	6.35197	4.95888	6.02534	6.41635	5.30717	6.65969
BS00022411_51	1B	257.462	3.769	8.41638	6.96618	4.25297	3.74836	7.215	6.435	3.56988	4.01583	7.87626	6.63884	3.71905	4.08587	3.95928	2.866	6.59122	5.47637	5.85562	4.00105	3.78714	3.00509	5.57373	5.1723	5.85562	4.13475	3.93805	3.30665	5.81309	5.22247	5.85562	6.0338	5.58559	7.031	5.87411	5.52038	6.63668	5.93275	5.88751	7.33964
D_GBUVHFX01API9H_416	1B	257.462	3.769	8.41638	6.96618	4.25297	3.74836	7.215	6.43499	3.56988	4.01583	7.87626	6.63883	3.71905	4.08587	3.95927	2.866	6.59121	5.47635	5.85561	4.00105	3.78714	3.00508	5.57372	5.17229	5.85561	4.13475	3.93805	3.30665	5.81308	5.22245	5.85561	6.0338	5.58559	7.031	5.87411	5.52039	6.63668	5.93275	5.88751	7.33965
Tdurum_contig65853_242	1B	257.462	3.769	8.41638	6.96617	4.25297	3.74836	7.215	6.43499	3.56988	4.01583	7.87627	6.63883	3.71905	4.08587	3.95927	2.866	6.59121	5.47635	5.85561	4.00105	3.78713	3.00508	5.57372	5.17228	5.85561	4.13475	3.93804	3.30665	5.81308	5.22245	5.85561	6.0338	5.58559	7.031	5.87411	5.52039	6.63668	5.93275	5.88751	7.33964
BobWhite_c20621_683	1B	257.964	3.85645	8.29151	6.82142	4.38041	3.84763	7.18748	6.34604	3.63186	4.10826	7.85395	6.54724	3.77317	4.04606	3.8589	2.87657	6.44438	5.32829	5.86929	4.01488	3.72574	3.0347	5.46033	5.03369	5.86929	4.10835	3.8401	3.32794	5.66819	5.06303	5.86929	5.9903	5.49662	6.86717	5.83122	5.43251	6.48458	5.88904	5.79845	7.17804
IACX4411	1B	258.969	3.84849	8.15903	6.66296	4.3999	3.83822	7.14154	6.25584	3.65906	4.09772	7.80628	6.43504	3.74537	4.15468	3.78808	2.80485	6.31307	5.21095	5.87506	4.12936	3.674	2.96362	5.3459	4.91792	5.87506	4.2135	3.78663	3.25924	5.55035	4.95213	5.87506	5.88056	5.38527	6.74134	5.72384	5.34009	6.39303	5.78022	5.70069	7.0855
BS00072791_51	1B	259.472	3.74913	8.24763	6.65996	4.32725	3.72239	7.28879	6.2961	3.62128	3.98888	7.93243	6.45424	3.67377	4.21976	3.74499	2.76613	6.25369	5.1535	5.87244	4.19659	3.64065	2.92486	5.29689	4.8627	5.87244	4.27694	3.75242	3.22137	5.50047	4.90023	5.87244	5.8162	5.32946	6.6727	5.66052	5.29507	6.34158	5.71581	5.65232	7.03272
Jagger_c7235_96	1B	260.979	3.66559	7.82928	6.0951	4.36546	3.69205	7.15728	5.90744	3.73387	3.94891	7.76397	5.99657	3.71265	4.26147	3.84783	2.7195	6.05487	5.1581	5.8442	4.16284	3.73441	2.84409	5.14924	4.87984	5.8442	4.22803	3.86812	3.13875	5.35991	4.93004	5.8442	5.48697	5.1189	6.31146	5.30793	5.04776	5.95693	5.35077	5.42992	6.66339
BS00096498_51	1B	260.979	3.66559	7.82927	6.09509	4.36546	3.69205	7.15728	5.90743	3.73388	3.94891	7.76397	5.99657	3.71266	4.26148	3.84782	2.7195	6.05486	5.1581	5.84419	4.16284	3.7344	2.84409	5.14924	4.87984	5.84419	4.22803	3.86812	3.13875	5.35991	4.93004	5.84419	5.48697	5.11889	6.31145	5.30792	5.04775	5.95693	5.35077	5.42992	6.66338
Excalibur_c85432_106	1B	261.482	3.65959	7.55011	5.86607	4.34342	3.68426	6.93927	5.72047	3.73501	3.94212	7.569	5.8179	3.686	4.24691	3.77668	2.67562	5.99613	5.22148	5.76845	4.13673	3.68395	2.81897	5.15161	4.94309	5.76845	4.19832	3.82027	3.12708	5.3611	5.00249	5.76845	5.16823	5.17784	6.21385	5.00004	5.09295	5.83726	5.04538	5.47307	6.5435
Kukri_c18109_331	1B	263.005	3.47164	6.80366	5.63001	4.30945	3.43373	6.36132	5.47165	3.88504	3.69756	6.91947	5.60107	3.72449	4.24533	4.17719	2.84242	6.09953	5.55441	5.41564	4.11841	4.09661	3.01488	5.53094	5.28649	5.41564	4.09869	4.20361	3.31891	5.72515	5.31368	5.41564	4.42781	5.16316	5.8491	4.26481	5.09551	5.60261	4.30835	5.42483	6.2686
BS00067526_51	1B	263.005	3.47164	6.80366	5.63001	4.30945	3.43373	6.36132	5.47165	3.88504	3.69756	6.91947	5.60106	3.72449	4.24533	4.17719	2.84242	6.09953	5.55441	5.41564	4.11841	4.09661	3.01488	5.53094	5.28649	5.41564	4.09869	4.20361	3.31891	5.72515	5.31368	5.41564	4.42781	5.16316	5.8491	4.26481	5.09551	5.60261	4.30834	5.42483	6.26859
BS00083124_51	1B	263.005	3.47163	6.80365	5.63	4.30945	3.43372	6.36131	5.47164	3.88504	3.69755	6.91946	5.60106	3.7245	4.24533	4.17719	2.84242	6.09954	5.55442	5.41564	4.11841	4.09661	3.01488	5.53095	5.2865	5.41564	4.09869	4.20361	3.31892	5.72516	5.31369	5.41564	4.4278	5.16316	5.84909	4.2648	5.0955	5.6026	4.30834	5.42483	6.26859
RAC875_c46093_492	1B	263.507	3.04189	6.54622	5.31016	4.69523	3.05971	5.95525	5.18518	4.25658	3.31595	6.52442	5.24417	4.01007	4.50498	4.23882	3.08039	5.62393	4.68196	4.93245	4.27881	4.04207	3.15524	4.99222	4.31503	4.93245	4.24884	4.16804	3.41023	5.17425	4.30811	4.93245	4.85772	4.46487	4.63572	4.8262	4.45522	4.42736	4.87916	4.66779	4.92762
Excalibur_c37496_271	1B	263.507	3.04188	6.5462	5.31017	4.69525	3.0597	5.95523	5.18519	4.25659	3.31594	6.5244	5.24417	4.01008	4.50498	4.23882	3.0804	5.62393	4.68196	4.93244	4.27881	4.04207	3.15524	4.99222	4.31503	4.93244	4.24884	4.16805	3.41024	5.17426	4.30811	4.93244	4.85771	4.46487	4.63574	4.8262	4.45522	4.42738	4.87915	4.66779	4.92764
Kukri_c51735_79	1B	263.507	3.04113	6.54498	5.31064	4.69591	3.05909	5.95363	5.18548	4.25665	3.31527	6.52312	5.24447	4.00971	4.50453	4.2388	3.08167	5.62423	4.67981	4.92602	4.27844	4.04202	3.1564	4.99229	4.31266	4.92602	4.24845	4.16801	3.41135	5.17461	4.3056	4.92602	4.85766	4.46829	4.64135	4.82607	4.46004	4.43324	4.87899	4.67195	4.93373
Kukri_c18109_682	1B	263.507	3.04069	6.54433	5.31089	4.69624	3.05872	5.95281	5.18564	4.25669	3.31487	6.52247	5.24463	4.00952	4.50425	4.2388	3.08225	5.62435	4.67885	4.92299	4.27821	4.04201	3.15693	4.99231	4.31158	4.92299	4.24819	4.168	3.41186	5.17476	4.30444	4.92299	4.85761	4.47002	4.64425	4.82599	4.46249	4.43625	4.8789	4.67406	4.93685
Kukri_c18109_475	1B	263.507	3.04068	6.54433	5.3109	4.69625	3.05872	5.9528	5.18565	4.25669	3.31486	6.52247	5.24465	4.00952	4.50425	4.2388	3.08226	5.62435	4.67885	4.92297	4.27821	4.04201	3.15693	4.9923	4.31157	4.92297	4.24819	4.168	3.41187	5.17476	4.30444	4.92297	4.85762	4.47004	4.64427	4.826	4.46251	4.43627	4.8789	4.67407	4.93687
Excalibur_c43793_379	1B	265.02	2.90324	6.63063	6.19973	4.679	2.9039	6.04233	6.11149	4.17657	3.15887	6.65932	6.362	4.0152	4.09868	4.30226	3.25611	5.37393	4.57634	4.62179	3.9105	4.09319	3.32598	4.55596	4.18829	4.62179	3.93449	4.23137	3.56641	4.75193	4.199	4.62179	5.17534	5.21309	5.43377	5.11233	5.08184	5.08356	5.15486	5.31634	5.57281
BS00065257_51	1B	265.523	2.9394	6.54725	6.23942	4.40425	2.8919	5.98495	6.12655	3.91737	3.13935	6.60054	6.43181	3.80206	3.99876	4.34557	3.32502	5.27802	4.5253	4.48682	3.83511	4.1266	3.38114	4.40601	4.13194	4.48682	3.8765	4.26881	3.60818	4.61071	4.14862	4.48682	5.07978	5.21555	5.5132	5.01441	5.07494	5.16445	5.0581	5.31003	5.65775
RAC875_c42275_224	1B	266.025	3.022	6.46796	6.33701	4.51198	2.96522	5.91764	6.16706	4.02776	3.19717	6.52274	6.51215	3.89753	3.99428	4.38351	3.33875	5.24082	4.52792	4.44651	3.82466	4.14472	3.37603	4.30695	4.11581	4.44651	3.86606	4.28864	3.58938	4.51812	4.13122	4.44651	5.04276	5.24757	5.60329	4.97522	5.09692	5.24939	5.01848	5.33579	5.75006
BS00067525_51	1B	266.025	3.022	6.46796	6.33702	4.51199	2.96522	5.91764	6.16706	4.02776	3.19717	6.52273	6.51216	3.89753	3.99428	4.38351	3.33876	5.24081	4.52792	4.44651	3.82466	4.14472	3.37603	4.30695	4.11581	4.44651	3.86606	4.28864	3.58938	4.51812	4.13121	4.44651	5.04276	5.24757	5.6033	4.97521	5.09692	5.2494	5.01848	5.33579	5.75006
BS00068327_51	1B	267.035	3.14901	6.59285	6.67884	4.76236	3.05031	6.06139	6.33403	4.30434	3.26469	6.63498	6.7785	4.09799	4.1805	4.51827	3.37929	5.11517	4.51103	4.49872	3.93519	4.2186	3.3665	4.08495	4.05331	4.49872	3.96183	4.36174	3.54884	4.29947	4.05112	4.49872	4.9629	5.26421	5.4858	4.89545	5.11085	5.14269	4.9343	5.36335	5.66892
RAC875_c13258_955	1B	268.543	3.19411	6.97326	6.86138	4.77424	3.08391	6.38334	6.34942	4.29585	3.29632	6.91781	6.82167	4.0092	4.49608	4.73665	3.52693	5.09006	4.5923	4.71405	4.2089	4.3695	3.44988	4.05197	4.10822	4.71405	4.20372	4.50962	3.61822	4.2834	4.09497	4.71405	5.07059	5.1744	5.2907	5.02004	5.05205	4.97913	5.05852	5.30823	5.53017
BobWhite_c2844_569	1B	268.543	3.19411	6.97326	6.86139	4.77423	3.0839	6.38334	6.34942	4.29584	3.29631	6.91781	6.82167	4.00919	4.49608	4.73665	3.52693	5.09006	4.5923	4.71405	4.2089	4.3695	3.44988	4.05197	4.10823	4.71405	4.20372	4.50962	3.61822	4.2834	4.09497	4.71405	5.07059	5.1744	5.2907	5.02004	5.05205	4.97913	5.05852	5.30823	5.53017
BS00084216_51	1B	269.045	3.17073	6.97094	6.89822	4.69912	3.05187	6.36877	6.38401	4.21105	3.26383	6.90863	6.89033	3.95508	4.52465	4.76335	3.54378	5.16338	4.61251	4.67809	4.241	4.39156	3.46589	4.11701	4.12768	4.67809	4.23611	4.52991	3.63275	4.36082	4.1192	4.67809	5.11022	5.13338	5.36361	5.07348	5.06309	5.07725	5.11144	5.28544	5.61608
Ra_c7324_1464	1B	269.045	3.17073	6.97094	6.89822	4.69912	3.05187	6.36877	6.38402	4.21106	3.26383	6.90863	6.89034	3.95508	4.52465	4.76336	3.54378	5.16338	4.61251	4.67808	4.24101	4.39156	3.46589	4.11702	4.12769	4.67808	4.23611	4.52991	3.63275	4.36082	4.1192	4.67808	5.11022	5.13337	5.36361	5.07348	5.06309	5.07726	5.11144	5.28543	5.61608
BobWhite_c26569_190	1B	269.045	3.17073	6.97094	6.89823	4.69912	3.05187	6.36877	6.38402	4.21106	3.26383	6.90862	6.89034	3.95508	4.52465	4.76336	3.54378	5.16339	4.61251	4.67808	4.24101	4.39156	3.46589	4.11702	4.12769	4.67808	4.23612	4.52992	3.63275	4.36083	4.1192	4.67808	5.11022	5.13337	5.36361	5.07348	5.06308	5.07726	5.11144	5.28543	5.61608
BS00089790_51	1B	270.055	2.77247	6.69931	6.62037	4.1872	2.64621	6.14114	6.24535	3.9528	2.87373	6.72541	6.75928	3.71965	4.51163	4.69862	3.43209	4.60634	4.142	4.46569	4.28538	4.38616	3.38795	3.62792	3.69212	4.46569	4.29602	4.52863	3.55526	3.91264	3.71127	4.46569	4.08397	3.89444	5.48255	4.09938	3.86607	5.17695	4.13206	4.09509	5.73593
Tdurum_contig93532_89	1B	271.578	2.58076	6.2284	5.4385	3.87092	2.42235	5.65832	5.25266	3.7035	2.62672	6.15077	5.59932	3.40215	4.2481	5.01113	3.50919	3.55249	3.95842	4.30134	4.20152	4.8399	3.50799	2.83202	3.66705	4.30134	4.24585	4.97033	3.66408	3.08609	3.69606	4.30134	4.24124	2.90035	4.89294	4.30049	2.96483	4.73987	4.27369	3.11054	5.24111
BobWhite_c2027_215	1B	271.578	2.58076	6.2284	5.4385	3.87092	2.42235	5.65832	5.25266	3.7035	2.62673	6.15077	5.59932	3.40215	4.2481	5.01113	3.50919	3.55249	3.95842	4.30134	4.20152	4.8399	3.50799	2.83202	3.66705	4.30134	4.24585	4.97033	3.66409	3.08609	3.69606	4.30134	4.24124	2.90035	4.89294	4.30049	2.96483	4.73987	4.27369	3.11054	5.24111
Excalibur_rep_c67747_629	1B	272.081	2.72004	6.18179	5.6264	3.95207	2.51883	5.61485	5.42943	3.78394	2.71765	6.08471	5.75823	3.49027	4.23899	5.11616	3.56203	3.62729	4.07233	4.34448	4.20264	4.94449	3.57	2.90083	3.77542	4.34448	4.24973	5.07569	3.72872	3.14409	3.8018	4.34448	4.1805	2.95197	4.71613	4.26345	3.00046	4.60549	4.24844	3.17862	5.12831
BS00069044_51	1B	272.583	2.82265	6.2292	5.71736	3.79683	2.59493	5.6422	5.55271	3.63686	2.78876	6.09614	5.88061	3.36594	4.22433	5.21669	3.60936	3.70845	4.19261	4.3842	4.19752	5.04494	3.62667	2.97856	3.89157	4.3842	4.24702	5.17684	3.78776	3.20938	3.91499	4.3842	4.24265	2.98134	4.60584	4.3295	3.00189	4.50363	4.31298	3.19132	5.02047
Kukri_c4453_1248	1B	273.086	2.96568	6.38514	5.93884	3.67687	2.71818	5.81201	5.73364	3.52664	2.90481	6.24124	6.05989	3.26938	4.2025	5.32154	3.65713	3.81522	4.33014	4.42347	4.18127	5.14861	3.68192	3.07806	4.02274	4.42347	4.23094	5.28139	3.84435	3.29427	4.04143	4.42347	4.15206	2.94008	4.38335	4.25338	2.93095	4.28608	4.23506	3.13254	4.78662
IAAV5863	1B	273.588	3.09079	6.2818	5.87362	3.50251	2.83945	5.74489	5.67337	3.33693	3.01476	6.17606	5.99826	3.08653	4.21502	5.94364	4.28663	4.34547	4.844	4.75405	4.17834	5.6828	4.26137	3.50691	4.47946	4.75405	4.21739	5.78798	4.36941	3.65317	4.44721	4.75405	4.22502	2.79838	4.27046	4.31708	2.7574	4.20233	4.28318	2.97841	4.7146
wsnp_Ku_rep_c107952_93214466	1B	274.599	3.6084	5.98669	6.47382	4.14634	3.34149	5.58638	6.38976	3.87583	3.48622	5.90936	6.57292	3.63016	3.94553	5.98821	4.2854	4.62277	5.14629	4.82564	3.9038	5.72547	4.26396	3.77916	4.77748	4.82564	3.94392	5.83252	4.36775	3.89359	4.72863	4.82564	4.33948	2.70218	3.86441	4.43963	2.68301	3.85839	4.41987	2.88615	4.32212
BS00010392_51	1B	274.599	3.60813	5.98668	6.47411	4.14636	3.34122	5.58633	6.39004	3.87574	3.48595	5.90935	6.57325	3.63008	3.94553	5.98821	4.2854	4.62277	5.1463	4.82564	3.9038	5.72548	4.26396	3.77917	4.77748	4.82564	3.94392	5.83253	4.36775	3.8936	4.72863	4.82564	4.3399	2.70238	3.86466	4.44005	2.68319	3.85859	4.4203	2.88635	4.32233
Ex_c25733_348	1B	274.599	3.6081	5.98668	6.47409	4.14634	3.34118	5.58632	6.38996	3.87569	3.48591	5.90935	6.57318	3.63006	3.94553	5.98821	4.28539	4.62278	5.1463	4.82564	3.9038	5.72548	4.26396	3.77917	4.77748	4.82564	3.94392	5.83253	4.36775	3.8936	4.72863	4.82564	4.3399	2.70236	3.86458	4.44006	2.68319	3.85853	4.4203	2.88634	4.32226
RAC875_c818_1185	1B	274.599	3.6081	5.98668	6.47408	4.14634	3.34119	5.58632	6.38995	3.87569	3.48591	5.90935	6.57317	3.63005	3.94552	5.98822	4.28539	4.62277	5.1463	4.82564	3.90379	5.72548	4.26395	3.77917	4.77748	4.82564	3.94392	5.83253	4.36774	3.8936	4.72863	4.82564	4.3399	2.70236	3.86458	4.44006	2.68319	3.85854	4.4203	2.88634	4.32226
RFL_Contig1823_1044	1B	276.38	3.61471	6.32722	6.72043	4.77151	3.42392	6.01232	6.29539	4.25496	3.56859	6.28125	6.57054	3.96653	3.71839	5.97577	4.0268	4.55604	4.75987	5.15448	3.60525	5.69841	3.96757	3.74142	4.36222	5.15448	3.56962	5.77384	3.99743	3.83398	4.26263	5.15448	4.47142	3.42157	3.41663	4.6631	3.49416	3.46311	4.66068	3.58582	3.78105
Tdurum_contig50988_500	1B	276.882	3.52991	6.3648	6.64228	4.87812	3.33032	6.07552	6.19133	4.34164	3.46915	6.32973	6.47185	4.01808	3.90435	5.99881	4.23981	4.61451	4.77333	5.23776	3.81773	5.73105	4.18524	3.80666	4.39145	5.23776	3.77013	5.79852	4.19499	3.88741	4.28656	5.23776	4.42332	3.48445	3.32641	4.61767	3.54461	3.3497	4.61367	3.63709	3.66095
BS00070285_51	1B	277.385	3.60813	6.38042	6.55808	4.97955	3.41572	6.11749	6.08377	4.43008	3.55623	6.36173	6.37399	4.07096	4.12723	6.03099	4.50536	4.71394	4.80381	5.31892	4.05834	5.76852	4.45288	3.90673	4.43771	5.31892	3.99804	5.82912	4.44657	3.97506	4.32693	5.31892	4.36037	3.5003	3.16653	4.56577	3.55888	3.1886	4.56443	3.64679	3.48771
BobWhite_c23617_167	1B	277.385	3.60813	6.38041	6.55808	4.97956	3.41572	6.11749	6.08376	4.43008	3.55623	6.36173	6.37398	4.07096	4.12722	6.03098	4.50535	4.71394	4.8038	5.31892	4.05834	5.76852	4.45287	3.90672	4.4377	5.31892	3.99804	5.82911	4.44657	3.97505	4.32693	5.31892	4.36037	3.5003	3.16652	4.56576	3.55888	3.1886	4.56443	3.64679	3.48771
BS00021934_51	1B	277.888	3.5267	6.50318	6.42827	5.06156	3.35755	6.31353	5.92724	4.55221	3.49898	6.50471	6.19712	4.17021	3.92463	5.63656	4.19266	4.62221	4.64453	5.41438	3.88382	5.40041	4.14374	3.82779	4.28552	5.41438	3.82356	5.47412	4.15855	3.92004	4.185	5.41438	4.28913	3.73515	3.27021	4.49086	3.84733	3.37972	4.48985	3.91196	3.66015
Kukri_c5407_192	1B	282.019	3.56059	5.32515	6.34373	5.14174	3.5582	4.91028	5.57772	4.5984	3.59447	4.99596	5.80046	4.31678	4.25091	4.60014	3.91509	5.56223	4.52246	4.55666	4.04172	4.37616	3.81481	4.79925	4.17245	4.55666	4.03206	4.46803	3.8176	4.89167	4.11598	4.55666	5.349	5.69969	3.96997	5.64253	6.02207	4.13636	5.63045	5.90665	4.22937
BS00022678_51	1B	282.521	3.54787	5.22562	6.2793	4.95014	3.54874	4.80454	5.53462	4.43675	3.58551	4.91483	5.76868	4.18936	4.45173	4.54348	3.93069	5.73679	4.69059	4.49028	4.24281	4.29612	3.84291	4.9705	4.31938	4.49028	4.23354	4.38208	3.85222	5.04209	4.26373	4.49028	5.37129	5.89184	4.01664	5.66549	6.21484	4.19776	5.65395	6.09219	4.28485
BS00043666_51	1B	283.531	3.6427	5.24625	6.41589	4.95475	3.65906	4.83228	5.6748	4.418	3.69428	4.96051	5.94971	4.21776	4.77639	4.55781	3.99215	5.91807	4.77489	4.34859	4.56887	4.28618	3.92253	5.11306	4.37845	4.34859	4.54788	4.36527	3.93736	5.16779	4.31663	4.34859	5.44548	6.10932	4.0112	5.74296	6.42899	4.2288	5.73627	6.29725	4.29317
tplb0034p10_1134	1B	288.683	4.57227	4.80013	6.57176	3.83045	4.49772	4.16018	5.83793	3.25042	4.46954	4.42652	6.26969	3.26708	6.31499	5.78196	3.33823	9.24213	7.26425	3.71876	6.20656	5.4062	3.29367	8.47032	6.79176	3.71876	6.13983	5.40406	3.33888	8.37296	6.73826	3.71876	5.58808	6.20728	3.78145	5.86775	6.44434	4.01682	5.88883	6.29709	4.01231
BS00045568_51	1B	289.185	4.72755	4.76504	6.54686	3.74204	4.64292	4.09127	5.81651	3.17394	4.61327	4.36801	6.25697	3.2014	6.33766	5.83315	3.28346	9.4863	7.39561	3.66762	6.21375	5.44886	3.22859	8.72817	6.93079	3.66762	6.14244	5.44753	3.27498	8.63495	6.8852	3.66762	5.60063	6.14434	3.77595	5.88263	6.38419	4.01076	5.90472	6.23235	4.00309
BS00023173_51	1B	289.688	4.88382	4.7374	6.53274	3.65473	4.78708	4.02859	5.80214	3.10834	4.75625	4.31672	6.25229	3.1438	6.34759	5.88259	3.24199	9.70073	7.51388	3.62243	6.20939	5.49157	3.17615	8.95805	7.05889	3.62243	6.13408	5.49163	3.22353	8.87038	7.02199	3.62243	5.59656	6.10198	3.75688	5.8779	6.33562	3.99103	5.90263	6.186	3.97898
Kukri_rep_c102102_273	1B	291.211	5.39605	4.95858	6.70149	3.44069	5.22723	4.06041	5.92717	2.96328	5.19029	4.39287	6.39941	3.01311	6.39464	6.22736	3.53241	10.1867	7.91762	3.50705	6.23068	5.82053	3.45831	9.47354	7.485	3.50705	6.1358	5.83003	3.51284	9.42111	7.47328	3.50705	5.61296	6.01847	3.82923	5.87426	6.16785	3.99307	5.9051	6.06458	4.01754
IACX9290	1B	299.254	6.13832	6.92166	6.92958	2.5568	5.64017	5.78235	6.27247	2.53179	5.59649	6.18203	6.91434	2.53788	6.39869	6.64535	3.78576	8.81363	7.59023	4.18396	6.25802	6.3057	3.81608	8.3143	7.28244	4.18396	6.15314	6.41474	3.9492	8.31388	7.27713	4.18396	4.2788	4.70803	3.20264	4.38937	4.41937	3.01033	4.41678	4.47234	3.16894
IACX8074	1B	299.254	6.13832	6.92166	6.92958	2.55679	5.64017	5.78236	6.27247	2.53179	5.59649	6.18203	6.91434	2.53788	6.39869	6.64535	3.78576	8.81363	7.59022	4.18396	6.25802	6.3057	3.81608	8.31429	7.28244	4.18396	6.15314	6.41474	3.9492	8.31388	7.27713	4.18396	4.2788	4.70803	3.20264	4.38937	4.41937	3.01033	4.41678	4.47234	3.16894
BS00078414_51	1B	299.757	6.14818	6.97784	6.77601	2.55308	5.62966	5.77396	6.1485	2.55047	5.59251	6.19339	6.77963	2.53297	6.39013	6.64745	3.7531	8.65715	7.53539	4.24861	6.25462	6.30963	3.77958	8.17069	7.23566	4.24861	6.14953	6.41827	3.91072	8.1729	7.23058	4.24861	4.61815	4.30585	2.87163	4.74892	4.02769	2.7194	4.77575	4.09291	2.89504
BS00078413_51	1B	299.757	6.14818	6.97784	6.77601	2.55307	5.62966	5.77396	6.1485	2.55047	5.59251	6.1934	6.77963	2.53297	6.39013	6.64745	3.7531	8.65714	7.53539	4.24861	6.25462	6.30964	3.77958	8.17069	7.23566	4.24861	6.14953	6.41827	3.91072	8.1729	7.23057	4.24861	4.61815	4.30585	2.87162	4.74892	4.02769	2.7194	4.77575	4.09291	2.89504
BobWhite_c9963_51	1B	303.385	5.69982	7.54911	6.9896	2.42542	5.29118	6.37244	6.59865	2.59505	5.2417	6.77961	7.29668	2.59191	6.21226	6.97291	3.74377	8.23645	7.17356	4.68559	6.09126	6.66942	3.74399	7.78978	6.89649	4.68559	5.96236	6.75702	3.87858	7.69642	6.8512	4.68559	4.22285	4.28299	2.87931	4.30505	3.98886	2.70235	4.32177	4.06045	2.87
Excalibur_c88292_81	1B	303.385	5.69982	7.54911	6.9896	2.42542	5.29118	6.37244	6.59865	2.59505	5.2417	6.77961	7.29668	2.59191	6.21226	6.97291	3.74377	8.23645	7.17356	4.68559	6.09125	6.66942	3.74399	7.78978	6.89649	4.68559	5.96235	6.75702	3.87858	7.69642	6.85119	4.68559	4.22285	4.28299	2.87931	4.30505	3.98886	2.70235	4.32177	4.06045	2.87
RAC875_c4047_115	1B	303.888	5.61541	7.55376	6.94799	2.40896	5.21782	6.37978	6.57496	2.58981	5.1737	6.78092	7.27476	2.59214	6.17367	7.03581	3.76774	8.19613	7.11255	4.66728	6.05082	6.73321	3.76178	7.75806	6.83657	4.66728	5.91725	6.8171	3.89362	7.66233	6.78664	4.66728	4.19717	4.26906	2.87014	4.28158	3.97641	2.69555	4.29911	4.04566	2.86071
Kukri_rep_c102001_420	1B	306.982	5.42588	7.55254	6.6601	2.11856	4.99456	6.30248	6.18153	2.29023	4.99388	6.6989	6.84923	2.33477	5.93542	6.69387	3.6477	8.00963	7.02383	4.37622	5.81205	6.39339	3.63939	7.59747	6.72986	4.37622	5.67971	6.47907	3.7584	7.51494	6.68755	4.37622	3.70854	3.7994	2.47776	3.80968	3.50108	2.22828	3.83543	3.56637	2.38213
Kukri_rep_c101649_404	1B	306.982	5.42588	7.55254	6.6601	2.11856	4.99456	6.30248	6.18153	2.29023	4.99388	6.6989	6.84923	2.33477	5.93542	6.69387	3.6477	8.00963	7.02383	4.37622	5.81205	6.39339	3.63939	7.59747	6.72986	4.37622	5.67971	6.47907	3.7584	7.51494	6.68755	4.37622	3.70854	3.7994	2.47776	3.80968	3.50108	2.22828	3.83543	3.56637	2.38213
IACX2234	1B	306.982	5.42588	7.55254	6.6601	2.11856	4.99456	6.30248	6.18153	2.29023	4.99389	6.6989	6.84923	2.33477	5.93541	6.69387	3.6477	8.00962	7.02383	4.37622	5.81204	6.39338	3.63938	7.59747	6.72986	4.37622	5.67971	6.47907	3.7584	7.51493	6.68754	4.37622	3.70854	3.7994	2.47776	3.80968	3.50108	2.22828	3.83543	3.56637	2.38213
Excalibur_rep_c71107_517	1B	306.982	5.42589	7.55254	6.6601	2.11855	4.99457	6.30248	6.18153	2.29022	4.99389	6.6989	6.84923	2.33476	5.93541	6.69386	3.6477	8.00962	7.02382	4.37622	5.81204	6.39338	3.63938	7.59746	6.72985	4.37622	5.6797	6.47907	3.7584	7.51493	6.68754	4.37622	3.70854	3.7994	2.47776	3.80969	3.50108	2.22828	3.83543	3.56637	2.38213
Tdurum_contig18557_228	1B	307.484	5.47428	7.54335	6.6596	2.08293	5.04171	6.30914	6.19619	2.26614	5.04405	6.71126	6.86664	2.31868	5.89341	6.60573	3.60774	7.95077	6.99756	4.30634	5.76861	6.31244	3.6009	7.5384	6.70195	4.30634	5.63718	6.39729	3.71759	7.45404	6.66153	4.30634	3.74467	3.78576	2.43316	3.84892	3.49343	2.19397	3.87336	3.5519	2.33988
wsnp_Ra_c53181_56932563	1B	308.997	5.61203	7.3208	6.56309	2.00127	5.1825	6.12208	6.12509	2.2131	5.18849	6.55725	6.79199	2.28726	5.6583	6.29587	3.4891	7.6167	6.75855	4.04726	5.5373	6.0242	3.48712	7.22516	6.46631	4.04726	5.41856	6.10724	3.60211	7.15221	6.43484	4.04726	3.81327	3.72366	2.3042	3.92596	3.45179	2.08139	3.94878	3.49042	2.20922
Kukri_c18230_1633	1B	309.499	5.62574	7.29975	6.50395	1.99288	5.19661	6.10968	6.08376	2.21311	5.20541	6.54612	6.75199	2.2935	5.5906	6.23624	3.48293	7.55024	6.68611	3.98244	5.46811	5.97021	3.48334	7.16004	6.39586	3.98244	5.35111	6.05259	3.60003	7.09015	6.36714	3.98244	3.84585	3.72038	2.27931	3.96096	3.45362	2.06156	3.98334	3.48674	2.18417
RAC875_c9082_267	1B	316.633	5.57561	5.69248	4.41353	2.36917	5.21583	4.69975	4.1653	2.76301	5.27599	5.20199	4.81165	3.01979	4.92018	5.46696	3.35265	6.61738	5.84535	3.76832	4.94247	5.30842	3.43531	6.46365	5.61989	3.76832	4.82672	5.39657	3.61247	6.395	5.64112	3.76832	4.11934	3.73631	1.90305	4.2326	3.60502	1.73207	4.24749	3.55793	1.77113
wsnp_CAP11_c2596_1325540	1B	321.304	6.41438	7.01903	4.01703	2.87427	6.0625	5.92026	3.64367	3.10107	6.19913	6.43161	4.30493	3.36757	4.50339	5.99855	3.89191	7.29272	6.70808	5.07265	4.55588	5.78389	3.88464	6.97865	6.45703	5.07265	4.42327	5.88549	4.0121	6.8503	6.47303	5.07265	4.23645	3.68557	2.4467	4.29575	3.7093	2.61142	4.29215	3.57197	2.52636
BS00036439_51	1B	322.817	6.21656	7.07877	3.8728	3.13228	5.90202	6.06832	3.48327	3.31217	6.03991	6.57686	4.14877	3.55599	4.67338	6.456	4.27498	7.51398	7.07598	5.30121	4.7486	6.23822	4.2488	7.17858	6.8127	5.30121	4.61148	6.32422	4.36911	7.02696	6.81092	5.30121	4.10526	3.75788	2.63895	4.15869	3.82202	2.83318	4.15164	3.66448	2.72031
BS00066052_51	1B	322.817	6.21655	7.07878	3.87279	3.13229	5.90202	6.06833	3.48326	3.31217	6.03991	6.57687	4.14877	3.55599	4.67339	6.45601	4.27499	7.51399	7.07599	5.30122	4.7486	6.23823	4.24881	7.17859	6.8127	5.30122	4.61148	6.32423	4.36912	7.02697	6.81093	5.30122	4.10525	3.75788	2.63896	4.15868	3.82203	2.83319	4.15164	3.66448	2.72031
BS00083500_51	1B	323.32	6.18928	7.16788	4.01037	3.1586	5.86681	6.15906	3.55217	3.28934	5.99949	6.67406	4.26048	3.5161	4.52327	6.55467	4.42393	7.50792	7.0566	5.77019	4.67159	6.35714	4.37983	7.19176	6.81937	5.77019	4.5209	6.43296	4.49743	7.05655	6.79528	5.77019	4.11205	3.64651	2.7456	4.14074	3.67736	2.91243	4.12757	3.52978	2.80396
IAAV3040	1B	323.32	6.18928	7.16788	4.01037	3.1586	5.86681	6.15906	3.55217	3.28934	5.99949	6.67406	4.26048	3.5161	4.52327	6.55468	4.42393	7.50792	7.0566	5.77019	4.67159	6.35714	4.37983	7.19176	6.81937	5.77019	4.52091	6.43296	4.49743	7.05655	6.79528	5.77019	4.11205	3.64651	2.7456	4.14074	3.67736	2.91243	4.12757	3.52978	2.80396
RAC875_c9770_123	1B	323.822	6.24443	7.19762	3.89713	3.20365	5.92784	6.24976	3.43297	3.33899	6.06317	6.76431	4.14609	3.54533	4.54914	6.55041	4.20221	7.25203	6.42042	5.8303	4.67606	6.39541	4.0691	6.94502	6.20173	5.8303	4.52238	6.47599	4.15261	6.84079	6.15491	5.8303	3.2024	3.6785	2.7523	3.25246	3.70959	2.92763	3.25808	3.57723	2.82048
BobWhite_c16824_151	1B	327.183	6.00225	7.10328	3.63629	3.56694	5.77413	6.40619	3.20669	3.62756	5.87513	6.90175	3.90888	3.77665	5.14091	7.47885	5.00581	7.69708	6.97356	5.97013	5.28068	7.30992	4.84456	7.41588	6.77479	5.97013	5.10377	7.34327	4.90979	7.29544	6.68966	5.97013	3.25752	3.6754	2.99146	3.29723	3.80302	3.24471	3.28824	3.63379	3.08784
Kukri_c44604_203	1B	327.685	5.66196	6.99901	3.61643	3.54406	5.43518	6.42447	3.17194	3.60933	5.53345	6.89471	3.87785	3.7417	5.1941	7.53157	5.10804	7.71769	7.0092	5.97705	5.33388	7.36038	4.94375	7.43435	6.81296	5.97705	5.15413	7.39057	5.00653	7.30884	6.72429	5.97705	3.29033	3.54294	3.10946	3.32725	3.64735	3.34595	3.32073	3.50504	3.20486
BS00060686_51	1B	327.685	5.66195	6.99901	3.61643	3.54406	5.43517	6.42447	3.17194	3.60933	5.53345	6.89471	3.87785	3.7417	5.1941	7.53157	5.10804	7.71769	7.0092	5.97705	5.33388	7.36038	4.94375	7.43435	6.81296	5.97705	5.15413	7.39057	5.00653	7.30884	6.72429	5.97705	3.29033	3.54293	3.10946	3.32725	3.64735	3.34595	3.32073	3.50503	3.20486
IAAV5776	1B	327.685	5.66193	6.999	3.61643	3.54407	5.43515	6.42448	3.17194	3.60934	5.53343	6.89471	3.87786	3.74171	5.19408	7.53157	5.10805	7.71769	7.00921	5.97706	5.33386	7.36039	4.94376	7.43435	6.81297	5.97706	5.15411	7.39057	5.00654	7.30884	6.7243	5.97706	3.29033	3.54292	3.10946	3.32725	3.64734	3.34595	3.32073	3.50502	3.20486
Tdurum_contig8669_296	1B	327.685	5.66191	6.999	3.61643	3.54407	5.43513	6.42448	3.17194	3.60935	5.53341	6.89471	3.87786	3.74172	5.19406	7.53157	5.10806	7.71769	7.00921	5.97707	5.33384	7.36039	4.94377	7.43435	6.81298	5.97707	5.15409	7.39057	5.00655	7.30884	6.72431	5.97707	3.29033	3.54292	3.10946	3.32725	3.64733	3.34595	3.32073	3.50502	3.20486
Tdurum_contig84791_198	1B	328.188	5.40152	6.97364	3.61015	3.49527	5.1742	6.39866	3.17513	3.55463	5.28505	6.8686	3.88287	3.68678	4.86628	7.54003	5.25008	7.71678	7.12371	6.18129	4.99696	7.37023	5.07367	7.43766	6.93936	6.18129	4.82634	7.3963	5.13559	7.31107	6.84565	6.18129	3.27584	3.60221	3.20474	3.30783	3.69859	3.43901	3.29758	3.55727	3.2888
BS00084990_51	1B	328.69	5.19489	6.95396	3.60149	3.41243	4.96292	6.39328	3.17366	3.47084	5.08365	6.85844	3.8781	3.59295	4.60612	7.44493	5.3362	7.68569	7.17248	6.38148	4.7398	7.28548	5.15057	7.40494	7.01173	6.38148	4.57906	7.30496	5.2074	7.27698	6.92181	6.38148	3.26791	3.68736	3.26797	3.29632	3.78722	3.50367	3.28294	3.63745	3.34459
BS00021877_51	1B	328.69	5.19489	6.95396	3.60148	3.41243	4.96291	6.39328	3.17366	3.47084	5.08365	6.85845	3.8781	3.59295	4.60612	7.44493	5.3362	7.68568	7.17248	6.38149	4.7398	7.28548	5.15057	7.40494	7.01173	6.38149	4.57906	7.30496	5.2074	7.27698	6.92181	6.38149	3.26791	3.68736	3.26797	3.29632	3.78722	3.50367	3.28294	3.63746	3.34459
Tdurum_contig42558_134	1B	328.69	5.19489	6.95396	3.60148	3.41244	4.96291	6.39328	3.17366	3.47084	5.08365	6.85844	3.8781	3.59295	4.60612	7.44493	5.3362	7.68568	7.17248	6.38149	4.7398	7.28548	5.15057	7.40493	7.01173	6.38149	4.57906	7.30496	5.2074	7.27697	6.92181	6.38149	3.26791	3.68736	3.26797	3.29632	3.78722	3.50367	3.28294	3.63745	3.34459
Tdurum_contig10354_270	1B	328.69	5.19488	6.95396	3.60149	3.41244	4.96291	6.39327	3.17366	3.47085	5.08364	6.85844	3.8781	3.59296	4.60612	7.44492	5.3362	7.68568	7.17248	6.38149	4.7398	7.28547	5.15057	7.40493	7.01173	6.38149	4.57906	7.30496	5.2074	7.27697	6.92181	6.38149	3.26791	3.68736	3.26797	3.29632	3.78722	3.50367	3.28294	3.63745	3.34459
BS00011892_51	1B	331.255	4.82122	7.03852	4.30031	4.76584	4.56736	6.42123	3.61433	4.85711	4.62542	6.79764	4.31866	4.98711	4.67978	7.20646	5.10954	6.33776	6.43849	6.69685	4.80279	7.0178	4.95036	6.55457	6.39334	6.69685	4.57527	7.03502	5.02219	6.35699	6.21912	6.69685	3.51684	4.31001	3.63254	3.54947	4.26047	3.90256	3.55876	4.24413	3.72229
BobWhite_c11756_79	1B	335.321	3.80013	6.46277	4.99472	4.56916	3.55564	6.058	4.49009	4.89233	3.5718	6.3967	5.15105	5.01202	4.38896	6.21929	4.14254	5.78555	5.50262	5.95521	4.39103	6.03855	4.03488	5.99822	5.48573	5.95521	4.19258	6.08147	4.10462	5.8269	5.3654	5.95521	4.25357	3.7776	3.46126	4.2606	3.79201	3.79803	4.25185	3.75597	3.62431
BS00063302_51	1B	335.321	3.80013	6.46277	4.99472	4.56916	3.55564	6.058	4.49009	4.89233	3.5718	6.3967	5.15106	5.01202	4.38896	6.21928	4.14253	5.78555	5.50261	5.9552	4.39103	6.03854	4.03487	5.99821	5.48572	5.9552	4.19257	6.08146	4.10461	5.8269	5.3654	5.9552	4.25358	3.7776	3.46126	4.2606	3.79201	3.79803	4.25185	3.75597	3.62431
BobWhite_c20073_382	1B	337.337	3.41973	6.80894	5.34679	5.24569	3.2181	6.50465	4.87216	5.49747	3.25189	6.84636	5.50795	5.56312	3.80656	5.59228	3.65362	4.87083	4.9472	4.67519	3.79436	5.41611	3.51907	5.15887	4.91201	4.67519	3.68947	5.4705	3.54871	5.02325	4.85953	4.67519	4.17656	3.29467	3.43055	4.14619	3.45975	3.78968	4.09586	3.3492	3.58707
Kukri_c59535_186	1B	337.337	3.41972	6.80899	5.34683	5.24569	3.2181	6.5047	4.87217	5.49748	3.25189	6.84641	5.50795	5.56313	3.80655	5.59226	3.65362	4.87082	4.94717	4.67518	3.79435	5.41609	3.51908	5.15886	4.91199	4.67518	3.68947	5.47049	3.54871	5.02324	4.85951	4.67518	4.17657	3.29467	3.43054	4.1462	3.45974	3.78966	4.09587	3.34919	3.58705
Excalibur_c5888_641	1B	337.337	3.41972	6.80899	5.34683	5.24569	3.2181	6.5047	4.87217	5.49748	3.25189	6.84641	5.50795	5.56313	3.80655	5.59226	3.65362	4.87082	4.94718	4.67518	3.79435	5.41609	3.51908	5.15886	4.91199	4.67518	3.68947	5.47049	3.54872	5.02324	4.85951	4.67518	4.17657	3.29467	3.43054	4.1462	3.45974	3.78966	4.09587	3.34919	3.58705
wsnp_Ex_c29452_38489374	1B	337.839	3.373	6.79426	5.30868	5.20542	3.18434	6.50968	4.83997	5.5005	3.21995	6.84239	5.46312	5.56179	3.85983	5.65963	3.75294	4.93744	5.00286	4.70292	3.85227	5.4781	3.62138	5.20828	4.96769	4.70292	3.73938	5.53549	3.65836	5.05949	4.90843	4.70292	4.23676	3.33908	3.40973	4.18753	3.48299	3.74538	4.13197	3.37725	3.54615
BobWhite_c4482_73	1B	338.342	3.32357	6.77763	5.28318	5.21036	3.14005	6.49808	4.81927	5.50443	3.17486	6.82842	5.43799	5.56363	3.85319	5.70801	3.81968	4.97677	5.0462	4.70601	3.85082	5.52447	3.68619	5.23597	5.01042	4.70601	3.73229	5.58211	3.72466	5.07729	4.94774	4.70601	4.3007	3.37716	3.44097	4.2471	3.51904	3.77384	4.19028	3.41324	3.57655
Excalibur_c35289_64	1B	339.347	3.21952	6.74687	5.18991	5.29222	3.04618	6.47063	4.73131	5.62068	3.07266	6.79482	5.32909	5.67575	3.94097	6.02268	3.94723	5.13664	5.15878	4.92467	3.93732	5.82628	3.80501	5.33756	5.11491	4.92467	3.78298	5.87823	3.8417	5.12188	5.03897	4.92467	4.43431	3.44625	3.47027	4.3713	3.58111	3.79883	4.31154	3.47783	3.60309
RFL_Contig785_535	1B	339.347	3.21952	6.74687	5.18991	5.29222	3.04618	6.47063	4.73131	5.62068	3.07266	6.79482	5.32909	5.67575	3.94097	6.02268	3.94723	5.13664	5.15878	4.92467	3.93732	5.82628	3.80501	5.33756	5.11491	4.92467	3.78298	5.87823	3.8417	5.12188	5.03897	4.92467	4.43431	3.44625	3.47027	4.37131	3.58111	3.79883	4.31154	3.47784	3.60309
IAAV5516	1B	349.592	2.33422	6.37986	5.41873	6.96061	2.23433	5.85558	5.10644	7.34933	2.24621	6.08066	5.48015	7.38063	4.18534	5.65128	3.69607	5.82471	6.27695	4.9257	4.13561	5.59008	3.68463	6.59788	6.50415	4.9257	3.92242	5.4676	3.59789	6.18722	6.41978	4.9257	5.48587	4.20336	4.77068	5.36636	4.3128	4.91632	5.27092	4.24294	4.74646
wsnp_BE446672B_Ta_2_1	1B	350.095	2.3039	6.1539	5.06589	7.06159	2.20222	5.74492	4.75234	7.4479	2.22141	5.96773	5.15981	7.48659	4.18811	5.67478	3.7226	5.81581	6.2699	4.97707	4.13587	5.62103	3.70991	6.6044	6.49754	4.97707	3.92006	5.48914	3.61512	6.18529	6.40461	4.97707	5.44836	4.05558	4.76448	5.342	4.14743	4.87079	5.24728	4.08026	4.72348
wsnp_Ex_c1597_3045682	1B	350.095	2.30391	6.15389	5.06588	7.06159	2.20222	5.74491	4.75232	7.44791	2.22142	5.96772	5.15979	7.48659	4.18812	5.67478	3.7226	5.81581	6.2699	4.97707	4.13587	5.62103	3.70991	6.6044	6.49754	4.97707	3.92007	5.48914	3.61512	6.1853	6.40461	4.97707	5.44836	4.05558	4.76448	5.342	4.14743	4.87079	5.24729	4.08026	4.72348
BS00027006_51	1B	350.597	2.31519	6.09141	5.04009	7.06996	2.2107	5.68319	4.72667	7.47283	2.22587	5.90787	5.13016	7.49362	4.23778	5.65631	3.68259	5.82558	6.28496	4.97964	4.18461	5.60564	3.67363	6.61681	6.51442	4.97964	3.96699	5.47377	3.58165	6.1978	6.42129	4.97964	5.46642	4.03816	4.74347	5.36065	4.13031	4.84856	5.26577	4.06256	4.70282
Excalibur_c25640_110	1B	351.1	2.3126	6.11754	5.11692	7.07747	2.21052	5.71029	4.81243	7.47357	2.22637	5.93567	5.21087	7.489	4.21744	5.65633	3.70329	5.81574	6.27854	4.98478	4.16679	5.60697	3.69487	6.60946	6.50873	4.98478	3.9493	5.474	3.60207	6.19048	6.41538	4.98478	5.47578	4.03602	4.71629	5.36956	4.12986	4.8234	5.27453	4.06171	4.67785
Kukri_c44587_130	1B	351.1	2.3126	6.11754	5.11692	7.07747	2.21052	5.71029	4.81243	7.47357	2.22637	5.93567	5.21087	7.489	4.21744	5.65633	3.70329	5.81574	6.27854	4.98478	4.16679	5.60697	3.69487	6.60946	6.50873	4.98478	3.9493	5.474	3.60207	6.19048	6.41538	4.98478	5.47578	4.03602	4.71629	5.36956	4.12986	4.8234	5.27453	4.06171	4.67785
Kukri_c8390_712	1D	6.32921	3.07211	4.00833	4.86185	4.58263	3.44344	4.20515	4.65356	3.98641	3.47757	4.31888	4.97692	4.15919	4.59433	4.39829	3.16156	2.96652	3.29867	3.86326	4.17312	4.30032	3.08754	2.59084	3.17114	3.86326	4.21777	4.30509	3.08495	2.61229	3.19915	3.86326	5.93736	4.84764	4.88973	5.61815	4.41247	4.62376	5.63501	4.43879	4.66885
BS00022323_51	1D	6.32922	3.07211	4.00833	4.86185	4.58263	3.44344	4.20515	4.65356	3.98641	3.47757	4.31888	4.97692	4.15919	4.59433	4.39829	3.16156	2.96652	3.29867	3.86326	4.17312	4.30032	3.08754	2.59084	3.17114	3.86326	4.21777	4.30509	3.08495	2.61229	3.19915	3.86326	5.93737	4.84764	4.88973	5.61815	4.41247	4.62376	5.63501	4.43879	4.66885
BS00096470_51	1D	6.83172	3.06515	3.99818	4.8485	4.58261	3.43685	4.1954	4.64035	3.99128	3.47101	4.30892	4.96375	4.16358	4.58586	4.39438	3.16145	2.96075	3.29547	3.85203	4.16571	4.297	3.08735	2.58531	3.16838	3.85203	4.21031	4.30182	3.08478	2.6067	3.19642	3.85203	5.94187	4.84056	4.88362	5.62258	4.40529	4.61824	5.63948	4.43165	4.66338
BS00003806_51	1D	6.83174	3.06515	3.99818	4.8485	4.58261	3.43685	4.1954	4.64035	3.99128	3.47101	4.30892	4.96375	4.16358	4.58586	4.39438	3.16145	2.96075	3.29547	3.85203	4.16571	4.297	3.08735	2.58531	3.16838	3.85203	4.2103	4.30182	3.08478	2.6067	3.19642	3.85203	5.94187	4.84056	4.88362	5.62258	4.40529	4.61824	5.63948	4.43165	4.66338
BS00021723_51	1D	6.83175	3.06515	3.99818	4.8485	4.5826	3.43685	4.1954	4.64035	3.99128	3.47101	4.30892	4.96375	4.16358	4.58585	4.39438	3.16145	2.96075	3.29547	3.85203	4.16571	4.297	3.08735	2.58531	3.16838	3.85203	4.2103	4.30182	3.08478	2.6067	3.19642	3.85203	5.94187	4.84056	4.88362	5.62258	4.40529	4.61824	5.63948	4.43165	4.66338
BS00089270_51	1D	19.2548	2.53683	4.36599	6.49324	5.40728	2.70035	4.21719	5.65722	4.61811	2.73441	4.29369	6.07252	4.75875	4.92175	3.53589	3.63543	5.13971	4.69965	3.4794	4.71205	3.61018	3.69707	4.99819	4.66859	3.4794	4.75247	3.61598	3.70417	5.01402	4.70313	3.4794	5.28887	5.72442	6.50747	5.07611	5.34287	6.39401	5.10015	5.37172	6.44077
BobWhite_c33756_74	1D	19.2548	2.53683	4.36599	6.49324	5.40728	2.70036	4.21719	5.65722	4.61811	2.73441	4.29369	6.07252	4.75875	4.92175	3.53589	3.63543	5.13971	4.69965	3.4794	4.71206	3.61018	3.69707	4.99819	4.66859	3.4794	4.75247	3.61598	3.70417	5.01402	4.70314	3.4794	5.28887	5.72442	6.50747	5.07611	5.34287	6.39401	5.10015	5.37172	6.44077
IAAV6247	1D	23.7774	3.29597	3.7727	6.0605	5.71457	3.443	3.43625	5.18053	4.97875	3.47836	3.51244	5.61642	5.09964	5.37832	3.55165	3.53786	5.31357	4.93968	3.65456	5.10231	3.50977	3.46812	5.1444	4.84335	3.65456	5.13709	3.51766	3.47653	5.12944	4.87552	3.65456	6.04859	5.67208	6.3928	5.79918	5.2643	6.23106	5.8282	5.29778	6.28284
Excalibur_c4876_832	1D	23.7775	3.29597	3.7727	6.0605	5.71457	3.443	3.43625	5.18053	4.97875	3.47836	3.51244	5.61642	5.09964	5.37832	3.55165	3.53786	5.31357	4.93968	3.65456	5.10231	3.50977	3.46812	5.1444	4.84335	3.65456	5.13709	3.51766	3.47653	5.12944	4.87552	3.65456	6.0486	5.67208	6.3928	5.79919	5.2643	6.23106	5.82821	5.29778	6.28284
Excalibur_c15692_532	1D	24.28	3.30147	3.76447	6.04466	5.71953	3.44428	3.42173	5.17046	4.98526	3.47951	3.49753	5.60717	5.10797	5.43287	3.57097	3.54016	5.3479	5.00822	3.72068	5.14456	3.51452	3.45186	5.15751	4.8995	3.72068	5.1787	3.52317	3.46068	5.14012	4.93172	3.72068	6.09	5.69536	6.40198	5.83872	5.28061	6.24002	5.86811	5.31471	6.29269
tplb0061f07_1411	1D	25.285	3.50624	3.58892	5.46669	5.70858	3.63442	3.43387	4.78159	5.03855	3.66823	3.51901	5.20315	5.15059	5.97185	3.93225	3.63268	5.61512	5.22388	3.72099	5.70875	3.8932	3.55867	5.51013	5.1488	3.72099	5.73698	3.89237	3.56341	5.45607	5.17076	3.72099	5.19883	5.36953	6.09123	4.97649	4.98851	5.99525	5.00532	5.02201	6.04981
wsnp_CAP11_c2307_1200406	1D	25.285	3.50625	3.58892	5.46669	5.70859	3.63443	3.43387	4.78159	5.03855	3.66823	3.51901	5.20314	5.1506	5.97186	3.93226	3.63268	5.61513	5.22389	3.72099	5.70875	3.89321	3.55867	5.51014	5.14881	3.72099	5.73698	3.89238	3.56341	5.45608	5.17076	3.72099	5.19881	5.36953	6.09122	4.97648	4.98851	5.99524	5.00531	5.022	6.0498
CAP8_c2401_433	1D	25.7875	3.5954	3.91602	5.63346	6.55931	3.67793	3.88088	5.05289	6.03166	3.70689	3.97252	5.46103	6.09017	6.44286	4.8224	3.25898	6.99803	6.11047	3.36073	6.18549	4.73534	3.18908	6.91346	6.08855	3.36073	6.21044	4.72945	3.188	6.84892	6.1031	3.36073	4.8991	5.19941	5.93109	4.71583	4.86417	5.80528	4.74488	4.89781	5.86398
D_GB5Y7FA02I369B_378	1D	27.3105	3.63294	4.08492	5.02714	5.87433	3.65321	4.26464	4.7168	5.44955	3.67914	4.34602	5.10465	5.46053	6.63475	5.52956	3.32175	7.85147	6.81538	3.77208	6.36527	5.48177	3.31442	7.65516	6.77315	3.77208	6.3835	5.46361	3.3067	7.57451	6.78747	3.77208	5.41751	4.93901	6.00348	5.25973	4.71431	5.82841	5.28097	4.72893	5.88009
wsnp_BF473056D_Ta_2_1	1D	32.026	3.23097	4.45338	4.91546	4.82219	3.22749	4.68741	4.31225	4.28471	3.25315	4.74754	4.7537	4.34568	5.89154	4.72263	2.99667	6.24538	6.83463	4.6693	5.66449	4.76444	2.95013	6.33864	6.83021	4.6693	5.6826	4.75272	2.94713	6.29801	6.84632	4.6693	5.66205	4.39992	5.61991	5.49546	4.11966	5.26447	5.51869	4.14374	5.31996
Excalibur_c24303_1145	1D	35.6008	3.18156	4.56937	5.1958	4.4456	3.22351	4.79084	4.61318	3.85752	3.2491	4.8507	5.05981	3.96892	5.65381	4.11608	3.08569	5.67599	6.52486	4.99377	5.43922	4.08634	3.02023	5.72022	6.52117	4.99377	5.45477	4.08271	3.02293	5.68452	6.53755	4.99377	5.398	4.43881	5.37562	5.25299	4.19884	4.98843	5.27671	4.22576	5.03819
CAP8_c1305_148	1D	36.611	3.07846	4.5739	5.41233	4.31334	3.11072	4.81157	4.83083	3.74211	3.13407	4.87825	5.28068	3.8793	5.85805	4.08107	3.18312	5.52708	6.43718	4.99876	5.64314	4.06877	3.12664	5.57715	6.44147	4.99876	5.66241	4.07211	3.13522	5.55531	6.46332	4.99876	5.29391	4.4806	5.30702	5.14712	4.24021	4.92461	5.17286	4.27087	4.97671
Kukri_c33670_261	1D	39.6466	3.20156	4.47169	5.80531	4.11666	3.26891	4.63442	5.16552	3.62571	3.29519	4.6971	5.63168	3.79358	5.04352	3.35854	3.20947	5.06534	6.19949	4.89206	4.85293	3.28603	3.15205	5.064	6.2304	4.89206	4.88184	3.31106	3.17382	5.07366	6.26429	4.89206	5.37316	4.77042	5.33108	5.2727	4.58243	4.95352	5.30042	4.62978	5.0102
wsnp_Ex_c12012_19240904	1D	47.4582	3.74612	5.23512	6.18644	6.68955	3.50002	5.00304	4.93474	6.70502	3.53006	5.15325	5.48126	6.93191	3.85944	3.37275	3.42884	3.78508	3.93917	2.63659	3.51	3.00988	3.22517	3.57004	3.79806	2.63659	3.56653	3.07237	3.27265	3.66435	3.86357	2.63659	4.93369	4.42045	4.09185	4.79096	4.14544	3.68194	4.82398	4.20324	3.7413
RAC875_c9594_1289	1D	47.9607	3.89156	5.24156	6.15871	6.82947	3.65097	4.99683	4.88762	6.86193	3.68066	5.14897	5.43148	7.08721	3.34466	3.40276	3.48401	3.61877	3.80415	2.88137	3.01946	3.0456	3.26164	3.41764	3.69479	2.88137	3.08057	3.10801	3.30849	3.51391	3.75782	2.88137	4.94542	4.44025	4.08115	4.80355	4.16274	3.69092	4.83661	4.2191	3.74759
RFL_Contig5594_873	1D	47.9607	3.89157	5.24156	6.15871	6.82947	3.65097	4.99683	4.88762	6.86194	3.68066	5.14897	5.43148	7.08721	3.34466	3.40276	3.48401	3.61877	3.80415	2.88137	3.01946	3.04561	3.26164	3.41764	3.69478	2.88137	3.08057	3.10801	3.30849	3.51391	3.75782	2.88137	4.94542	4.44025	4.08115	4.80355	4.16274	3.69092	4.83661	4.2191	3.74759
BS00046672_51	1D	47.9608	3.89159	5.24153	6.15869	6.8295	3.65099	4.99679	4.88759	6.86197	3.68068	5.14893	5.43145	7.08725	3.34467	3.40278	3.48402	3.61875	3.80415	2.88137	3.01947	3.04562	3.26165	3.41762	3.69478	2.88137	3.08058	3.10803	3.3085	3.51389	3.75782	2.88137	4.94543	4.44027	4.08115	4.80356	4.16275	3.69092	4.83661	4.21912	3.74759
BS00002178_51	1D	48.4632	4.29305	5.32573	6.26119	7.08944	4.06545	5.01639	4.82037	7.14792	4.09351	5.16435	5.37387	7.37189	3.46895	3.52001	3.3131	4.75227	4.78343	2.80452	3.11556	3.15973	3.16902	4.42293	4.75955	2.80452	3.17747	3.22347	3.21628	4.52957	4.82269	2.80452	4.8408	4.45928	4.11458	4.70442	4.16306	3.69627	4.7374	4.21892	3.75798
BS00108305_51	1D	48.4633	4.29328	5.3253	6.26114	7.08918	4.06576	5.01573	4.82032	7.14791	4.09383	5.16367	5.37383	7.37187	3.46898	3.52001	3.3131	4.75227	4.78337	2.80452	3.11558	3.15974	3.16901	4.42295	4.75951	2.80452	3.1775	3.22348	3.21628	4.52959	4.82265	2.80452	4.84043	4.45936	4.1145	4.70403	4.16311	3.6963	4.73701	4.21897	3.75801
BS00065478_51	1D	48.4633	4.29332	5.32522	6.26113	7.08913	4.06581	5.01562	4.82032	7.14791	4.09388	5.16356	5.37383	7.37186	3.46899	3.52001	3.3131	4.75227	4.78336	2.80451	3.11559	3.15974	3.16901	4.42296	4.7595	2.80451	3.1775	3.22348	3.21628	4.5296	4.82264	2.80451	4.84038	4.45937	4.11449	4.70397	4.16312	3.69631	4.73695	4.21898	3.75802
BS00011451_51	1D	48.4633	4.29343	5.32483	6.26109	7.08892	4.06598	5.01503	4.82025	7.1479	4.09404	5.16295	5.37377	7.37183	3.46901	3.52002	3.31311	4.75229	4.78337	2.80451	3.1156	3.15975	3.16903	4.42297	4.75951	2.80451	3.17752	3.22349	3.21629	4.52961	4.82265	2.80451	4.84016	4.45941	4.11444	4.70374	4.16315	3.69634	4.73672	4.21901	3.75805
BS00063146_51	1D	48.4634	4.29352	5.32451	6.26105	7.08875	4.06611	5.01456	4.82019	7.1479	4.09417	5.16247	5.37372	7.37181	3.46902	3.52003	3.31312	4.75231	4.78337	2.80451	3.11562	3.15975	3.16903	4.42298	4.75951	2.80451	3.17753	3.22349	3.2163	4.52962	4.82265	2.80451	4.83999	4.45945	4.1144	4.70356	4.16318	3.69637	4.73654	4.21904	3.75808
Excalibur_c16662_300	1D	48.4634	4.29354	5.32443	6.26104	7.08871	4.06614	5.01445	4.82018	7.14789	4.09421	5.16234	5.37371	7.3718	3.46903	3.52003	3.31313	4.75231	4.78337	2.80451	3.11562	3.15976	3.16904	4.42298	4.75951	2.80451	3.17753	3.22349	3.2163	4.52962	4.82265	2.80451	4.83994	4.45946	4.11439	4.70351	4.16319	3.69638	4.73649	4.21905	3.75808
BS00087783_51	1D	48.4635	4.2938	5.32328	6.26095	7.08811	4.06656	5.01271	4.81999	7.14787	4.09463	5.16055	5.37356	7.37171	3.46904	3.52005	3.31316	4.75239	4.78341	2.80452	3.11563	3.15977	3.16906	4.42305	4.75954	2.80452	3.17754	3.22351	3.21633	4.52969	4.82268	2.80452	4.83884	4.45947	4.11425	4.70236	4.16317	3.69651	4.73534	4.21903	3.7582
BS00021851_51	1D	48.9658	4.11564	5.45248	6.35474	7.24881	3.92062	5.09631	4.87781	7.2178	3.94797	5.24702	5.43538	7.44459	3.37134	3.54481	3.36501	4.83468	4.81373	2.84743	3.02063	3.17857	3.21982	4.48809	4.77889	2.84743	3.08144	3.24301	3.26659	4.59409	4.84315	2.84743	3.79551	4.12051	4.1284	3.63658	3.81615	3.7243	3.66904	3.87655	3.78898
Excalibur_c46695_219	1D	48.9658	4.11564	5.45231	6.35467	7.24879	3.92062	5.09609	4.87772	7.21778	3.94797	5.24681	5.43529	7.44457	3.37135	3.54481	3.36501	4.83468	4.81373	2.84743	3.02063	3.17857	3.21982	4.48809	4.77889	2.84743	3.08145	3.24302	3.26659	4.59409	4.84315	2.84743	3.79544	4.12053	4.12839	3.63651	3.81616	3.7243	3.66897	3.87656	3.78898
BobWhite_c5419_861	1D	48.9658	4.11564	5.45214	6.3546	7.24877	3.92062	5.09588	4.87763	7.21776	3.94797	5.24659	5.4352	7.44455	3.37135	3.54481	3.36501	4.83468	4.81373	2.84743	3.02063	3.17857	3.21982	4.48809	4.77889	2.84743	3.08145	3.24302	3.26659	4.59409	4.84315	2.84743	3.79538	4.12055	4.12839	3.63645	3.81617	3.7243	3.66891	3.87657	3.78899
Tdurum_contig36962_250	1D	49.9709	4.16299	5.36779	6.29071	7.23081	3.95842	5.03205	4.82104	7.18945	3.9848	5.18236	5.38148	7.41589	3.48843	3.63742	3.51761	4.83931	4.817	2.86061	3.12503	3.25965	3.36955	4.47708	4.78442	2.86061	3.18704	3.32566	3.41688	4.58604	4.84936	2.86061	3.74357	4.09611	4.0778	3.58841	3.78484	3.65717	3.62138	3.8452	3.72249
RAC875_c48997_1160	1D	49.971	4.16299	5.36779	6.29071	7.23081	3.95842	5.03204	4.82104	7.18945	3.9848	5.18236	5.38148	7.41589	3.48844	3.63743	3.51763	4.83931	4.817	2.86061	3.12504	3.25966	3.36956	4.47708	4.78442	2.86061	3.18705	3.32567	3.41689	4.58604	4.84936	2.86061	3.74357	4.09611	4.0778	3.58841	3.78483	3.65716	3.62137	3.84519	3.72249
BS00024262_51	1D	50.4733	4.33991	5.2994	6.29885	7.30416	4.13027	5.00277	4.81849	7.25049	4.15511	5.15347	5.38083	7.47974	3.55027	3.68555	3.59622	4.83883	4.81726	2.86915	3.18185	3.30313	3.44711	4.47037	4.7862	2.86915	3.24437	3.36981	3.4947	4.58062	4.85136	2.86915	3.73075	4.08053	4.05126	3.5776	3.76697	3.6227	3.6108	3.82729	3.68833
CAP11_c3218_126	1D	51.9808	4.38809	5.2198	6.27379	7.26475	4.17195	4.96214	4.80937	7.19153	4.1952	5.11191	5.37395	7.42063	3.74388	3.83551	3.83541	4.82698	4.81328	2.90144	3.36617	3.44335	3.68443	4.44615	4.78788	2.90144	3.42984	3.51168	3.73266	4.5594	4.85332	2.90144	3.71954	4.02736	3.95901	3.57169	3.71082	3.51347	3.60553	3.77089	3.57973
BS00096547_51	1D	52.4834	4.60328	5.20734	6.29975	7.45414	4.3839	4.95466	4.79399	7.3359	4.40575	5.10396	5.35824	7.56407	3.77423	3.89228	3.83503	4.86973	4.82619	2.91824	3.40507	3.49793	3.70693	4.42682	4.78735	2.91824	3.4694	3.56652	3.75543	4.53977	4.85334	2.91824	3.72196	4.00659	3.92177	3.57535	3.69134	3.47349	3.6094	3.75129	3.53983
BS00031658_51	1D	52.4834	4.6033	5.20737	6.29974	7.45414	4.38391	4.95468	4.79398	7.3359	4.40576	5.10397	5.35823	7.56407	3.77423	3.89229	3.83504	4.86972	4.82619	2.91824	3.40507	3.49794	3.70694	4.42682	4.78735	2.91824	3.4694	3.56652	3.75544	4.53977	4.85334	2.91824	3.72196	4.00659	3.92176	3.57535	3.69133	3.47348	3.6094	3.75129	3.53982
BS00083531_51	1D	53.9909	4.67911	5.10408	6.41872	7.28795	4.4572	4.88883	4.9225	7.1557	4.47609	5.03418	5.48756	7.38666	3.97625	4.02551	4.08153	4.73647	4.77105	3.00383	3.60675	3.63889	3.94792	4.40421	4.77064	3.00383	3.67131	3.70825	3.99675	4.51982	4.83509	3.00383	3.75909	3.94388	3.7944	3.61532	3.63677	3.3459	3.6499	3.6962	3.41181
BS00012936_51	1D	54.996	4.42048	4.97847	6.18015	6.95185	4.23505	4.8381	4.79122	6.89281	4.25727	4.98507	5.35206	7.11917	4.01407	4.08529	4.25794	4.77424	4.8487	3.10674	3.66177	3.70073	4.1312	4.44414	4.8566	3.10674	3.72636	3.77035	4.18036	4.55968	4.92086	3.10674	3.76433	3.94668	3.65365	3.61628	3.6321	3.19136	3.65151	3.69135	3.25619
RAC875_c102059_75	1D	55.4985	4.27843	4.68609	5.95672	7.10442	4.13722	4.69083	4.73386	7.06983	4.16213	4.84125	5.29136	7.30363	4.03033	4.11814	4.34839	4.79644	4.89616	3.16424	3.6877	3.73501	4.22493	4.46701	4.90744	3.16424	3.75221	3.80471	4.27419	4.58229	4.97158	3.16424	3.7224	4.05444	3.82184	3.55394	3.72089	3.22759	3.59027	3.7791	3.29107
wsnp_CAP12_c633_339740	1D	56.001	4.31006	4.64635	6.23098	7.14439	4.1745	4.65608	5.00491	7.14092	4.19706	4.80619	5.56908	7.37155	4.04416	4.15356	4.44093	4.82229	4.94998	3.22661	3.71184	3.77195	4.32082	4.49312	4.96415	3.22661	3.77622	3.84171	4.37014	4.608	5.02816	3.22661	3.74388	4.06446	3.73941	3.57354	3.73124	3.14089	3.60991	3.78904	3.20335
Kukri_rep_c112035_340	1D	56.5035	4.39594	4.68962	6.70094	6.29121	4.25298	4.77883	5.42449	5.98715	4.27424	4.93153	5.99289	6.23658	4.05545	4.19165	4.5355	4.85209	5.01023	3.29358	3.734	3.81162	4.41887	4.52264	5.02674	3.29358	3.79817	3.88142	4.4682	4.63698	5.09063	3.29358	3.775	4.08079	3.6586	3.60287	3.74951	3.05773	3.6392	3.80678	3.11897
Kukri_rep_c112609_711	1D	59.0682	4.90759	4.8438	7.03618	6.0226	4.67465	4.53285	5.15614	5.52987	4.69461	4.67728	5.72761	5.76293	4.38109	4.34372	4.96338	5.087	5.76625	3.72182	4.16214	3.99806	4.88741	4.67	5.72606	3.72182	4.22191	4.06502	4.93545	4.77587	5.79466	3.72182	5.13635	4.21101	3.76895	4.96366	4.03284	3.13267	4.99917	4.07979	3.18582
BobWhite_rep_c65565_359	1D	61.0833	5.03398	5.10729	7.07783	6.6077	4.92694	5.05648	5.31307	6.03265	4.9466	5.18224	5.82061	6.23747	4.32901	4.70244	5.63043	5.43208	6.25014	3.22462	4.15931	4.33417	5.53879	4.93074	6.11281	3.22462	4.21175	4.39924	5.5824	5.03343	6.18485	3.22462	5.7731	3.9895	2.93395	5.5459	3.72631	2.27426	5.58125	3.78211	2.33115
wsnp_BE424100D_Ta_1_1	1D	61.5858	4.8705	5.08555	6.09484	7.05966	4.78632	4.97573	4.46194	6.62272	4.80691	5.12005	4.97227	6.81668	4.19867	4.49665	5.30177	5.67247	6.23016	4.00578	4.06144	4.11179	5.25987	5.13761	6.11047	4.00578	4.1099	4.17675	5.30257	5.23699	6.17926	4.00578	5.1413	3.36159	2.97287	4.91839	3.1638	2.37328	4.94665	3.21306	2.43223
wsnp_Ex_c16720_25268525	1D	61.5859	4.8705	5.08555	6.09483	7.05966	4.78632	4.97574	4.46194	6.62273	4.80691	5.12005	4.97226	6.81668	4.19866	4.49664	5.30177	5.67248	6.23016	4.00578	4.06143	4.11178	5.25987	5.13761	6.11047	4.00578	4.10989	4.17674	5.30257	5.237	6.17926	4.00578	5.1413	3.36159	2.97287	4.91839	3.1638	2.37328	4.94665	3.21306	2.43223
BS00032149_51	1D	62.596	4.55832	5.8702	6.2818	6.96029	4.54871	5.66005	4.64287	6.49468	4.57125	5.78902	5.12901	6.70924	4.42338	4.58231	5.58954	5.82662	5.99926	4.15628	4.26582	4.16391	5.5065	5.25526	5.87212	4.15628	4.31658	4.23019	5.54861	5.35096	5.93743	4.15628	5.19156	3.33025	3.19329	5.00537	3.12189	2.50794	5.03503	3.18186	2.57365
BS00066976_51	1D	63.0985	4.57189	6.28396	6.73469	6.98467	4.61068	5.89377	4.94924	6.50759	4.64047	6.03005	5.45361	6.71949	4.42504	4.61568	5.64388	5.88229	6.07874	4.26048	4.27669	4.1944	5.55964	5.30438	5.95019	4.26048	4.32679	4.26067	5.60169	5.40001	6.0155	4.26048	5.28089	3.29514	3.20356	5.08598	3.06596	2.55777	5.11624	3.12828	2.6278
IACX11283	1D	64.6215	5.21824	6.73235	8.08538	7.07805	5.19583	6.22766	5.58601	6.40364	5.20349	6.29952	6.03803	6.59666	4.43403	5.12505	5.81824	5.89143	6.11906	4.71476	4.23359	4.67492	5.71813	5.34465	6.02107	4.71476	4.28315	4.73872	5.75743	5.43607	6.0823	4.71476	5.97792	3.5961	3.20094	5.73839	3.2293	2.48611	5.77605	3.2999	2.55939
Excalibur_c54055_694	1D	65.124	5.53102	6.77409	8.21415	7.07724	5.53827	6.19274	5.48627	6.41963	5.54576	6.25351	5.97121	6.59514	4.55497	5.15973	5.79565	5.8327	5.93385	4.81432	4.35054	4.71286	5.6857	5.33721	5.84015	4.81432	4.39918	4.77503	5.72424	5.4216	5.89813	4.81432	5.87545	3.57203	3.30272	5.64288	3.21504	2.5928	5.67823	3.28243	2.66647
RAC875_rep_c105196_532	1D	66.6469	5.98662	7.01107	8.42919	6.69376	6.0033	6.21454	5.48474	6.17562	6.02365	6.27671	6.0374	6.33274	4.20284	4.20352	5.06138	5.13681	4.89109	4.51454	4.10492	3.88463	5.0595	4.78939	4.8798	4.51454	4.15357	3.93515	5.09257	4.85666	4.91989	4.51454	5.70228	3.68499	3.95626	5.46815	3.28641	3.24841	5.49993	3.35203	3.32356
BS00060042_51	1D	69.1906	7.31712	6.93142	8.77882	6.8949	7.36801	6.10962	5.76486	6.29725	7.39197	6.1924	6.3149	6.43121	3.86133	3.24316	4.47225	5.25158	4.7816	4.4948	3.75388	3.00783	4.5851	4.74301	4.69304	4.4948	3.78722	3.04509	4.61299	4.80636	4.7413	4.4948	5.56709	4.02201	4.30232	5.36981	3.52403	3.63398	5.39366	3.58302	3.70662
IAAV4656	1D	71.2317	7.18886	6.23579	8.20119	6.58612	7.21154	5.42867	5.38788	6.09281	7.23318	5.51471	5.93432	6.21449	3.57569	3.26607	5.3709	5.16156	4.15603	4.41758	3.56046	3.14642	5.68722	4.6447	4.15098	4.41758	3.59906	3.17933	5.70897	4.70438	4.1926	4.41758	5.29155	4.02704	4.06025	5.07828	3.47101	3.33145	5.10096	3.52765	3.40268
wsnp_Ex_c10959_17801482	1D	75.6732	6.03655	5.15966	7.61241	5.76707	6.00967	4.28714	5.29193	5.47145	6.02862	4.39446	5.78474	5.59662	3.65096	3.33758	6.68	4.18531	3.49813	4.34679	3.83399	3.28687	6.95681	3.73664	3.48836	4.34679	3.8701	3.31756	6.98151	3.79389	3.53661	4.34679	4.74311	4.49888	4.03816	4.51442	3.91405	3.36011	4.53274	3.96564	3.42893
D_contig14507_369	1D	75.6732	6.03655	5.15966	7.61239	5.76708	6.00966	4.28714	5.29191	5.47146	6.02861	4.39446	5.78472	5.59664	3.65101	3.3376	6.68	4.18532	3.49811	4.34679	3.83405	3.2869	6.95682	3.73664	3.48834	4.34679	3.87016	3.31759	6.98151	3.79389	3.53659	4.34679	4.74311	4.49888	4.03817	4.51443	3.91405	3.36012	4.53275	3.96564	3.42894
BS00038418_51	1D	75.6732	6.03655	5.15966	7.61238	5.7671	6.00966	4.28714	5.29189	5.47147	6.02861	4.39446	5.7847	5.59665	3.65105	3.33762	6.68001	4.18533	3.4981	4.34679	3.83411	3.28692	6.95683	3.73664	3.48832	4.34679	3.87022	3.31761	6.98152	3.79389	3.53657	4.34679	4.74312	4.49888	4.03817	4.51443	3.91405	3.36012	4.53275	3.96564	3.42894
Excalibur_c8188_693	1D	80.3887	6.68564	5.68864	6.18611	5.5496	6.40528	5.0079	4.47334	5.4127	6.39927	5.17971	4.97232	5.58546	2.90248	2.38036	3.99078	3.10246	3.62365	3.60162	3.05136	2.51486	4.24195	2.73157	3.64165	3.60162	3.0845	2.54117	4.27058	2.78414	3.68582	3.60162	4.30622	3.75007	3.31167	4.14256	3.133	3.0011	4.16119	3.18369	3.07031
wsnp_Ex_c3831_6966926	1D	80.3888	6.68564	5.68865	6.18611	5.5496	6.40528	5.0079	4.47334	5.4127	6.39928	5.17972	4.97232	5.58546	2.90248	2.38036	3.99078	3.10245	3.62365	3.60162	3.05136	2.51486	4.24195	2.73157	3.64165	3.60162	3.0845	2.54117	4.27058	2.78414	3.68582	3.60162	4.30622	3.75006	3.31166	4.14256	3.13299	3.0011	4.16119	3.18368	3.07031
BS00082503_51	1D	81.3938	6.92895	5.8327	6.21717	5.58901	6.63272	5.14111	4.51419	5.43151	6.62551	5.3125	5.01267	5.60815	2.83259	2.35533	3.98639	3.10241	3.61444	3.62109	2.99598	2.50814	4.24918	2.73653	3.63842	3.62109	3.02868	2.53313	4.27739	2.7884	3.68166	3.62109	4.29712	3.56225	3.17623	4.14123	2.95122	2.8751	4.15976	3.00144	2.94446
BobWhite_c6998_365	1D	81.8963	7.18295	5.82174	6.33383	5.75109	6.85247	5.10799	4.70514	5.5569	6.8388	5.277	5.20386	5.73857	2.79857	2.34649	3.98544	3.10354	3.6132	3.63413	2.96826	2.50725	4.25276	2.73978	3.63979	3.63413	3.00069	2.53163	4.28075	2.79124	3.68256	3.63413	4.2906	3.52296	3.18896	4.14013	2.89801	2.86137	4.15862	2.94606	2.92849
Excalibur_c48317_242	1D	81.8963	7.18296	5.82175	6.33383	5.7511	6.85249	5.108	4.70514	5.5569	6.83881	5.27701	5.20386	5.73858	2.79857	2.34649	3.98544	3.10354	3.6132	3.63413	2.96826	2.50725	4.25276	2.73978	3.63979	3.63413	3.00068	2.53163	4.28075	2.79124	3.68256	3.63413	4.2906	3.52295	3.18896	4.14013	2.89801	2.86136	4.15862	2.94605	2.92849
BS00066188_51	1D	81.8964	7.18298	5.82175	6.33383	5.75111	6.8525	5.108	4.70514	5.55691	6.83883	5.27701	5.20386	5.73859	2.79857	2.34649	3.98544	3.10354	3.6132	3.63413	2.96825	2.50725	4.25276	2.73978	3.63979	3.63413	3.00068	2.53163	4.28075	2.79124	3.68256	3.63413	4.2906	3.52294	3.18895	4.14013	2.898	2.86136	4.15862	2.94604	2.92848
RAC875_c1211_3475	1D	82.3988	7.21181	5.71366	6.40788	5.99312	6.86746	5.02549	4.82671	5.89003	6.85394	5.1835	5.31678	6.06126	2.50469	2.0079	3.64815	3.68564	4.38887	3.84305	2.68827	2.17578	3.9377	3.18416	4.37263	3.84305	2.72323	2.19156	3.95859	3.24404	4.41456	3.84305	4.32159	3.57618	3.26018	4.16337	2.97979	2.95167	4.18097	3.02713	3.01527
IAAV6873	1D	82.3989	7.21182	5.71367	6.40788	5.99312	6.86747	5.02549	4.82671	5.89004	6.85396	5.18351	5.31678	6.06127	2.50469	2.00791	3.64816	3.68564	4.38887	3.84305	2.68827	2.17578	3.93771	3.18416	4.37264	3.84305	2.72323	2.19156	3.9586	3.24404	4.41456	3.84305	4.32159	3.57617	3.26017	4.16337	2.97978	2.95166	4.18097	3.02712	3.01527
Ra_c3045_1739	1D	83.4038	7.60985	5.89849	6.30287	6.25653	7.24203	5.21562	4.72726	6.09561	7.22883	5.37625	5.21327	6.27603	2.48706	2.12944	3.75816	3.71416	4.40152	3.84207	2.68382	2.3037	4.05577	3.22674	4.39376	3.84207	2.71665	2.31924	4.07682	3.2882	4.43486	3.84207	4.29355	3.51051	3.53498	4.14527	2.94095	3.25146	4.16255	2.98928	3.31334
D_GA8KES401CVVAD_281	1D	84.414	7.49834	6.01839	6.36666	6.16095	7.16499	5.32165	4.86958	6.02184	7.15252	5.477	5.35507	6.20342	2.38396	2.16379	3.80213	3.47683	4.20441	3.82182	2.58482	2.35259	4.08968	3.09608	4.23568	3.82182	2.61979	2.3674	4.11131	3.1607	4.27543	3.82182	4.31883	3.57761	3.51463	4.16596	2.99792	3.20982	4.18379	3.04632	3.2705
Excalibur_c53900_86	1D	84.9165	7.52115	6.05026	6.33958	6.18221	7.19303	5.33976	4.85138	6.03513	7.18093	5.49427	5.3365	6.21897	2.37019	2.17563	3.8264	3.47536	4.19936	3.8015	2.57756	2.36925	4.11349	3.10712	4.23174	3.8015	2.61245	2.38401	4.13532	3.17196	4.27128	3.8015	4.3229	3.59807	3.51111	4.17021	3.02302	3.19329	4.18818	3.07144	3.2531
IAAV6648	1D	85.419	7.60502	6.0904	6.29629	6.24853	7.26914	5.36298	4.78961	6.08364	7.2577	5.51803	5.27479	6.27035	2.38294	2.17431	3.8536	3.58154	4.29042	3.77551	2.60462	2.3629	4.13875	3.19395	4.31406	3.77551	2.63904	2.37804	4.16085	3.25867	4.35337	3.77551	4.35601	3.62184	3.50883	4.20675	3.05073	3.18059	4.22473	3.09927	3.23955
IAAV2840	1D	89.0153	6.89976	6.74673	5.32154	5.90742	6.59567	5.88754	3.99137	5.70823	6.58954	6.03936	4.45729	5.8867	2.65922	2.22181	3.96301	3.21565	3.58301	3.0896	2.87444	2.41714	4.15238	3.08018	3.60603	3.0896	2.89605	2.43219	4.17566	3.14337	3.64585	3.0896	4.59917	3.88002	3.41936	4.41645	3.26926	2.87649	4.4363	3.31586	2.93158
BS00014671_51	1D	89.0153	6.89976	6.74673	5.32155	5.90742	6.59568	5.88754	3.99137	5.70823	6.58954	6.03937	4.45729	5.8867	2.65922	2.22181	3.96301	3.21565	3.58301	3.0896	2.87444	2.41714	4.15238	3.08018	3.60603	3.0896	2.89605	2.43219	4.17566	3.14337	3.64585	3.0896	4.59917	3.88002	3.41936	4.41645	3.26926	2.8765	4.43631	3.31586	2.93158
BS00003816_51	1D	99.0844	7.20741	8.02806	4.8565	6.98497	6.9622	6.63257	3.49089	6.69996	6.94918	6.78828	3.82936	6.89387	2.78261	4.09328	5.28045	4.48144	5.03114	5.25257	3.01438	4.35995	5.47404	4.4508	4.99909	5.25257	3.04022	4.37004	5.48419	4.53653	5.03353	5.25257	5.53546	4.56104	4.49418	5.40103	4.07397	3.87123	5.41889	4.11908	3.90138
Excalibur_c23473_451	1D	103.8	7.58028	8.31202	4.79235	6.60705	7.27324	6.3972	3.6636	6.40723	7.26336	6.51684	3.9263	6.57561	3.72962	4.89371	5.07716	5.28664	5.70821	5.31374	3.91903	5.0131	5.07491	5.24143	5.64135	5.31374	3.94303	5.0315	5.0835	5.33118	5.67147	5.31374	6.71114	5.36732	5.85692	6.54039	4.82479	5.0831	6.56249	4.87312	5.11363
BobWhite_c20591_89	1D	122.738	6.62331	9.55997	7.00522	6.60478	6.3543	7.55533	6.36003	5.90906	6.35164	7.61078	6.34721	6.0636	5.80135	6.53363	5.47373	9.76156	7.3082	6.27304	5.61623	6.44117	5.32204	8.57596	6.85375	6.27304	5.66062	6.47581	5.34564	8.69329	6.90222	6.27304	6.57142	5.8793	6.624	6.43104	5.50898	5.90104	6.45965	5.56594	5.95471
Kukri_rep_c69829_307	1D	124.25	6.54054	9.36852	7.23909	6.73911	6.26914	7.44614	6.60868	6.06682	6.26538	7.50231	6.62368	6.21715	5.94705	6.37127	5.48251	9.84309	7.19006	6.11598	5.70765	6.2209	5.34359	8.60076	6.71647	6.11598	5.75457	6.25932	5.3687	8.71592	6.76543	6.11598	5.68272	5.73441	5.78729	5.57266	5.27791	4.98982	5.6009	5.33472	5.04835
BobWhite_c2288_723	1D	127.826	5.95035	8.77754	7.38472	6.84457	5.70239	7.01136	6.76336	6.16831	5.6967	7.06323	6.81091	6.3052	6.01716	5.9943	5.6038	9.99364	7.10646	5.86622	5.72921	5.84372	5.47148	8.88215	6.7138	5.86622	5.78099	5.88568	5.49851	9.00215	6.75962	5.86622	5.64989	6.01688	5.95826	5.55201	5.66017	5.16758	5.58098	5.72666	5.23191
RAC875_c14613_112	1D	127.826	5.95052	8.77749	7.38518	6.84436	5.70251	7.01126	6.76372	6.16801	5.69681	7.06313	6.8113	6.30489	6.01723	5.99432	5.60378	9.99365	7.10647	5.8662	5.72927	5.84374	5.47147	8.88217	6.71381	5.8662	5.78104	5.8857	5.49849	9.00216	6.75963	5.8662	5.64986	6.01711	5.95844	5.55198	5.66036	5.16773	5.58096	5.72685	5.23205
BS00009738_51	1D	128.83	5.79867	8.43895	7.04163	6.50108	5.5187	6.58365	6.2587	5.74057	5.50895	6.64239	6.35829	5.88299	6.08846	6.02117	5.65223	10.0149	7.13776	5.86395	5.79629	5.87035	5.52599	8.93273	6.76253	5.86395	5.84834	5.91324	5.55399	9.05405	6.80833	5.86395	5.64124	6.05827	5.95946	5.54763	5.71001	5.16674	5.57669	5.777	5.22946
RFL_Contig2961_2082	1D	129.333	5.71931	8.39181	7.04724	6.50016	5.44666	6.57329	6.2683	5.72841	5.43654	6.63026	6.37049	5.8697	6.1281	6.03741	5.67599	10.0255	7.16486	5.86287	5.83496	5.88833	5.55218	8.95917	6.79835	5.86287	5.8871	5.93159	5.58067	9.08116	6.8442	5.86287	5.63565	6.07457	5.96546	5.54393	5.72948	5.17365	5.573	5.79648	5.23535
BobWhite_c26534_532	1D	130.338	5.51937	8.20933	7.03436	6.54031	5.26926	6.45029	6.298	5.7654	5.25967	6.50708	6.40163	5.90295	6.21489	6.07819	5.72028	10.0463	7.24156	5.85887	5.92162	5.93504	5.59991	9.01316	6.89197	5.85887	5.97384	5.97897	5.62935	9.13645	6.93802	5.85887	5.62268	6.10341	5.991	5.53404	5.76327	5.20378	5.56309	5.82996	5.26321
Kukri_rep_c69829_711	1D	130.338	5.51937	8.20933	7.03436	6.54031	5.26926	6.45029	6.298	5.7654	5.25967	6.50708	6.40163	5.90295	6.21488	6.07819	5.72028	10.0463	7.24156	5.85887	5.92161	5.93504	5.59991	9.01316	6.89197	5.85887	5.97384	5.97897	5.62935	9.13645	6.93802	5.85887	5.62268	6.10341	5.991	5.53404	5.76327	5.20378	5.56309	5.82996	5.26321
Excalibur_c6476_811	1D	131.343	5.5595	8.75755	7.08581	6.62188	5.29775	6.88548	6.17104	5.82395	5.28695	6.93073	6.27542	5.96447	6.14027	6.03448	5.69062	10.0733	7.23322	5.88776	5.84872	5.89542	5.57507	9.03337	6.88215	5.88776	5.90095	5.93875	5.60414	9.15628	6.92807	5.88776	5.63726	6.10816	6.03776	5.54951	5.77357	5.25918	5.57866	5.84179	5.31986
BS00111318_51	2A	1.01014	2.51285	7.10926	5.38779	5.02881	2.45845	7.69909	5.41118	5.01575	2.42317	7.52217	5.41702	4.92304	6.20885	6.3802	6.12094	7.38249	4.60997	2.89012	6.37252	6.4973	6.148	7.82894	4.65622	2.89012	6.42816	6.48328	6.12426	7.73537	4.6174	2.89012	1.5984	3.56271	5.44442	1.63504	3.72758	5.47278	1.65213	3.62464	5.41948
RFL_Contig174_406	2A	3.05124	2.98946	7.24987	4.99481	4.12472	2.88681	7.74352	5.06834	3.93559	2.85774	7.58155	5.09162	3.91381	5.63824	5.87239	6.34289	6.48306	4.03959	2.84462	5.87869	5.84808	6.23761	7.00812	4.04101	2.84462	5.92099	5.85661	6.21867	7.00274	4.03232	2.84462	1.5839	3.32749	5.71177	1.60108	3.41412	5.73941	1.61418	3.36875	5.70591
wsnp_Ex_c19516_28483050	2A	3.05127	2.98946	7.24987	4.99481	4.12472	2.88681	7.74352	5.06834	3.93559	2.85774	7.58155	5.09161	3.91381	5.63824	5.87239	6.34289	6.48306	4.03959	2.84462	5.87869	5.84808	6.23761	7.00812	4.04101	2.84462	5.92099	5.85661	6.21867	7.00274	4.03232	2.84462	1.5839	3.32749	5.71177	1.60108	3.41412	5.73941	1.61418	3.36875	5.70591
Kukri_c33374_1048	2A	5.56382	3.08812	7.22005	5.07936	4.34739	3.00001	7.6973	5.30214	4.26677	2.97829	7.54692	5.29695	4.25507	5.64565	5.87557	6.21366	6.43489	4.03235	2.86267	5.88726	5.88421	6.14403	6.94069	4.04666	2.86267	5.93182	5.88761	6.1164	6.94143	4.03882	2.86267	1.77419	3.98267	6.65785	1.7427	4.05628	6.66887	1.75056	4.02316	6.65947
wsnp_Ku_c33374_42877546	2A	5.56383	3.08812	7.22005	5.07936	4.34739	3.00001	7.6973	5.30214	4.26677	2.9783	7.54692	5.29695	4.25507	5.64565	5.87557	6.21366	6.43489	4.03235	2.86267	5.88726	5.88421	6.14403	6.94069	4.04666	2.86267	5.93182	5.88761	6.1164	6.94143	4.03882	2.86267	1.77419	3.98267	6.65785	1.7427	4.05628	6.66887	1.75056	4.02316	6.65947
BS00068050_51	2A	6.06634	3.12597	7.275	5.03524	4.33556	3.03454	7.91421	5.34506	4.21605	3.01586	7.75502	5.31665	4.21329	5.61858	5.95875	6.16015	6.83349	4.09188	2.96986	5.86495	5.96484	6.09037	7.27177	4.09362	2.96986	5.90836	5.96741	6.06395	7.28033	4.0838	2.96986	1.74503	4.01093	7.11677	1.72225	4.09526	7.14304	1.731	4.05377	7.13017
Excalibur_c29231_905	2A	6.06637	3.12598	7.27499	5.03524	4.33555	3.03454	7.91421	5.34506	4.21605	3.01586	7.75502	5.31666	4.21329	5.61858	5.95876	6.16015	6.83351	4.09189	2.96987	5.86495	5.96484	6.09037	7.27179	4.09362	2.96987	5.90836	5.96741	6.06394	7.28035	4.0838	2.96987	1.74503	4.01093	7.11677	1.72225	4.09526	7.14304	1.73101	4.05377	7.13017
Excalibur_c12980_2392	2A	9.16012	3.20773	7.52236	5.08977	4.20879	3.07105	8.00555	5.53312	4.08752	3.05073	7.84652	5.47666	4.08934	6.14943	7.1275	6.34695	8.57009	5.13749	3.89262	6.41496	7.09548	6.27993	8.41005	5.06905	3.89262	6.46953	7.10706	6.26745	8.4517	5.03038	3.89262	1.91611	3.87039	7.23295	1.90174	4.03064	7.35943	1.90972	3.94552	7.29592
Excalibur_c32668_467	2A	11.1856	2.82181	7.26471	5.16114	4.12947	2.72681	7.82078	5.53122	3.86118	2.71001	7.61343	5.46876	3.89282	5.36358	6.79091	5.93325	8.32438	5.11717	4.86363	5.49747	6.69362	5.84093	8.0842	5.00436	4.86363	5.58294	6.72204	5.84277	8.15264	4.95736	4.86363	1.9562	4.09105	6.94415	1.98926	4.20932	7.03864	2.00893	4.15886	7.02142
BobWhite_c10673_138	2A	11.1856	2.82173	7.26473	5.16122	4.12947	2.72673	7.82078	5.53131	3.86117	2.70992	7.61343	5.46884	3.89282	5.36358	6.79091	5.93324	8.32438	5.11717	4.86363	5.49747	6.69362	5.84093	8.0842	5.00436	4.86363	5.58294	6.72204	5.84277	8.15264	4.95735	4.86363	1.9562	4.09105	6.94415	1.98926	4.20932	7.03864	2.00893	4.15886	7.02142
RAC875_c57889_55	2A	11.6881	2.98984	7.31355	5.20913	4.25584	2.88065	7.89193	5.59098	3.95627	2.85962	7.67555	5.52263	3.98168	5.39353	6.92066	5.76806	8.59569	5.14053	4.92528	5.53048	6.83013	5.66673	8.32432	5.02542	4.92528	5.61695	6.86099	5.66998	8.40147	4.9796	4.92528	1.98154	4.15766	6.88923	2.02624	4.28334	7.01287	2.04837	4.22931	6.98732
Excalibur_rep_c110303_320	2A	17.9663	3.37409	3.82524	4.69411	3.739	3.27764	4.51961	5.24123	3.08936	3.24748	4.38982	5.26909	3.18287	4.36604	4.4642	3.54392	4.67613	4.66582	5.61249	4.37535	4.24778	3.45785	4.02088	4.53148	5.61249	4.44922	4.32001	3.45705	4.06128	4.48775	5.61249	2.48252	5.22733	4.39488	2.54861	5.34374	4.53672	2.58797	5.33088	4.47749
Kukri_c46040_620	2A	22.1353	3.80294	2.69267	3.94364	3.38497	3.78602	3.45089	4.20831	2.79766	3.79197	3.15158	4.2936	2.95291	4.62953	4.21524	3.84326	4.08378	4.96108	4.85069	4.78196	4.0607	3.93646	3.75794	4.89977	4.85069	4.84258	4.11724	3.94387	3.76713	4.85777	4.85069	3.79929	6.01927	3.98303	3.90443	6.15637	3.92026	3.95132	6.171	3.9175
BS00014736_51	2A	22.6379	3.77778	2.68211	3.9588	3.43512	3.76119	3.43437	4.18439	2.86332	3.76868	3.11901	4.26669	3.02481	4.62557	4.19274	3.8997	4.04892	5.01944	4.8845	4.79204	4.04733	4.01055	3.75901	4.97417	4.8845	4.85037	4.1027	4.01879	3.76334	4.9333	4.8845	3.87412	6.06207	3.94454	3.98119	6.20133	3.85803	4.02761	6.21646	3.86133
Tdurum_contig43350_837	2A	23.1405	3.74601	2.63369	3.94199	3.46601	3.72597	3.38686	4.15217	2.91109	3.73419	3.06374	4.23232	3.07468	4.67891	4.16567	3.88067	4.06561	5.08173	4.89688	4.84833	4.02095	3.99304	3.77683	5.04258	4.89688	4.90648	4.07591	4.00062	3.78092	5.00243	4.89688	3.90644	6.11732	3.9777	4.01427	6.26291	3.88086	4.06082	6.27687	3.8892
RAC875_rep_c88665_52	2A	23.1405	3.74601	2.63368	3.94199	3.46601	3.72597	3.38686	4.15217	2.91109	3.73419	3.06374	4.23232	3.07468	4.67891	4.16567	3.88067	4.06561	5.08173	4.89688	4.84833	4.02095	3.99304	3.77683	5.04258	4.89688	4.90648	4.07591	4.00062	3.78092	5.00243	4.89688	3.90644	6.11732	3.9777	4.01427	6.26291	3.88086	4.06082	6.27687	3.8892
Excalibur_c21663_145	2A	24.1505	3.65752	2.55989	4.04198	3.5156	3.62584	3.288	4.23345	2.98595	3.63197	2.95618	4.30313	3.14559	4.73866	4.1387	3.88084	4.045	5.16981	4.94466	4.91707	3.99277	4.00489	3.73458	5.13031	4.94466	4.97527	4.04671	4.00997	3.7434	5.08985	4.94466	3.98576	6.25667	4.0818	4.09628	6.40518	3.96513	4.14441	6.41704	3.98019
BS00093990_51	2A	26.1657	3.55604	2.52341	4.12775	3.74694	3.5099	3.18632	4.2798	3.22418	3.5123	2.85327	4.34364	3.36157	4.66946	3.91415	3.69968	3.81373	5.0986	5.01585	4.85825	3.76039	3.8407	3.48236	5.06522	5.01585	4.91568	3.8123	3.84009	3.50183	5.02287	5.01585	4.00205	6.44772	4.5433	4.11207	6.57377	4.40148	4.16343	6.59296	4.42274
Kukri_c27040_309	2A	44.5899	3.35221	2.04748	4.7492	6.40745	3.38917	1.96564	4.31107	6.43626	3.34592	1.92823	4.12724	6.54079	3.36795	3.20405	2.9737	5.20029	4.62617	3.75834	3.5038	2.92246	3.02985	4.77624	4.39565	3.75834	3.50552	2.93763	3.00001	4.9863	4.34722	3.75834	3.17198	4.79782	4.66476	3.17047	4.9261	4.93379	3.20575	4.89073	4.9248
CAP7_c3132_150	2A	45.0924	3.45971	1.97149	4.74439	6.52841	3.50548	2.03273	4.30346	6.52854	3.46128	1.98658	4.12499	6.64988	3.33059	3.22491	2.99907	5.24333	4.62748	3.74086	3.46416	2.94267	3.05036	4.81844	4.39507	3.74086	3.46481	2.95749	3.01994	5.02981	4.34742	3.74086	3.1802	4.74253	4.61416	3.17656	4.87033	4.87494	3.2119	4.83497	4.86811
Kukri_c84087_154	2A	45.5949	3.45976	1.98862	4.79712	6.60443	3.49982	2.01467	4.36182	6.59679	3.45624	1.98162	4.18517	6.72383	3.26744	3.24522	3.03518	5.27782	4.63806	3.7318	3.39624	2.96304	3.08165	4.86019	4.40327	3.7318	3.39747	2.97813	3.0517	5.0712	4.35531	3.7318	3.16995	4.64107	4.55701	3.16373	4.75663	4.8082	3.19892	4.72578	4.80462
BobWhite_c8085_498	2A	46.6	3.47052	1.90677	4.86247	6.64848	3.49795	1.91851	4.36783	6.6169	3.4561	1.90871	4.20312	6.74605	3.2404	3.30865	3.0576	5.30009	4.68564	3.75481	3.36691	3.02311	3.10086	4.88911	4.44759	3.75481	3.36797	3.03845	3.07217	5.09748	4.39664	3.75481	3.14291	4.50719	4.50578	3.1302	4.60891	4.75771	3.1638	4.5819	4.75478
BS00094817_51	2A	48.1075	3.52183	1.87258	4.75524	6.84971	3.5208	1.89917	4.29283	6.85331	3.48029	1.90321	4.12854	7.00102	3.2412	3.41356	3.18436	5.33324	4.76471	3.83949	3.35934	3.13151	3.2339	4.93247	4.53617	3.83949	3.35835	3.14433	3.20263	5.13482	4.48407	3.83949	3.09032	4.29052	4.42091	3.06481	4.38461	4.68321	3.09576	4.35677	4.6773
BS00076693_51	2A	51.2013	3.66034	1.91764	4.57839	7.02325	3.50533	1.95032	4.19256	7.02665	3.4815	1.97145	3.99957	7.22083	3.2674	3.95531	3.43066	5.51217	4.97138	4.15764	3.38752	3.65664	3.46199	5.10406	4.74674	4.15764	3.38113	3.6529	3.41759	5.29715	4.68242	4.15764	2.75488	3.89556	4.25234	2.70918	4.06604	4.55494	2.73736	3.99252	4.52676
BS00078745_51	2A	51.7038	3.77243	1.9407	4.58189	6.9685	3.61232	1.96882	4.1718	6.95456	3.59004	1.98868	3.97648	7.15613	3.23671	3.90495	3.3324	5.56561	4.9957	4.13474	3.36665	3.61243	3.37354	5.15245	4.76935	4.13474	3.35838	3.60683	3.32809	5.34448	4.70369	4.13474	2.82416	3.89357	4.22371	2.77826	4.0511	4.5095	2.80681	3.98266	4.48816
RAC875_c31045_882	2A	55.3323	4.10137	2.27135	4.45457	6.35347	3.97079	2.23372	3.85686	6.25402	3.94742	2.22398	3.66734	6.4662	2.87087	3.28583	2.68558	5.48085	4.84193	3.95277	3.07036	3.11197	2.84831	5.15778	4.68879	3.95277	3.05308	3.1025	2.81214	5.32194	4.63527	3.95277	3.62167	3.88757	4.14296	3.58507	3.88918	4.22605	3.61243	3.89395	4.27734
BS00079035_51	2A	55.3323	4.10137	2.27135	4.45457	6.35347	3.97079	2.23372	3.85686	6.25402	3.94742	2.22398	3.66735	6.46621	2.87087	3.28583	2.68558	5.48085	4.84192	3.95277	3.07036	3.11197	2.84831	5.15778	4.68879	3.95277	3.05308	3.1025	2.81214	5.32194	4.63527	3.95277	3.62167	3.88757	4.14296	3.58507	3.88918	4.22605	3.61243	3.89395	4.27734
Kukri_rep_c104307_905	2A	55.8349	4.19388	2.32651	4.64443	6.46531	4.07508	2.29369	4.05577	6.31327	4.05336	2.28859	3.8711	6.5301	2.85431	3.24785	2.65616	5.46136	4.8351	3.9558	3.05795	3.07877	2.8243	5.14909	4.68739	3.9558	3.04093	3.06975	2.78908	5.31084	4.6352	3.9558	3.65078	3.87638	4.13415	3.61321	3.87289	4.20743	3.64048	3.88079	4.26342
BS00070797_51	2A	55.8349	4.19388	2.32651	4.64443	6.46531	4.07508	2.29369	4.05577	6.31327	4.05335	2.28859	3.8711	6.5301	2.85431	3.24785	2.65616	5.46137	4.8351	3.9558	3.05795	3.07877	2.8243	5.14909	4.68739	3.9558	3.04093	3.06975	2.78908	5.31084	4.6352	3.9558	3.65079	3.87638	4.13415	3.61321	3.87289	4.20743	3.64048	3.88079	4.26342
RAC875_rep_c78744_228	2A	55.8349	4.19388	2.32651	4.64443	6.46531	4.07508	2.29369	4.05577	6.31326	4.05336	2.28859	3.8711	6.5301	2.85431	3.24785	2.65616	5.46137	4.8351	3.9558	3.05795	3.07877	2.8243	5.14909	4.68739	3.9558	3.04093	3.06975	2.78908	5.31084	4.6352	3.9558	3.65079	3.87638	4.13415	3.61321	3.87288	4.20743	3.64048	3.88078	4.26342
IAAV2585	2A	59.4311	3.69456	2.14677	4.41032	7.00076	3.63861	2.07008	4.18997	7.21153	3.67395	2.12031	4.02934	7.48244	2.48968	2.92527	3.22936	5.62739	4.40914	4.25243	2.70101	2.85179	3.44657	5.2929	4.29606	4.25243	2.69603	2.84165	3.41376	5.44684	4.26583	4.25243	3.3605	3.37143	4.27261	3.27355	3.40997	4.40223	3.30218	3.39071	4.4014
wsnp_Ex_c19556_28530231	2A	60.4413	3.88066	2.16283	4.21379	6.99501	3.81944	1.98587	4.08454	7.21053	3.8536	2.05791	3.92594	7.48142	2.75911	3.12064	3.36313	5.66969	4.31561	4.31883	2.96728	3.04355	3.59153	5.2962	4.20387	4.31883	2.97021	3.04408	3.56069	5.44668	4.17827	4.31883	3.24398	3.09106	4.08434	3.1459	3.15397	4.22316	3.17481	3.13073	4.21796
Kukri_c46426_338	2A	60.9438	3.913	2.14286	4.15991	6.99811	3.84744	1.9683	4.02901	7.19157	3.88187	2.03908	3.86289	7.46516	2.73552	3.04021	3.29373	5.67372	4.27779	4.28982	2.94632	2.96366	3.52128	5.30131	4.16749	4.28982	2.94774	2.96468	3.4906	5.45146	4.14303	4.28982	3.24586	3.07985	4.07496	3.14466	3.14116	4.20721	3.17365	3.12	4.20473
Kukri_c24262_918	2A	62.4668	3.79064	1.93675	4.0105	6.54484	3.73103	1.67816	3.7287	6.70593	3.75067	1.71271	3.52943	6.96333	2.72009	2.86531	3.18571	5.66355	3.91676	3.97147	2.94437	2.83011	3.43402	5.35296	3.86697	3.97147	2.94425	2.81931	3.39819	5.4858	3.85676	3.97147	3.38933	3.06704	3.93574	3.27401	3.18442	4.03567	3.30141	3.13585	4.03694
Tdurum_contig11803_475	2A	66.0953	3.56129	2.02237	3.9201	6.67523	3.51432	1.63554	3.55741	6.76662	3.53838	1.68546	3.3803	7.01443	2.79463	2.38866	2.68769	4.48286	3.43486	3.48759	2.95512	2.32348	2.95248	4.22576	3.35864	3.48759	2.96752	2.30759	2.9228	4.34972	3.34265	3.48759	3.56068	2.95136	3.55221	3.44623	3.08985	3.70453	3.46763	3.0259	3.68671
Tdurum_contig11803_306	2A	66.5978	3.56357	2.03445	3.87163	6.62994	3.51438	1.64934	3.50767	6.7026	3.5405	1.70499	3.32807	6.95483	2.7654	2.33804	2.63397	4.47981	3.41493	3.45427	2.93142	2.27135	2.89877	4.23078	3.33806	3.45427	2.94394	2.25525	2.86995	4.35614	3.32312	3.45427	3.56259	2.91897	3.50093	3.44816	3.05237	3.65279	3.46972	2.99178	3.63573
Ra_c58279_702	2A	76.4168	3.66348	3.30607	3.30227	5.38724	3.60269	3.3814	2.68107	5.55353	3.63706	3.5649	2.79176	5.87399	3.08732	2.44197	2.5735	5.13573	3.87584	3.40308	2.9579	2.29851	2.79523	4.80902	3.69824	3.40308	3.01313	2.27397	2.80493	4.93133	3.68727	3.40308	4.32989	3.16248	3.27071	4.24277	3.0267	3.34075	4.28965	3.12102	3.33777
Tdurum_contig12246_456	2A	76.4168	3.66348	3.30607	3.30227	5.38724	3.60269	3.3814	2.68107	5.55353	3.63706	3.5649	2.79177	5.87399	3.08732	2.44197	2.5735	5.13573	3.87584	3.40308	2.9579	2.29851	2.79523	4.80902	3.69824	3.40308	3.01313	2.27397	2.80493	4.93133	3.68727	3.40308	4.32989	3.16248	3.27071	4.24277	3.0267	3.34075	4.28966	3.12102	3.33777
BS00022332_51	2A	76.4168	3.66348	3.30607	3.30227	5.38724	3.60269	3.3814	2.68107	5.55353	3.63706	3.5649	2.79177	5.87399	3.08732	2.44197	2.5735	5.13573	3.87584	3.40308	2.9579	2.29851	2.79523	4.80902	3.69824	3.40308	3.01313	2.27397	2.80493	4.93133	3.68727	3.40308	4.32989	3.16248	3.27071	4.24277	3.0267	3.34075	4.28966	3.12102	3.33777
Ra_c58279_684	2A	76.9193	3.64294	3.35426	3.42341	5.37738	3.585	3.41091	2.78336	5.55125	3.61809	3.60471	2.90409	5.86372	3.09388	2.45557	2.59557	5.234	3.89225	3.43939	2.96512	2.31083	2.81348	4.90455	3.71278	3.43939	3.01917	2.28396	2.82304	5.02302	3.70009	3.43939	4.35045	3.18151	3.2738	4.25975	3.03008	3.3335	4.30773	3.1316	3.33333
BS00049937_51	2A	77.9295	3.36317	4.05105	3.85925	5.35708	3.23939	3.90903	3.21501	5.18276	3.26961	4.18395	3.3407	5.52176	3.08455	2.88368	3.32438	6.00186	4.44715	3.56618	2.92857	2.76514	3.60403	5.56891	4.3006	3.56618	2.99413	2.75721	3.63484	5.70996	4.30025	3.56618	4.31036	3.44975	3.5836	4.21405	3.1784	3.54796	4.27048	3.32581	3.57253
IACX8108	2A	78.432	3.57	4.63106	3.82087	5.65829	3.32721	4.16754	3.20998	5.29671	3.35675	4.53537	3.32046	5.60596	3.32673	3.48158	3.48984	6.50216	4.61028	3.53229	3.16008	3.32479	3.76413	5.96691	4.44861	3.53229	3.24141	3.33088	3.78823	6.12911	4.44677	3.53229	4.45689	3.38423	3.41698	4.35229	3.08296	3.35941	4.40804	3.23163	3.38042
IAAV7468	2A	78.9345	3.65352	4.72835	3.69811	5.6808	3.40229	4.12318	3.09284	5.33632	3.4276	4.49803	3.20214	5.6382	3.40734	3.46375	3.5263	6.52287	4.58983	3.56084	3.24091	3.31083	3.79721	5.9971	4.43284	3.56084	3.32503	3.31625	3.82118	6.15612	4.43081	3.56084	4.46362	3.43644	3.34107	4.3584	3.10431	3.29374	4.41459	3.26683	3.32142
wsnp_Ku_c1292_2572053	2A	79.437	3.63279	4.6675	3.63409	5.6251	3.38681	4.05614	3.03166	5.26768	3.40556	4.41095	3.11207	5.56784	3.40602	3.4515	3.54985	6.33018	4.4193	3.87701	3.22465	3.30938	3.82646	5.75934	4.25467	3.87701	3.31338	3.31118	3.84578	5.92134	4.25764	3.87701	4.46046	3.40392	3.21047	4.3356	3.05998	3.15525	4.38932	3.22213	3.17947
BS00022013_51	2A	79.437	3.63278	4.6675	3.63409	5.6251	3.38681	4.05613	3.03166	5.26768	3.40555	4.41094	3.11207	5.56784	3.40601	3.4515	3.54985	6.33017	4.4193	3.87701	3.22464	3.30938	3.82645	5.75933	4.25466	3.87701	3.31337	3.31118	3.84578	5.92134	4.25763	3.87701	4.46045	3.40392	3.21046	4.3356	3.05998	3.15524	4.38931	3.22213	3.17946
wsnp_Ex_c30481_39394826	2A	79.9395	3.56891	4.69335	3.59762	5.6354	3.31768	4.05205	2.9665	5.26218	3.33542	4.4177	3.04941	5.56671	3.42774	3.42279	3.55792	6.36141	4.38953	3.88632	3.25272	3.28064	3.83185	5.81056	4.2311	3.88632	3.34099	3.28077	3.84958	5.96461	4.23278	3.88632	4.51443	3.44759	3.26299	4.38638	3.11067	3.21101	4.43968	3.26769	3.23341
BS00075524_51	2A	81.4625	3.6003	4.8231	3.44612	6.28554	3.31916	4.10149	2.75713	5.87569	3.33212	4.47871	2.84672	6.20052	3.30351	3.26048	3.52331	6.39817	4.28697	3.84221	3.1774	3.10369	3.77406	5.94668	4.15256	3.84221	3.25715	3.10028	3.79054	6.0737	4.15383	3.84221	4.3206	3.26795	3.23996	4.20572	2.98373	3.18494	4.2558	3.10926	3.1988
IAAV2654	2A	82.9854	3.59596	4.98951	3.6982	5.59991	3.32129	4.15073	2.99237	5.12361	3.32406	4.58095	3.0804	5.44133	3.51504	3.18476	3.52407	6.47831	4.15701	4.08099	3.37468	3.03238	3.77661	6.09422	4.03676	4.08099	3.45737	3.02573	3.78873	6.20784	4.03368	4.08099	4.39259	3.32994	3.26764	4.2548	2.97999	3.16189	4.30398	3.13828	3.194
BS00044274_51	2A	83.488	3.78415	4.93941	3.84228	5.66336	3.51861	4.07606	3.22001	5.20026	3.50949	4.50376	3.28166	5.52316	3.58273	3.09989	3.49468	6.49265	4.10916	4.10105	3.44084	2.9474	3.74298	6.14564	3.99761	4.10105	3.52422	2.94106	3.75471	6.25592	3.99358	4.10105	4.38104	3.31037	3.25957	4.24	2.95876	3.14682	4.28778	3.11729	3.18031
Excalibur_rep_c105284_131	2A	83.9905	4.36352	5.05492	4.10768	5.37893	4.07722	4.13357	3.57841	4.99657	4.0556	4.54301	3.64573	5.30297	3.15937	3.03839	3.44412	6.49839	4.02851	3.94978	3.05608	2.90674	3.68298	6.16218	3.90391	3.94978	3.12376	2.908	3.69839	6.28634	3.89722	3.94978	3.84474	2.84977	3.13072	3.72171	2.51058	3.0504	3.77006	2.67578	3.066
Excalibur_c25235_1178	2A	84.493	4.38497	5.07901	4.09034	5.40595	4.09957	4.13751	3.55996	5.02889	4.07697	4.55188	3.6304	5.33602	3.19717	2.96042	3.44702	6.51069	3.99436	3.94213	3.09076	2.81934	3.6748	6.20284	3.87817	3.94213	3.15863	2.82111	3.68886	6.32567	3.8712	3.94213	3.83307	2.83935	3.12678	3.70895	2.49801	3.04195	3.7565	2.66297	3.05796
wsnp_Ku_c10302_17079851	2A	84.9955	4.38608	5.1005	4.09239	5.43887	4.1001	4.13773	3.55263	5.04287	4.07624	4.56243	3.6268	5.35185	3.20452	2.90999	3.46579	6.50394	3.95224	3.9249	3.10496	2.77101	3.69538	6.22547	3.84561	3.9249	3.1727	2.77281	3.70935	6.34498	3.83932	3.9249	3.86362	2.85403	3.13927	3.73699	2.50733	3.04746	3.78382	2.67441	3.06703
BS00091830_51	2A	85.498	4.58612	5.16486	4.12444	5.50512	4.28137	4.1576	3.55917	5.09004	4.25487	4.60669	3.64966	5.40415	3.15819	2.84208	3.44353	6.53666	3.94248	3.95154	3.06107	2.70092	3.66824	6.29226	3.83335	3.95154	3.12755	2.70182	3.68277	6.40938	3.82697	3.95154	3.88533	2.85959	3.09176	3.75715	2.50297	2.97225	3.80348	2.67586	3.00776
Kukri_c56203_965	2A	86.0005	4.77839	5.23663	4.23481	5.58332	4.45218	4.1807	3.64323	5.14866	4.42263	4.65599	3.7536	5.46758	3.11061	2.78399	3.42653	6.56048	3.93904	3.97748	3.01433	2.63948	3.64389	6.35066	3.8265	3.97748	3.0794	2.63938	3.6589	6.46508	3.81982	3.97748	3.9015	2.86337	3.04954	3.77205	2.49823	2.90339	3.81783	2.67628	2.95472
wsnp_Ex_c35331_43499339	2A	86.5031	5.00874	5.31783	4.27316	5.62354	4.66434	4.20723	3.64696	5.17068	4.63285	4.71068	3.77544	5.49573	3.06488	2.7362	3.41222	6.58087	3.9437	4.00661	2.96836	2.58801	3.62114	6.40608	3.82752	4.00661	3.03191	2.58688	3.63658	6.51772	3.82047	4.00661	3.91547	2.86842	3.00781	3.78468	2.49462	2.83344	3.82983	2.67793	2.90138
wsnp_JD_rep_c48914_33168544	2A	88.026	5.83682	5.3618	4.53841	5.4771	5.41104	4.07155	3.71875	4.82477	5.36998	4.68203	3.89133	5.17075	2.99628	2.7276	3.56393	6.75017	4.11489	4.39794	2.88899	2.5769	3.73055	6.71746	4.00272	4.39794	2.95863	2.57051	3.74234	6.79991	3.98904	4.39794	3.87582	3.00534	2.86748	3.7687	2.64741	2.59836	3.82188	2.84789	2.73462
RAC875_c17787_274	2A	90.0671	6.09191	6.40357	5.18146	5.11524	5.65427	4.8451	4.26392	4.52617	5.62501	5.63441	4.52885	4.84709	2.98573	2.81843	4.12424	6.77996	4.17624	4.42682	2.84786	2.69686	4.26232	6.78478	4.08521	4.42682	2.91128	2.71478	4.31339	6.86066	4.08279	4.42682	3.89899	3.16829	2.99062	3.80463	2.89732	2.74668	3.85772	3.08689	2.93675
RAC875_c4015_2175	2A	90.5696	6.2745	6.5258	5.40643	5.09542	5.82482	4.96016	4.42619	4.52542	5.79826	5.77279	4.72005	4.85157	3.02354	2.8099	4.10917	6.5767	4.09649	4.08239	2.91443	2.71709	4.25031	6.63156	4.01711	4.08239	2.97214	2.73166	4.30223	6.69831	4.01661	4.08239	3.95076	3.22767	2.95552	3.87338	2.97429	2.73071	3.92673	3.1559	2.9152
Tdurum_contig66015_346	2A	93.6634	7.67995	6.89651	4.75591	4.33879	7.11277	4.97102	3.88958	3.60485	7.11924	5.96779	4.35634	4.06694	3.87385	4.16951	5.66054	5.79153	4.83556	4.30591	3.81427	4.08964	5.69856	6.06326	4.73959	4.30591	3.87109	4.11085	5.75722	6.11341	4.75585	4.30591	4.32102	3.20116	3.15565	4.34962	3.05549	2.9023	4.40408	3.22572	3.19677
Ra_c37244_428	2A	93.6634	7.67996	6.89651	4.75592	4.33879	7.11277	4.97103	3.88958	3.60485	7.11924	5.96779	4.35635	4.06694	3.87385	4.1695	5.66052	5.79152	4.83555	4.30591	3.81427	4.08963	5.69854	6.06324	4.73958	4.30591	3.87109	4.11083	5.7572	6.1134	4.75584	4.30591	4.32103	3.20116	3.15564	4.34962	3.05549	2.9023	4.40408	3.22572	3.19676
Tdurum_contig47258_1039	2A	94.1659	7.64695	6.86806	4.74335	4.16971	7.08694	4.88949	3.82608	3.43448	7.10013	5.90939	4.3327	3.89651	3.81507	4.08259	5.49997	5.66991	4.73266	4.28929	3.75672	4.00557	5.53419	5.95705	4.64681	4.28929	3.81318	4.02928	5.59211	6.00214	4.66196	4.28929	4.35583	3.19226	3.10782	4.38359	3.05644	2.87633	4.43672	3.22205	3.16484
BS00095056_51	2A	96.1914	6.75026	6.84709	4.49075	3.81146	6.24035	4.89032	3.45331	3.12992	6.26202	5.94497	4.02544	3.57246	3.72468	4.5577	5.39167	5.36785	4.50813	4.33119	3.68786	4.44266	5.37515	5.71138	4.46552	4.33119	3.73938	4.49023	5.43188	5.74422	4.48096	4.33119	4.70068	3.44465	3.16202	4.71604	3.35082	3.00977	4.75964	3.49555	3.27664
BS00070692_51	2A	96.1914	6.7501	6.84728	4.49046	3.81138	6.24021	4.89047	3.45302	3.1299	6.26189	5.94512	4.02518	3.57242	3.7248	4.55817	5.3921	5.36795	4.50826	4.33125	3.688	4.44312	5.37558	5.71148	4.46566	4.33125	3.73951	4.49069	5.43232	5.74433	4.4811	4.33125	4.70147	3.44532	3.16272	4.71683	3.35164	3.01081	4.76042	3.49629	3.27758
BS00070693_51	2A	96.1914	6.75009	6.8473	4.49046	3.81136	6.24021	4.89047	3.45302	3.1299	6.26188	5.94512	4.02518	3.57242	3.7248	4.55817	5.3921	5.36795	4.50825	4.33125	3.688	4.44312	5.37558	5.71148	4.46565	4.33125	3.73951	4.4907	5.43232	5.74433	4.48109	4.33125	4.70148	3.44532	3.16272	4.71683	3.35164	3.01081	4.76043	3.49629	3.27758
RFL_Contig1049_1473	2A	96.1915	6.75009	6.8473	4.49046	3.81136	6.2402	4.89047	3.45302	3.1299	6.26188	5.94512	4.02517	3.57242	3.7248	4.55818	5.3921	5.36794	4.50825	4.33125	3.688	4.44312	5.37558	5.71148	4.46565	4.33125	3.73951	4.4907	5.43232	5.74433	4.48109	4.33125	4.70148	3.44532	3.16272	4.71683	3.35164	3.01081	4.76043	3.49629	3.27758
BS00083146_51	2A	96.1915	6.75009	6.84731	4.49046	3.81136	6.2402	4.89047	3.45302	3.12989	6.26188	5.94513	4.02517	3.57241	3.7248	4.55818	5.3921	5.36794	4.50825	4.33125	3.688	4.44312	5.37558	5.71148	4.46565	4.33125	3.73951	4.4907	5.43232	5.74433	4.48109	4.33125	4.70148	3.44532	3.16272	4.71683	3.35164	3.01081	4.76043	3.49629	3.27758
Kukri_c24852_466	2A	100.36	4.03429	6.62739	4.69637	3.88281	3.56838	4.90264	3.79605	3.51943	3.56539	5.9863	4.25176	3.97879	3.32202	4.06458	3.48191	3.70938	3.14822	3.83056	3.44556	3.91707	3.44733	3.94693	3.12894	3.83056	3.49752	3.96687	3.50438	3.9567	3.12296	3.83056	4.27192	3.77407	2.8554	4.22652	3.6058	2.55248	4.22934	3.77402	2.87089
Kukri_c40035_258	2A	100.361	4.03429	6.62739	4.69637	3.88281	3.56838	4.90264	3.79605	3.51943	3.56539	5.98629	4.25177	3.97879	3.32202	4.06458	3.48191	3.70938	3.14822	3.83055	3.44556	3.91707	3.44733	3.94693	3.12893	3.83055	3.49752	3.96687	3.50438	3.95669	3.12296	3.83055	4.27192	3.77407	2.8554	4.22652	3.6058	2.55248	4.22934	3.77402	2.87089
Excalibur_c11947_746	2A	100.361	4.03428	6.62738	4.69637	3.88281	3.56837	4.90263	3.79605	3.51944	3.56538	5.98629	4.25177	3.9788	3.32202	4.06458	3.48191	3.70937	3.14822	3.83055	3.44556	3.91707	3.44732	3.94693	3.12893	3.83055	3.49752	3.96686	3.50438	3.95669	3.12296	3.83055	4.27192	3.77407	2.8554	4.22652	3.6058	2.55248	4.22934	3.77402	2.87089
BS00036767_51	2A	100.863	4.33161	6.57	4.59464	3.97056	3.8601	4.81367	3.51816	3.62581	3.85669	5.94724	4.09012	4.09284	3.99127	3.96325	3.46952	3.82359	3.69995	3.61451	4.0428	3.8091	3.43787	3.81737	3.57792	3.61451	4.10262	3.86765	3.50064	3.85132	3.55277	3.61451	4.32212	3.89764	2.98213	4.26093	3.70826	2.68353	4.26431	3.89994	3.02085
Excalibur_c15733_252	2A	100.863	4.33161	6.57	4.59464	3.97056	3.8601	4.81367	3.51816	3.62581	3.85669	5.94725	4.09012	4.09284	3.99128	3.96325	3.46952	3.82359	3.69995	3.61451	4.04281	3.8091	3.43787	3.81737	3.57792	3.61451	4.10263	3.86765	3.50064	3.85132	3.55277	3.61451	4.32212	3.89764	2.98213	4.26093	3.70826	2.68353	4.26431	3.89994	3.02085
BS00066978_51	2A	100.863	4.33161	6.57002	4.59464	3.97057	3.8601	4.81369	3.51816	3.62582	3.85669	5.94727	4.09012	4.09285	3.99131	3.96325	3.46952	3.82361	3.69998	3.61449	4.04284	3.80909	3.43787	3.81738	3.57795	3.61449	4.10266	3.86765	3.50065	3.85133	3.55279	3.61449	4.32212	3.89765	2.98214	4.26093	3.70827	2.68353	4.26431	3.89995	3.02086
BS00039983_51	2A	101.366	4.40563	6.85914	4.732	4.08236	3.9577	5.15358	3.5346	3.75918	3.95763	6.28237	4.157	4.21076	3.99918	3.81207	3.45249	4.12082	3.86373	3.56184	4.08664	3.67672	3.43202	4.0966	3.73728	3.56184	4.13755	3.74087	3.49771	4.14228	3.71781	3.56184	4.36588	4.04086	3.01845	4.2832	3.82614	2.71461	4.28468	4.03519	3.06097
RAC875_c7699_292	2A	101.366	4.40563	6.85916	4.732	4.08237	3.95771	5.15361	3.5346	3.75918	3.95763	6.28239	4.15701	4.21076	3.99919	3.81207	3.45249	4.12084	3.86374	3.56184	4.08665	3.67673	3.43201	4.09662	3.73729	3.56184	4.13756	3.74087	3.49771	4.1423	3.71782	3.56184	4.36588	4.04086	3.01845	4.28319	3.82614	2.71461	4.28467	4.03519	3.06097
BS00062843_51	2A	101.366	4.4056	6.85913	4.73195	4.08237	3.95769	5.1536	3.53457	3.75918	3.95761	6.28238	4.15696	4.21076	3.99919	3.81207	3.45249	4.12086	3.86375	3.56184	4.08665	3.67672	3.43202	4.09663	3.73731	3.56184	4.13756	3.74087	3.49771	4.14231	3.71784	3.56184	4.36587	4.04087	3.01845	4.28318	3.82614	2.71461	4.28466	4.03519	3.06097
Kukri_rep_c90581_382	2A	102.376	4.93326	7.63099	5.62809	3.87453	4.51206	5.6717	4.27863	3.35087	4.53903	7.04612	5.10276	3.85499	4.18562	3.8776	3.67194	3.98766	4.04206	3.29955	4.26451	3.7265	3.59484	4.05049	3.93482	3.29955	4.31917	3.79681	3.66434	4.1055	3.92609	3.29955	4.02844	4.04586	3.0019	3.94439	3.69176	2.56321	3.94852	3.98343	2.96206
Ex_c4847_236	2A	103.899	4.95565	7.64393	5.6666	4.0009	4.55891	5.78093	4.47446	3.5124	4.6011	7.1859	5.30513	4.03273	4.33796	3.96786	3.80886	3.88469	4.35817	3.09438	4.44604	3.81553	3.73077	4.0319	4.28377	3.09438	4.49896	3.88677	3.80423	4.10028	4.29306	3.09438	3.67237	4.01274	2.90098	3.58705	3.617	2.50876	3.59059	3.94994	2.91456
wsnp_Ex_c4847_8646583	2A	103.899	4.95566	7.64393	5.6666	4.0009	4.55891	5.78093	4.47446	3.5124	4.6011	7.1859	5.30513	4.03273	4.33796	3.96786	3.80886	3.88469	4.35817	3.09438	4.44604	3.81553	3.73077	4.0319	4.28377	3.09438	4.49896	3.88677	3.80423	4.10028	4.29306	3.09438	3.67237	4.01274	2.90098	3.58705	3.617	2.50876	3.59059	3.94994	2.91456
Excalibur_c48978_98	2A	104.904	5.19794	7.68983	5.68271	4.05333	4.78265	5.73845	4.3824	3.4069	4.81894	7.17002	5.2376	3.95153	4.28973	4.01652	3.89605	3.87575	4.35775	3.10465	4.40821	3.87754	3.82891	4.06614	4.31233	3.10465	4.463	3.94983	3.90677	4.14401	4.33171	3.10465	4.04948	4.109	3.1409	3.98649	3.72679	2.80193	3.98658	4.04855	3.19157
Excalibur_c12169_1088	2A	105.406	5.23094	7.73833	5.67873	4.09048	4.80959	5.78666	4.37452	3.44617	4.84446	7.21873	5.2344	3.99215	4.25517	4.04134	3.93654	3.86799	4.35077	3.11782	4.37734	3.90933	3.87613	4.08239	4.31989	3.11782	4.43313	3.98201	3.95599	4.16385	4.34391	3.11782	4.00959	4.09208	3.14053	3.94846	3.70915	2.80666	3.94879	4.0333	3.19742
Excalibur_c44080_386	2A	105.406	5.23095	7.73834	5.67873	4.09048	4.80959	5.78666	4.37452	3.44618	4.84446	7.21873	5.2344	3.99215	4.25516	4.04134	3.93655	3.86799	4.35077	3.11782	4.37733	3.90934	3.87613	4.08239	4.31989	3.11782	4.43313	3.98201	3.95599	4.16385	4.34392	3.11782	4.00959	4.09208	3.14053	3.94846	3.70915	2.80666	3.94879	4.0333	3.19742
RAC875_rep_c73925_276	2A	106.416	5.33109	7.9326	5.66863	4.21361	4.90673	6.05021	4.34116	3.56384	4.94836	7.49642	5.21187	4.08413	4.16826	4.09145	4.00451	3.84312	4.32472	3.15816	4.29389	3.97293	3.95853	4.1073	4.32163	3.15816	4.3517	4.046	4.04165	4.1931	4.35359	3.15816	3.62341	3.95297	3.18664	3.55239	3.55793	2.87795	3.55406	3.90134	3.2664
BS00074780_51	2A	106.919	5.37085	8.07775	5.78005	4.33971	4.93526	6.23511	4.4225	3.70935	4.98035	7.70275	5.29967	4.21405	4.28511	4.07076	4.09489	3.83832	4.2965	3.21254	4.40422	3.96106	4.04021	4.12578	4.30201	3.21254	4.46121	4.0335	4.12237	4.21176	4.3362	3.21254	3.46698	4.03256	3.23812	3.38608	3.6046	2.94462	3.38865	3.97789	3.336
Kukri_rep_c105404_235	2A	106.919	5.37085	8.07775	5.78005	4.33971	4.93526	6.23511	4.4225	3.70935	4.98035	7.70276	5.29967	4.21405	4.28512	4.07076	4.09489	3.83832	4.2965	3.21254	4.40423	3.96106	4.04021	4.12578	4.30201	3.21254	4.46121	4.0335	4.12237	4.21176	4.3362	3.21254	3.46698	4.03257	3.23812	3.38608	3.6046	2.94462	3.38865	3.97789	3.336
Ex_c721_2374	2A	106.919	5.37085	8.07776	5.78005	4.33971	4.93526	6.23511	4.4225	3.70935	4.98034	7.70276	5.29967	4.21405	4.28512	4.07076	4.09489	3.83832	4.2965	3.21254	4.40423	3.96106	4.04021	4.12578	4.30201	3.21254	4.46121	4.0335	4.12237	4.21176	4.3362	3.21254	3.46698	4.03257	3.23813	3.38607	3.6046	2.94462	3.38864	3.9779	3.336
tplb0045j05_1405	2A	106.919	5.37085	8.07776	5.78006	4.33972	4.93526	6.23512	4.4225	3.70936	4.98035	7.70276	5.29968	4.21406	4.28513	4.07075	4.09489	3.83832	4.2965	3.21254	4.40424	3.96106	4.04021	4.12578	4.30201	3.21254	4.46122	4.03349	4.12237	4.21176	4.33619	3.21254	3.46698	4.03257	3.23813	3.38607	3.60461	2.94463	3.38864	3.9779	3.336
BS00104558_51	2A	107.421	5.41708	7.69371	5.64966	4.33265	4.96998	5.94484	4.35551	3.73422	5.02151	7.38333	5.2208	4.22789	4.28259	4.02842	4.09954	3.82273	4.2481	3.21085	4.39623	3.92174	4.04512	4.11046	4.2561	3.21085	4.45419	3.99325	4.12652	4.19883	4.29209	3.21085	3.42966	3.95324	3.24765	3.35054	3.56104	2.96654	3.34972	3.92727	3.3608
Excalibur_c1535_1115	2A	107.421	5.41709	7.69371	5.64966	4.33265	4.96998	5.94484	4.35551	3.73423	5.02151	7.38333	5.2208	4.22789	4.28259	4.02842	4.09954	3.82273	4.2481	3.21085	4.39623	3.92174	4.04512	4.11046	4.2561	3.21085	4.45419	3.99325	4.12652	4.19883	4.29209	3.21085	3.42966	3.95324	3.24765	3.35053	3.56104	2.96654	3.34972	3.92727	3.3608
BobWhite_c5562_219	2A	107.421	5.41702	7.69371	5.64971	4.33267	4.96992	5.94484	4.35555	3.73425	5.02145	7.38333	5.22085	4.2279	4.28255	4.02841	4.09951	3.82273	4.2481	3.21086	4.39619	3.92173	4.04509	4.11046	4.2561	3.21086	4.45414	3.99324	4.12649	4.19883	4.29209	3.21086	3.42965	3.95326	3.24767	3.35052	3.56106	2.96656	3.34971	3.92729	3.36082
IACX636	2A	107.924	4.79626	8.01454	5.92502	4.51164	4.4026	6.26329	4.35516	3.87266	4.44222	7.73881	5.27723	4.29774	3.88915	3.98043	3.88306	3.83647	4.29698	3.37204	3.94106	3.87476	3.79044	4.10034	4.29222	3.37204	3.99835	3.9413	3.86075	4.1811	4.31741	3.37204	3.39047	4.23642	3.52863	3.31586	3.79678	3.23861	3.31917	4.19293	3.63223
Excalibur_c28938_185	2A	107.924	4.79625	8.01453	5.92502	4.51165	4.40259	6.26328	4.35516	3.87267	4.44221	7.73881	5.27723	4.29774	3.88914	3.98043	3.88305	3.83647	4.29698	3.37204	3.94105	3.87476	3.79044	4.10034	4.29222	3.37204	3.99834	3.9413	3.86075	4.1811	4.31741	3.37204	3.39047	4.23642	3.52863	3.31586	3.79679	3.23861	3.31917	4.19294	3.63223
wsnp_Ex_c1782_3365844	2A	109.436	4.71439	8.7396	5.68779	4.40558	4.26166	7.02786	4.22815	3.66141	4.31238	8.53895	5.12183	4.22452	3.9446	3.95627	3.98013	3.81688	4.03834	3.66111	3.9738	3.88597	3.91205	4.09899	4.01046	3.66111	4.01193	3.92287	3.96754	4.1416	4.01295	3.66111	4.23354	4.7713	4.21169	4.1272	4.31164	3.89038	4.1217	4.74163	4.34144
Kukri_rep_c107604_76	2A	109.437	4.71439	8.7396	5.68778	4.40558	4.26166	7.02786	4.22815	3.66141	4.31238	8.53895	5.12183	4.22452	3.94459	3.95627	3.98013	3.81688	4.03834	3.66111	3.9738	3.88597	3.91205	4.09899	4.01046	3.66111	4.01193	3.92287	3.96754	4.1416	4.01295	3.66111	4.23355	4.7713	4.21169	4.1272	4.31164	3.89039	4.1217	4.74163	4.34144
wsnp_Ex_c60588_60977198	2A	109.939	4.60627	8.5858	5.47476	4.33147	4.13912	6.84131	4.04727	3.59171	4.19063	8.31364	4.92625	4.19903	3.84948	4.08941	4.02554	3.87792	3.95965	3.57286	3.884	4.02399	3.96587	4.12063	3.91178	3.57286	3.91626	4.05483	4.0181	4.14993	3.90025	3.57286	4.44528	4.81097	4.17942	4.34421	4.38772	3.91537	4.34014	4.80773	4.36235
wsnp_Ex_c12219_19526749	2A	109.939	4.6058	8.58492	5.47455	4.33148	4.1388	6.84003	4.04696	3.59151	4.19026	8.3122	4.92587	4.19887	3.84948	4.08941	4.02554	3.87792	3.95964	3.57287	3.884	4.02399	3.96586	4.12063	3.91177	3.57287	3.91625	4.05483	4.0181	4.14993	3.90024	3.57287	4.4453	4.81097	4.17943	4.34423	4.38773	3.91538	4.34016	4.80774	4.36237
BS00008805_51	2A	109.939	4.60577	8.58485	5.47452	4.33147	4.13877	6.83998	4.04693	3.59149	4.19023	8.31213	4.92584	4.19886	3.84946	4.08941	4.02553	3.87793	3.95962	3.57288	3.88399	4.02399	3.96586	4.12064	3.91175	3.57288	3.91624	4.05483	4.01809	4.14994	3.90022	3.57288	4.44534	4.811	4.17946	4.34427	4.38775	3.91541	4.3402	4.80776	4.36239
BS00089457_51	2A	112.457	3.62243	7.65551	4.74013	4.33413	3.19781	5.58793	3.28199	3.51082	3.22754	6.92821	4.10794	4.18656	3.55475	4.2306	4.27787	4.25296	3.98792	3.76101	3.62842	4.17929	4.26071	4.47723	3.91074	3.76101	3.65297	4.20194	4.31763	4.48568	3.8891	3.76101	4.56869	5.20564	4.49643	4.48541	4.85804	4.33297	4.49525	5.27719	4.77832
BobWhite_c5096_156	2A	118.057	3.78879	8.00631	5.79451	4.51886	3.38651	5.704	4.0273	3.75844	3.37681	7.10216	4.87145	4.43438	3.29172	4.44396	4.88817	4.81522	3.95346	3.57792	3.33981	4.38253	4.86541	4.81832	3.79568	3.57792	3.363	4.41397	4.9264	4.89147	3.79453	3.57792	4.4215	5.99601	4.6405	4.2965	5.54521	4.4429	4.31869	6.05767	4.90883
wsnp_BG263521A_Ta_2_2	2A	118.559	3.78755	7.84414	5.86239	4.56268	3.39338	5.58322	4.07071	3.79148	3.36898	6.93628	4.92756	4.47048	3.25451	4.46345	4.93519	4.88359	3.94983	3.56213	3.30131	4.40316	4.91341	4.873	3.78656	3.56213	3.32428	4.43575	4.97429	4.95254	3.78762	3.56213	4.46294	6.02421	4.58372	4.32715	5.55446	4.37427	4.34671	6.07639	4.84429
Kukri_rep_c112814_587	2A	119.062	3.8015	7.91615	5.97642	4.65624	3.41537	5.66832	4.18474	3.88826	3.38852	7.03264	5.06653	4.57208	3.21718	4.48472	4.98165	4.95283	3.94781	3.54658	3.26288	4.42563	4.96068	4.92893	3.77927	3.54658	3.28565	4.4594	5.02144	5.01481	3.78256	3.54658	4.46202	6.06579	4.60009	4.32483	5.58626	4.38429	4.3449	6.11502	4.85586
Kukri_rep_c112814_700	2A	119.062	3.8015	7.91615	5.97642	4.65625	3.41537	5.66832	4.18474	3.88826	3.38852	7.03264	5.06653	4.57208	3.21718	4.48472	4.98165	4.95284	3.94781	3.54658	3.26288	4.42563	4.96068	4.92893	3.77927	3.54658	3.28565	4.4594	5.02144	5.01481	3.78256	3.54658	4.46202	6.06579	4.60009	4.32483	5.58626	4.38429	4.3449	6.11502	4.85586
wsnp_Ex_rep_c67264_65795361	2A	120.067	3.90317	8.1306	6.38814	4.47567	3.5089	5.78922	4.52838	3.67563	3.47855	7.22338	5.46185	4.35515	3.11963	4.52924	5.07188	5.08837	4.00662	3.52471	3.17122	4.47609	5.05071	5.03688	3.82852	3.52471	3.1916	4.51402	5.11351	5.13715	3.8374	3.52471	4.58189	6.20858	4.66799	4.44272	5.70261	4.42957	4.46215	6.24885	4.90931
Ku_c331_1124	2A	120.067	3.90319	8.13061	6.38815	4.47567	3.50891	5.78923	4.52838	3.67563	3.47856	7.22339	5.46186	4.35514	3.11963	4.52925	5.07188	5.08836	4.00662	3.5247	3.17122	4.47609	5.05071	5.03687	3.82851	3.5247	3.1916	4.51403	5.11352	5.13714	3.8374	3.5247	4.58189	6.20859	4.66801	4.44271	5.70261	4.42958	4.46215	6.24885	4.90932
Excalibur_c11437_75	2A	120.57	4.3037	8.43291	6.81169	5.21181	3.83558	6.25657	4.71532	4.31843	3.82202	7.67755	5.60953	5.02148	3.23535	4.77646	5.10148	5.1468	4.26784	3.46833	3.23346	4.66224	5.06986	5.05561	3.9932	3.46833	3.24761	4.70361	5.13426	5.14527	3.98739	3.46833	5.31808	6.65015	5.48906	5.17498	6.1632	5.24156	5.18816	6.71251	5.71264
wsnp_Ex_c42815_49298013	2A	120.57	4.30372	8.43292	6.81173	5.21184	3.8356	6.25658	4.71535	4.31845	3.82204	7.67756	5.60956	5.0215	3.23536	4.77647	5.10148	5.14682	4.26786	3.46833	3.23347	4.66225	5.06986	5.05563	3.99321	3.46833	3.24762	4.70362	5.13426	5.14529	3.98741	3.46833	5.3181	6.65017	5.4891	5.17501	6.16322	5.2416	5.18819	6.71253	5.71268
JD_c2056_506	2A	121.072	4.28632	7.90067	5.84759	4.96362	3.87689	5.90218	4.02804	4.22132	3.87516	7.30882	4.89637	4.92208	3.44721	5.53432	5.33284	4.65761	4.57706	4.19084	3.47095	5.39593	5.283	4.59858	4.2923	4.19084	3.47025	5.43207	5.34505	4.69652	4.28529	4.19084	4.77736	6.6247	4.90462	4.63126	6.08301	4.61968	4.64667	6.65883	5.07085
wsnp_Ex_rep_c103255_88258450	2A	121.575	4.25059	7.93741	6.03845	5.04223	3.87319	5.93549	4.20461	4.31666	3.8673	7.35977	5.08372	5.02363	3.44938	5.56769	5.37939	4.70588	4.62995	4.2331	3.47028	5.42622	5.32517	4.63406	4.3383	4.2331	3.4697	5.4637	5.38805	4.73791	4.33242	4.2331	4.44614	6.47523	4.69915	4.30323	5.93669	4.4201	4.31461	6.50179	4.85725
wsnp_Ex_c17220_25871264	2A	122.077	4.22664	8.09089	6.28112	5.21347	3.83656	6.04037	4.41336	4.48976	3.82943	7.4819	5.30122	5.20035	3.45111	5.60366	5.42623	4.75723	4.68254	4.26238	3.46965	5.45938	5.36802	4.67317	4.38425	4.26238	3.46933	5.49819	5.43172	4.78275	4.3794	4.26238	4.17812	6.5526	5.06359	4.05436	5.97987	4.78949	4.06656	6.55402	5.22658
Kukri_c15427_119	2A	122.58	4.18957	8.0532	6.40861	5.27069	3.81626	6.03862	4.57878	4.57959	3.8093	7.48288	5.47114	5.28701	3.45409	5.64238	5.47441	4.80934	4.73661	4.29294	3.47029	5.49526	5.41226	4.71339	4.43185	4.29294	3.4702	5.53535	5.47673	4.82855	4.428	4.29294	4.10629	6.43365	5.03192	3.99264	5.87609	4.75938	4.00616	6.44314	5.19526
BS00060653_51	2A	122.58	4.18755	8.05314	6.40911	5.26944	3.81502	6.03884	4.57964	4.57951	3.80806	7.48304	5.47185	5.2868	3.45409	5.64239	5.47442	4.80935	4.73662	4.29295	3.47029	5.49526	5.41227	4.7134	4.43186	4.29295	3.4702	5.53535	5.47673	4.82855	4.428	4.29295	4.10632	6.43318	5.03184	3.99262	5.87551	4.75893	4.00614	6.44259	5.19488
IAAV444	2A	123.082	4.01507	7.9344	6.36551	5.3857	3.70481	5.94543	4.57909	4.72707	3.68977	7.41352	5.46413	5.44374	3.45359	5.671	5.5064	4.85899	4.78103	4.31205	3.46733	5.52093	5.43979	4.75152	4.46971	4.31205	3.46741	5.56218	5.50493	4.87206	4.46668	4.31205	4.0208	6.3183	4.88997	3.88981	5.69152	4.47783	3.90366	6.28788	4.94912
Kukri_c11327_977	2A	123.082	4.01507	7.9344	6.36551	5.38571	3.70481	5.94543	4.57909	4.72707	3.68977	7.41353	5.46414	5.44375	3.45358	5.671	5.5064	4.85899	4.78103	4.31205	3.46733	5.52093	5.43979	4.75153	4.46971	4.31205	3.46741	5.56218	5.50493	4.87206	4.46668	4.31205	4.0208	6.3183	4.88997	3.88981	5.69152	4.47783	3.90366	6.28789	4.94912
BS00045521_51	2A	124.605	4.04868	9.11231	6.72112	5.17546	3.69396	7.09937	4.90824	4.51613	3.71947	8.62512	5.84188	5.23304	3.72411	6.29788	5.97883	5.03973	5.55774	4.40143	3.6945	6.08472	5.88787	4.888	5.24807	4.40143	3.70007	6.11183	5.94479	5.00367	5.25206	4.40143	3.94822	6.75832	4.93926	3.76641	6.0667	4.60798	3.78637	6.70233	5.04304
RAC875_rep_c72609_652	2A	125.615	4.13322	9.24208	6.84356	5.34515	3.77132	7.22628	5.04497	4.65883	3.80171	8.77556	5.9912	5.38366	3.59143	6.21587	5.89969	5.1189	5.54916	4.45304	3.58195	6.00395	5.82344	4.98542	5.2392	4.45304	3.59	6.03658	5.88782	5.1089	5.25172	4.45304	4.05546	7.02852	4.95042	3.8707	6.30079	4.6189	3.89122	6.95389	5.05347
BS00032746_51	2A	125.615	4.13322	9.24208	6.84356	5.34515	3.77132	7.22628	5.04497	4.65884	3.80171	8.77556	5.9912	5.38366	3.59143	6.21587	5.89969	5.1189	5.54916	4.45304	3.58195	6.00395	5.82344	4.98542	5.2392	4.45304	3.59	6.03658	5.88782	5.1089	5.25172	4.45304	4.05546	7.02852	4.95043	3.87071	6.30079	4.6189	3.89122	6.9539	5.05347
BS00056775_51	2A	126.62	4.22614	9.64231	7.3041	5.51216	3.84587	7.43931	5.53894	4.89745	3.86385	9.02703	6.49741	5.6063	3.51304	6.41279	6.0768	5.35412	5.62921	4.57668	3.48209	6.17913	5.98935	5.20963	5.33547	4.57668	3.5025	6.2141	6.05825	5.34551	5.35472	4.57668	4.28867	7.46114	5.34505	4.11108	6.71634	5.02765	4.13639	7.39174	5.47369
RAC875_c15213_1942	2A	127.625	4.23404	9.81654	7.69455	5.71695	3.82891	7.46102	6.00707	5.11736	3.8556	9.07285	6.96563	5.82983	3.44745	6.49574	6.20927	5.5353	5.58676	4.7312	3.41521	6.26098	6.124	5.38333	5.32164	4.7312	3.44567	6.30274	6.2011	5.53617	5.35687	4.7312	4.38902	7.75419	5.64361	4.20815	6.99775	5.35286	4.23799	7.68737	5.79771
BS00075635_51	2A	127.625	4.23404	9.81654	7.69455	5.71695	3.82892	7.46102	6.00707	5.11736	3.85561	9.07284	6.96563	5.82984	3.44745	6.49575	6.20927	5.53531	5.58676	4.73119	3.4152	6.26098	6.124	5.38333	5.32164	4.73119	3.44566	6.30274	6.2011	5.53617	5.35687	4.73119	4.38902	7.75419	5.64361	4.20815	6.99775	5.35286	4.23799	7.68737	5.79771
RAC875_c15367_553	2A	128.128	4.35472	9.6664	7.56189	5.83094	3.97669	7.30796	5.92305	5.22976	4.00783	8.96074	6.89642	5.94829	3.35727	6.57073	6.29796	5.6419	5.61425	4.42895	3.32892	6.33581	6.20159	5.44844	5.3194	4.42895	3.35691	6.37679	6.27988	5.62219	5.35297	4.42895	4.36657	7.66454	5.59862	4.18393	6.88347	5.27242	4.21471	7.58865	5.72935
wsnp_Ex_c28204_37349164	2A	129.138	4.34474	9.41096	7.41146	6.19687	3.98025	7.09174	5.76869	5.54899	4.01136	8.71995	6.77661	6.278	3.50213	6.76142	6.30922	5.95309	5.90058	4.68352	3.45349	6.53496	6.24493	5.8406	5.61775	4.68352	3.48335	6.56847	6.314	6.01341	5.65251	4.68352	4.38233	7.73224	5.61088	4.20693	6.93671	5.30063	4.23954	7.65435	5.76848
BS00055514_51	2A	130.651	4.30845	9.55352	7.49406	6.43962	3.95171	7.26436	5.87431	5.84087	3.98495	8.88986	6.88882	6.56807	3.76362	7.10402	6.60998	6.15976	6.19558	4.9754	3.71267	6.87073	6.53854	6.04764	5.89768	4.9754	3.74189	6.90569	6.60704	6.22318	5.92843	4.9754	4.40032	7.73728	5.57235	4.22188	6.9583	5.26652	4.25776	7.67704	5.73317
wsnp_Ex_c2337_4379619	2A	132.174	4.1541	9.48501	7.45167	6.57146	3.81841	7.32397	5.92097	6.04775	3.848	8.93097	6.93983	6.7703	4.12133	7.42765	6.91693	6.36853	6.54229	5.49327	4.05859	7.1975	6.83796	6.23841	6.21777	5.49327	4.09179	7.23646	6.90665	6.42223	6.24338	5.49327	4.4414	7.8037	5.61147	4.26146	7.0524	5.3288	4.30146	7.76515	5.78215
BS00055512_51	2A	133.184	4.21744	9.63267	7.49391	6.80673	3.86738	7.4184	5.93284	6.29248	3.89978	9.02462	6.95555	7.01153	4.23071	7.59578	7.03605	6.55617	6.57844	5.3475	4.18422	7.34907	6.96067	6.39871	6.24913	5.3475	4.21347	7.39209	7.03393	6.59295	6.2776	5.3475	4.42828	7.66457	5.57588	4.24942	6.9258	5.29429	4.2904	7.63976	5.75276
BS00040337_51	2A	134.189	4.186	9.68267	7.53728	6.95265	3.82897	7.47336	5.98878	6.43755	3.86035	9.07812	7.00963	7.15633	4.36277	7.7369	7.12926	6.65989	6.69749	5.48323	4.32899	7.49222	7.05392	6.50517	6.36449	5.48323	4.35599	7.53654	7.12794	6.70223	6.39197	5.48323	4.44474	7.60946	5.55424	4.26611	6.8875	5.27207	4.30906	7.59922	5.73433
BS00090128_51	2A	134.691	4.18782	9.6964	7.55986	6.96809	3.82872	7.47732	6.01479	6.46665	3.86017	9.08165	7.0345	7.18237	4.43124	7.81069	7.17036	6.71049	6.75896	5.54891	4.40316	7.56668	7.09501	6.55686	6.4239	5.54891	4.42878	7.61122	7.169	6.75487	6.45045	5.54891	4.45145	7.57674	5.54001	4.27333	6.86289	5.25356	4.31721	7.57362	5.71792
BS00027891_51	2A	134.691	4.18781	9.6964	7.55986	6.9681	3.82871	7.47732	6.01479	6.46666	3.86017	9.08165	7.0345	7.18238	4.43125	7.8107	7.17036	6.71049	6.75896	5.54892	4.40317	7.56669	7.09502	6.55686	6.4239	5.54892	4.42879	7.61122	7.16901	6.75488	6.45046	5.54892	4.45145	7.57674	5.54001	4.27333	6.86288	5.25355	4.31721	7.57362	5.71792
Excalibur_c1793_97	2A	135.194	3.9623	9.61065	7.69477	6.98366	3.62431	7.40834	6.08609	6.45556	3.64683	8.98738	7.12281	7.18747	4.49823	7.88247	7.20778	6.75973	6.81897	5.61324	4.47588	7.6391	7.13259	6.60755	6.48207	5.61324	4.50011	7.68386	7.20652	6.80643	6.50768	5.61324	4.31453	7.64549	5.62347	4.11871	6.96762	5.29559	4.16291	7.65802	5.77529
Tdurum_contig10579_790	2A	135.194	3.9623	9.61065	7.69477	6.98367	3.62431	7.40834	6.08609	6.45557	3.64683	8.98738	7.12282	7.18748	4.49824	7.88248	7.20778	6.75974	6.81898	5.61325	4.47589	7.6391	7.13259	6.60755	6.48208	5.61325	4.50012	7.68387	7.20653	6.80643	6.50769	5.61325	4.31453	7.64548	5.62347	4.11871	6.96762	5.29558	4.16291	7.65802	5.77529
Kukri_c46100_246	2A	138.245	3.734	8.85984	8.23882	7.70152	3.36138	6.56768	7.06777	7.28676	3.37675	8.20375	8.08433	8.01596	5.15421	7.88562	7.34246	7.16255	7.59833	6.27703	5.10236	7.71287	7.31559	7.18604	7.27799	6.27703	5.10408	7.75542	7.37023	7.32024	7.27643	6.27703	4.49668	8.30118	5.53343	4.32656	7.71593	5.29364	4.37248	8.36443	5.72833
Excalibur_c34262_617	2A	138.748	3.70871	8.67377	8.22365	7.72613	3.34921	6.22743	7.01956	7.31682	3.35749	7.88785	8.04068	8.04152	5.15728	7.50078	7.65286	7.38701	8.00143	6.65648	5.09753	7.30461	7.59583	7.3311	7.59492	6.65648	5.10669	7.36266	7.65307	7.49061	7.59102	6.65648	4.71489	7.96955	5.13464	4.54528	7.36362	4.85719	4.58823	8.01984	5.2929
Tdurum_contig30451_88	2A	138.748	3.70871	8.67377	8.22365	7.72613	3.34921	6.22743	7.01956	7.31682	3.35749	7.88785	8.04068	8.04152	5.15728	7.50078	7.65286	7.38701	8.00143	6.65648	5.09754	7.30461	7.59583	7.3311	7.59492	6.65648	5.1067	7.36266	7.65307	7.49061	7.59102	6.65648	4.71489	7.96955	5.13464	4.54528	7.36362	4.85719	4.58823	8.01984	5.2929
BS00049644_51	2A	139.25	3.75418	8.17847	7.77001	7.46479	3.40856	5.88004	6.55855	7.04397	3.40255	7.51435	7.61047	7.79992	5.23678	7.54444	7.66117	7.40475	7.99893	6.62559	5.18114	7.33538	7.59399	7.34625	7.58428	6.62559	5.18637	7.395	7.64974	7.51064	7.58192	6.62559	4.73118	8.23257	5.08903	4.55802	7.65933	4.80882	4.60061	8.30523	5.24468
BS00022903_51	2A	140.255	4.24453	8.04841	7.6318	8.12516	3.88185	5.71398	6.37762	7.68217	3.87277	7.32579	7.4088	8.38383	5.27452	7.83287	7.32948	8.78339	8.65738	7.36861	5.25708	7.64759	7.29791	8.79018	8.33007	7.36861	5.25185	7.70953	7.36537	8.9469	8.35383	7.36861	5.15556	8.88262	5.31324	5.00259	8.48116	5.04955	5.04697	9.06543	5.50473
Kukri_c24064_2095	2A	140.758	4.10847	7.909	7.53738	8.17446	3.73481	5.57182	6.28999	7.75227	3.73596	7.18891	7.3085	8.43641	5.27331	7.77615	7.2624	8.69959	8.57146	7.38921	5.27069	7.57728	7.24132	8.72354	8.2526	7.38921	5.26239	7.64977	7.31573	8.88971	8.28443	7.38921	5.16715	8.93275	5.27899	5.00931	8.54631	5.00748	5.05348	9.13206	5.47219
RAC875_c20247_398	2A	141.26	4.5853	8.35234	8.13477	8.81102	4.1895	5.82203	6.71829	8.31234	4.19558	7.44309	7.69167	8.97407	5.10748	7.8546	7.2766	8.83456	8.99461	7.40143	5.15993	7.64186	7.28737	8.89776	8.68828	7.40143	5.13934	7.72336	7.36429	9.06866	8.72299	7.40143	5.01217	9.31381	6.13161	4.85685	8.9754	5.93369	4.90624	9.54819	6.38106
Excalibur_c7122_778	2A	141.26	4.5853	8.35234	8.13476	8.81103	4.1895	5.82203	6.71829	8.31235	4.19559	7.44309	7.69166	8.97407	5.10748	7.8546	7.27659	8.83456	8.99462	7.40142	5.15993	7.64186	7.28736	8.89775	8.68829	7.40142	5.13934	7.72336	7.36428	9.06866	8.72299	7.40142	5.01217	9.31381	6.13161	4.85685	8.9754	5.93369	4.90624	9.54819	6.38106
BS00041816_51	2A	141.26	4.58531	8.35234	8.13476	8.81105	4.18951	5.82203	6.71829	8.31236	4.19559	7.44308	7.69167	8.97409	5.10748	7.85459	7.27658	8.83454	8.99462	7.40141	5.15993	7.64186	7.28735	8.89774	8.68829	7.40141	5.13934	7.72336	7.36427	9.06864	8.723	7.40141	5.01217	9.31381	6.13161	4.85685	8.9754	5.9337	4.90623	9.5482	6.38107
Ra_c10624_534	2A	141.26	4.58532	8.35235	8.13476	8.81106	4.18952	5.82204	6.7183	8.31236	4.1956	7.4431	7.69167	8.97409	5.10748	7.8546	7.27658	8.83454	8.99462	7.40139	5.15993	7.64186	7.28734	8.89773	8.68829	7.40139	5.13934	7.72336	7.36426	9.06864	8.723	7.40139	5.01216	9.31381	6.13161	4.85684	8.9754	5.9337	4.90623	9.54819	6.38107
BS00022641_51	2A	142.27	5.20086	8.55165	7.96155	10.1029	4.80279	6.20683	6.40166	9.23541	4.81518	7.6906	7.38764	9.98369	5.05954	7.69783	7.32932	8.68657	8.81956	7.05719	5.06927	7.47902	7.26978	8.76907	8.49608	7.05719	5.05434	7.56221	7.35402	8.9268	8.51106	7.05719	5.26466	9.8745	7.12444	5.08811	9.56357	6.78757	5.12454	10.1359	7.28653
BS00062679_51	2A	142.773	5.63959	8.91212	7.96996	10.729	5.2702	6.6162	6.39683	9.69551	5.2901	8.09797	7.38298	10.4931	4.92483	7.48688	7.19861	8.70495	8.75156	6.85911	4.90049	7.26747	7.11959	8.78517	8.4291	6.85911	4.8971	7.35244	7.20492	8.94447	8.44656	6.85911	5.16936	9.88827	7.58897	4.99311	9.55404	7.17273	5.02111	10.1351	7.69619
RAC875_c9372_94	2A	144.814	7.01126	9.89864	8.42625	12.2372	6.61073	7.08506	6.07128	10.8946	6.59081	8.62997	7.04835	11.7906	3.77545	6.9232	7.01518	9.68361	9.41102	7.52536	3.8615	6.81466	6.97897	10.2343	9.33453	7.52536	3.88131	6.87659	7.06898	10.3323	9.39308	7.52536	5.09762	10.3061	9.86433	4.90129	9.94228	9.28528	4.92767	10.5473	9.86567
RAC875_c38018_278	2A	144.814	7.01126	9.89866	8.42625	12.2372	6.61073	7.08507	6.07127	10.8946	6.59081	8.62998	7.04835	11.7906	3.77545	6.9232	7.01518	9.68362	9.41102	7.52537	3.8615	6.81466	6.97897	10.2343	9.33453	7.52537	3.88131	6.87659	7.06898	10.3323	9.39308	7.52537	5.09763	10.3061	9.86435	4.9013	9.94228	9.28529	4.92768	10.5473	9.86569
RAC875_c11459_655	2A	145.316	6.90798	9.79643	7.76246	11.8012	6.51469	7.07604	5.48834	10.636	6.47551	8.63861	6.46677	11.5175	3.98819	6.45733	6.58453	9.45118	9.18926	7.19713	4.05391	6.31177	6.54166	9.89511	9.09365	7.19713	4.09037	6.36545	6.62879	9.98091	9.14779	7.19713	5.3802	9.70665	10.1796	5.1969	9.26583	9.75336	5.22044	9.89189	10.3332
BS00012320_51	2A	145.316	6.90797	9.79642	7.76241	11.8012	6.51468	7.07604	5.48831	10.636	6.4755	8.63861	6.46673	11.5175	3.98819	6.45731	6.58451	9.45116	9.18925	7.1971	4.05391	6.31174	6.54164	9.89508	9.09364	7.1971	4.09037	6.36543	6.62877	9.98089	9.14778	7.1971	5.3802	9.70658	10.1796	5.1969	9.26577	9.75335	5.22044	9.89183	10.3332
BS00090569_51	2A	146.327	6.13874	9.83218	8.43863	11.8501	5.77899	7.28412	6.17965	10.8552	5.77543	8.8657	7.23192	11.7126	4.04599	6.59718	6.55956	9.54038	9.20947	6.99485	4.13746	6.43894	6.50668	9.99563	9.14225	6.99485	4.17042	6.50515	6.59656	10.0796	9.20358	6.99485	5.31561	10.0136	10.4079	5.15241	9.52019	9.97036	5.17924	10.1764	10.5633
BS00022241_51	2A	146.829	6.0687	9.97261	8.65602	12.3772	5.72386	7.58298	6.48679	11.4278	5.75827	9.17503	7.55244	12.2729	4.21778	6.31965	5.7864	9.13567	8.84067	6.71662	4.14005	6.07686	5.66149	9.36344	8.63897	6.71662	4.18965	6.14186	5.73471	9.47043	8.67715	6.71662	5.30053	10.2035	10.8269	5.14609	9.75025	10.4308	5.17618	10.4073	11.0284
IAAV4015	2A	150.458	5.14507	7.90842	6.66698	10.8153	5.10393	7.02741	5.52569	9.87245	5.2595	8.40467	6.57205	10.6766	3.73443	4.96707	4.41259	8.20022	5.98771	6.69944	3.5728	4.63233	4.21251	8.01756	5.68451	6.69944	3.63571	4.74263	4.26307	8.20968	5.72574	6.69944	5.68457	8.74056	7.61637	5.61343	8.32158	7.49686	5.6688	8.90003	7.91335
BS00022377_51	2A	151.468	4.51137	7.15082	5.32013	9.17263	4.6095	6.92439	4.68515	8.38891	4.77642	8.0758	5.58807	9.1326	5.23457	5.06115	4.56482	6.4453	4.87932	5.2592	5.15674	4.81998	4.42236	6.31649	4.6681	5.2592	5.21495	4.92029	4.44836	6.4436	4.70552	5.2592	6.11154	7.51992	6.30144	6.0526	7.04036	6.13185	6.11364	7.59254	6.50231
RAC875_c17696_225	2A	151.97	4.88912	6.89957	5.43864	8.71368	4.97062	6.58505	4.98984	8.05524	5.15629	7.68956	5.82395	8.75652	5.49008	5.20321	4.54693	6.12829	4.9294	4.87807	5.42891	4.98205	4.45709	6.16471	4.75968	4.87807	5.479	5.07043	4.46228	6.24536	4.79651	4.87807	5.63897	6.9621	5.82883	5.57166	6.46435	5.69442	5.63391	7.0101	6.03875
Excalibur_c2426_1756	2A	151.97	4.88911	6.89957	5.4387	8.71375	4.97062	6.58502	4.98985	8.05532	5.15629	7.68951	5.82397	8.7566	5.49008	5.2032	4.54693	6.12828	4.9294	4.87807	5.42891	4.98205	4.45709	6.16471	4.75968	4.87807	5.479	5.07043	4.46228	6.24536	4.79651	4.87807	5.63897	6.96209	5.82882	5.57165	6.46435	5.69441	5.6339	7.01009	6.03875
Kukri_rep_c69608_2762	2A	151.97	4.88911	6.89957	5.43874	8.71379	4.97061	6.585	4.98985	8.05536	5.15628	7.68949	5.82398	8.75664	5.49008	5.2032	4.54693	6.12828	4.9294	4.87807	5.42891	4.98205	4.45709	6.16471	4.75968	4.87807	5.479	5.07043	4.46228	6.24536	4.79651	4.87807	5.63896	6.96209	5.82882	5.57165	6.46434	5.69441	5.6339	7.01008	6.03874
BS00027830_51	2A	151.97	4.88911	6.89957	5.43873	8.71379	4.97061	6.58499	4.98985	8.05536	5.15628	7.68948	5.82398	8.75663	5.49008	5.2032	4.54692	6.12828	4.9294	4.87806	5.42891	4.98205	4.45709	6.1647	4.75968	4.87806	5.47901	5.07043	4.46228	6.24535	4.79651	4.87806	5.63896	6.96207	5.82881	5.57164	6.46433	5.6944	5.63389	7.01007	6.03873
Ku_c13700_1189	2A	152.473	7.89425	8.20148	6.86815	6.78876	7.92529	7.87963	6.4097	6.35579	8.20408	9.05432	7.38025	6.93743	4.53743	4.94231	3.48924	4.80597	4.30901	4.3429	4.39758	4.66793	3.29948	4.7074	4.17064	4.3429	4.45479	4.76058	3.32049	4.82508	4.22674	4.3429	3.76369	6.68829	5.07163	3.70923	6.21611	4.90548	3.77845	6.78138	5.30385
BobWhite_c31673_296	2A	152.473	7.89434	8.20146	6.86813	6.78877	7.92538	7.87961	6.40969	6.35581	8.20416	9.0543	7.38024	6.93744	4.53744	4.94229	3.48924	4.80596	4.309	4.34289	4.39759	4.66791	3.29948	4.70738	4.17063	4.34289	4.4548	4.76056	3.32049	4.82505	4.22673	4.34289	3.76367	6.68833	5.07166	3.70921	6.21614	4.90551	3.77843	6.78142	5.30388
CAP12_c2521_103	2A	152.473	7.89436	8.20143	6.8681	6.78875	7.92539	7.87958	6.40969	6.35579	8.20418	9.05426	7.38023	6.93742	4.53744	4.94227	3.48925	4.80594	4.30899	4.34288	4.3976	4.66789	3.29949	4.70736	4.17062	4.34288	4.45481	4.76054	3.3205	4.82503	4.22672	4.34288	3.76366	6.68831	5.07165	3.7092	6.21612	4.90549	3.77842	6.7814	5.30386
Kukri_c13006_731	2A	152.473	7.89436	8.20143	6.8681	6.78875	7.92539	7.87958	6.40968	6.35579	8.20418	9.05426	7.38023	6.93742	4.53744	4.94226	3.48925	4.80594	4.30898	4.34288	4.3976	4.66789	3.29949	4.70736	4.17062	4.34288	4.45481	4.76053	3.3205	4.82503	4.22672	4.34288	3.76366	6.68831	5.07165	3.7092	6.21612	4.90549	3.77842	6.7814	5.30386
BS00092550_51	2A	153.985	7.64118	7.61078	6.70873	6.21268	7.57352	7.24783	6.52717	5.75993	7.85902	8.24716	7.5156	6.26407	5.64261	4.6986	4.1814	5.44044	5.17049	4.19893	5.48328	4.57623	4.08867	5.49946	5.19751	4.19893	5.57999	4.6677	4.13376	5.55875	5.25648	4.19893	3.71296	7.3372	5.58493	3.70598	6.75602	5.3357	3.78773	7.37137	5.77017
BobWhite_rep_c64440_83	2A	156.006	7.76166	7.79	6.76922	5.76703	7.64628	7.2862	6.55083	5.2836	7.94198	8.38635	7.5932	5.78693	6.12903	4.64774	4.62083	5.62092	5.59656	4.06857	5.93904	4.47418	4.50095	5.46125	5.56216	4.06857	6.04159	4.56606	4.54714	5.49676	5.60081	4.06857	3.74753	7.56527	5.79379	3.76397	7.09694	5.63146	3.84624	7.66737	6.05201
Ra_c12874_2263	2A	156.508	7.79733	7.82846	6.789	5.65802	7.6721	7.29764	6.55192	5.16313	7.96799	8.41788	7.60266	5.66484	6.23312	4.61399	4.69211	5.66666	5.6603	4.03723	6.03601	4.43264	4.56577	5.44878	5.6158	4.03723	6.13894	4.52448	4.61193	5.48582	5.65183	4.03723	3.75554	7.59934	5.82867	3.77682	7.16122	5.68967	3.85878	7.71884	6.10533
BobWhite_c20137_229	2A	156.508	7.79733	7.82846	6.789	5.65802	7.6721	7.29764	6.55192	5.16313	7.96798	8.41788	7.60266	5.66484	6.23312	4.61399	4.69211	5.66666	5.6603	4.03723	6.03601	4.43264	4.56577	5.44878	5.6158	4.03723	6.13894	4.52448	4.61193	5.48582	5.65183	4.03723	3.75554	7.59934	5.82867	3.77681	7.16123	5.68967	3.85878	7.71884	6.10533
wsnp_Ra_c12874_20497763	2A	156.508	7.79732	7.82846	6.789	5.65801	7.67209	7.29763	6.55192	5.16313	7.96798	8.41788	7.60266	5.66484	6.23313	4.61399	4.69212	5.66666	5.6603	4.03723	6.03602	4.43265	4.56578	5.44878	5.6158	4.03723	6.13895	4.52448	4.61194	5.48581	5.65183	4.03723	3.75554	7.59935	5.82867	3.77681	7.16123	5.68968	3.85878	7.71885	6.10533
Kukri_c4027_151	2A	157.011	7.69496	7.88455	6.81902	5.59773	7.53911	7.29963	6.54098	5.11419	7.83462	8.42736	7.59393	5.61955	6.34185	4.64419	4.77456	5.68146	5.68872	4.03638	6.14147	4.45863	4.63965	5.42133	5.63453	4.03638	6.24551	4.55111	4.68489	5.46626	5.66984	4.03638	3.72814	7.6807	5.90522	3.75188	7.26123	5.78153	3.83332	7.81114	6.19409
BS00065914_51	2A	158.021	7.74184	7.63484	6.84884	5.46303	7.64013	6.81896	6.68782	5.08204	7.93809	7.97735	7.69397	5.60647	6.13416	4.78551	4.66429	5.60689	5.56578	4.30673	5.93972	4.53748	4.44055	5.17371	5.44961	4.30673	6.03613	4.61408	4.47224	5.22472	5.47878	4.30673	3.57574	7.81418	5.71993	3.56757	7.36379	5.50676	3.63792	7.90614	5.9049
Ku_c69608_894	2A	158.021	7.74183	7.63481	6.84883	5.46303	7.64012	6.81892	6.68781	5.08204	7.93808	7.97731	7.69396	5.60647	6.13418	4.78552	4.6643	5.60689	5.56577	4.30673	5.93974	4.53749	4.44057	5.1737	5.4496	4.30673	6.03615	4.61408	4.47226	5.22471	5.47878	4.30673	3.57573	7.81418	5.71994	3.56756	7.3638	5.50678	3.63791	7.90614	5.90492
Excalibur_c47219_186	2A	159.026	7.57014	7.68933	6.79923	5.76558	7.49043	7.00835	6.61232	5.33304	7.7803	8.07101	7.57169	5.86141	6.43127	4.9373	4.60175	6.0406	5.89203	4.26349	6.22448	4.70793	4.38519	5.64442	5.79924	4.26349	6.32606	4.78511	4.40747	5.72217	5.84284	4.26349	3.46277	7.55187	5.76257	3.43982	7.12375	5.51839	3.49778	7.64627	5.91643
BS00080751_51	2A	159.026	7.57011	7.68613	6.79867	5.76555	7.49039	7.00633	6.61166	5.33298	7.78025	8.06856	7.5712	5.86117	6.43129	4.93723	4.60168	6.04059	5.89205	4.26349	6.22451	4.70786	4.38513	5.64443	5.79926	4.26349	6.32608	4.78504	4.40742	5.72218	5.84287	4.26349	3.46272	7.55175	5.76251	3.43977	7.12363	5.51834	3.49773	7.64616	5.91638
RAC875_c42648_115	2A	159.528	7.31808	7.67636	6.64451	5.90208	7.16442	7.10589	6.45644	5.43712	7.45185	8.1158	7.39396	5.93436	6.69271	4.51503	4.51317	6.00464	6.01554	4.23958	6.48505	4.34897	4.36098	5.73898	5.95508	4.23958	6.59278	4.44416	4.3904	5.8559	6.01504	4.23958	3.0475	6.86928	5.54165	3.05607	6.49626	5.41072	3.12486	7.00724	5.79385
BS00093201_51	2A	160.031	7.18805	8.04987	7.12132	5.93166	6.96766	7.57356	6.80888	5.41177	7.24329	8.55937	7.69054	5.86194	6.92481	4.76236	4.99235	6.34156	6.00235	4.27554	6.69248	4.592	4.85157	6.07769	5.94	4.27554	6.80316	4.69812	4.87651	6.22905	6.00427	4.27554	2.80028	6.51274	6.00123	2.82193	6.14803	5.92439	2.90065	6.6547	6.28285
Jagger_c4026_328	2A	160.031	7.18805	8.04987	7.12133	5.93166	6.96767	7.57356	6.80889	5.41177	7.24329	8.55938	7.69055	5.86194	6.9248	4.76235	4.99235	6.34156	6.00234	4.27553	6.69248	4.59199	4.85157	6.07768	5.93999	4.27553	6.80316	4.69811	4.87651	6.22905	6.00426	4.27553	2.80028	6.51273	6.00124	2.82193	6.14802	5.9244	2.90065	6.6547	6.28285
BS00080752_51	2A	160.031	7.18806	8.04985	7.12133	5.93166	6.96768	7.57354	6.80888	5.41176	7.2433	8.55936	7.69054	5.86193	6.9248	4.76234	4.99235	6.34155	6.00233	4.27553	6.69248	4.59198	4.85158	6.07768	5.93998	4.27553	6.80315	4.6981	4.87651	6.22904	6.00425	4.27553	2.80029	6.5127	6.00125	2.82194	6.14799	5.92442	2.90066	6.65467	6.28288
Kukri_c74165_204	2A	160.533	7.32503	7.88224	7.07467	5.84809	7.09994	7.38408	6.77322	5.32637	7.37314	8.39657	7.65427	5.77635	6.62624	4.18027	4.79788	5.95253	5.54434	4.04235	6.4285	4.03203	4.68547	5.71289	5.48177	4.04235	6.53299	4.12804	4.70839	5.86696	5.53936	4.04235	2.83218	6.43663	5.92011	2.85006	6.07097	5.87424	2.92975	6.57857	6.2253
Tdurum_contig33398_106	2A	160.533	7.32503	7.88224	7.07467	5.84809	7.09994	7.38407	6.77322	5.32636	7.37315	8.39657	7.65427	5.77635	6.62623	4.18026	4.79787	5.95253	5.54433	4.04235	6.42849	4.03201	4.68547	5.71288	5.48176	4.04235	6.53298	4.12803	4.70838	5.86695	5.53935	4.04235	2.83218	6.43663	5.92011	2.85006	6.07097	5.87424	2.92975	6.57857	6.2253
wsnp_BE445431A_Td_2_1	2A	162.056	7.1401	7.51529	6.53436	5.66389	6.9913	7.17958	6.35993	5.18738	7.29546	8.22883	7.28183	5.64063	6.12752	4.14109	4.39136	5.87223	5.5543	4.39763	6.03058	4.0421	4.34372	5.67427	5.5293	4.39763	6.10854	4.13359	4.36756	5.82068	5.59297	4.39763	3.23528	6.66469	5.68409	3.24024	6.36711	5.69623	3.32169	6.86169	6.03483
Jagger_c9554_114	2A	162.559	7.08875	7.33076	6.33022	5.52792	6.95022	7.01777	6.16234	5.09326	7.26279	8.08619	7.1007	5.54424	6.10739	4.1595	4.33186	5.83316	5.56486	4.4715	6.02987	4.07404	4.30527	5.64197	5.54671	4.4715	6.10129	4.16308	4.32928	5.78849	5.61091	4.4715	3.25742	6.75231	5.5891	3.26583	6.45027	5.59066	3.34665	6.95068	5.93417
wsnp_Ex_c16627_25162391	2A	162.559	7.08875	7.33076	6.33022	5.52792	6.95022	7.01777	6.16233	5.09326	7.26279	8.08618	7.1007	5.54424	6.10739	4.1595	4.33186	5.83316	5.56486	4.4715	6.02988	4.07404	4.30527	5.64197	5.54671	4.4715	6.10129	4.16308	4.32928	5.78849	5.61091	4.4715	3.25742	6.75231	5.5891	3.26584	6.45027	5.59066	3.34665	6.95068	5.93417
wsnp_Ra_c32271_41304469	2A	163.061	7.15073	7.18874	6.14778	5.46706	7.04523	6.87839	6.08869	5.05708	7.36538	7.97407	7.05683	5.5101	6.17648	4.14907	4.33949	5.78995	5.54107	4.4694	6.09808	4.06168	4.30823	5.59646	5.52075	4.4694	6.16761	4.15056	4.33185	5.74258	5.58384	4.4694	3.0868	6.81601	5.66002	3.0695	6.52533	5.70208	3.14647	7.0165	6.02814
Excalibur_c41125_360	2A	165.087	7.15189	7.3564	5.63604	5.83233	7.0879	7.08047	5.52224	5.44153	7.4181	8.26804	6.54914	5.94188	6.08593	4.14298	4.31026	5.57565	5.60302	4.49626	6.01476	4.0324	4.24877	5.36022	5.57161	4.49626	6.08102	4.11116	4.27343	5.47068	5.62407	4.49626	3.60054	7.09987	6.04136	3.60189	6.93881	6.22097	3.67717	7.38837	6.54911
RAC875_c16333_340	2A	168.181	7.2984	7.48844	5.75207	5.77543	7.18322	6.93915	5.47124	5.34039	7.50836	8.21463	6.51593	5.83997	6.5177	4.66986	4.43219	5.49637	5.57734	5.20616	6.38934	4.57872	4.34654	5.25109	5.59823	5.20616	6.4624	4.67779	4.39411	5.37478	5.65028	5.20616	3.96724	7.85514	6.6269	3.99425	7.73586	6.8391	4.08076	8.17418	7.16326
BobWhite_c16923_64	2A	168.683	7.28691	7.57504	5.79602	5.73502	7.16693	7.01186	5.48382	5.30441	7.48956	8.29505	6.52982	5.8009	6.55562	4.64157	4.46748	5.47761	5.57896	5.2774	6.41691	4.55052	4.38085	5.22925	5.59921	5.2774	6.49136	4.65028	4.43179	5.3556	5.65024	5.2774	4.00844	7.89959	6.67547	4.0378	7.78271	6.89442	4.12557	8.21949	7.21672
wsnp_CAP12_c510_276361	2A	169.186	7.03361	7.86988	5.88706	5.69699	6.93445	7.35215	5.53551	5.29526	7.25916	8.61472	6.5869	5.78376	6.70608	4.13585	4.58578	5.68402	5.70768	5.14188	6.52087	4.0171	4.48067	5.44698	5.71559	5.14188	6.60498	4.10691	4.52945	5.58457	5.76787	5.14188	4.10454	7.88244	6.70761	4.12957	7.74503	6.94933	4.21766	8.18725	7.26482
Kukri_c47259_416	2A	169.186	7.03356	7.86984	5.88716	5.69695	6.93441	7.35216	5.53558	5.29523	7.25912	8.61474	6.58697	5.78375	6.70609	4.13585	4.58579	5.68402	5.70768	5.14189	6.52088	4.0171	4.48068	5.44698	5.71559	5.14189	6.60499	4.1069	4.52946	5.58457	5.76787	5.14189	4.1051	7.88217	6.70756	4.13009	7.74484	6.94929	4.21819	8.18703	7.26478
wsnp_Ex_c59095_60108097	2A	169.688	6.72825	7.84661	5.73652	5.7251	6.64276	7.36016	5.41621	5.34905	6.9678	8.63587	6.47655	5.84807	6.51813	3.51258	4.17348	5.24206	5.58224	5.23695	6.38678	3.40141	4.07734	5.01868	5.59102	5.23695	6.46416	3.48389	4.12913	5.15793	5.64208	5.23695	4.17107	7.60592	6.27725	4.1906	7.4875	6.52717	4.27841	7.93108	6.8512
wsnp_Ex_rep_c67848_66550913	2A	170.191	6.30551	7.84792	5.56244	5.59514	6.26343	7.34255	5.34863	5.23173	6.58657	8.63915	6.40909	5.75743	6.34794	3.1789	4.00133	4.74276	5.18096	5.5693	6.24051	3.07572	3.82622	4.5342	5.17317	5.5693	6.31108	3.11044	3.84836	4.65083	5.2077	5.5693	4.21101	7.51262	6.04074	4.25576	7.38403	6.28534	4.34548	7.82973	6.61883
BS00029332_51	2A	170.191	6.30551	7.84792	5.56244	5.59514	6.26343	7.34255	5.34864	5.23174	6.58657	8.63916	6.4091	5.75744	6.34795	3.17894	4.00135	4.74281	5.18101	5.56933	6.24052	3.07576	3.82623	4.53425	5.17321	5.56933	6.31108	3.11047	3.84838	4.65088	5.20774	5.56933	4.21101	7.51262	6.04073	4.25576	7.38403	6.28533	4.34548	7.82974	6.61882
Tdurum_contig30325_334	2A	173.819	5.7781	5.58117	4.90839	5.33658	5.65432	4.75837	4.70301	5.10784	5.9705	6.0048	5.69563	5.65212	7.46112	4.36231	4.61048	4.62812	4.97607	5.3373	7.53603	4.29101	4.44376	4.48401	5.03333	5.3373	7.57729	4.33354	4.48446	4.59451	5.09392	5.3373	3.91835	8.04486	6.59689	3.91668	7.98051	6.87561	3.98421	8.40293	7.16872
Excalibur_c40617_983	2A	174.322	5.88878	5.47735	4.89555	5.11499	5.84803	4.55556	4.81893	4.93415	6.16541	5.79196	5.77691	5.47087	7.9257	4.59725	4.89268	4.68991	5.35307	5.37963	8.04788	4.55208	4.7582	4.67339	5.41887	5.37963	8.0728	4.59292	4.79351	4.77797	5.47755	5.37963	4.16708	7.96509	6.25507	4.12773	7.93387	6.50723	4.19506	8.343	6.79608
BS00083497_51	2A	174.322	5.88601	5.47912	4.89444	5.10087	5.84783	4.55556	4.8193	4.92026	6.16522	5.79213	5.77722	5.45668	7.93402	4.60042	4.89732	4.68701	5.36825	5.38088	8.0571	4.55616	4.7639	4.67515	5.43449	5.38088	8.08184	4.59702	4.79912	4.77969	5.4932	5.38088	4.17533	7.96597	6.25551	4.13525	7.93478	6.50754	4.20259	8.34404	6.79635
BS00098423_51	2A	174.322	5.88601	5.47912	4.89444	5.10088	5.84783	4.55555	4.8193	4.92027	6.16522	5.79212	5.77722	5.45669	7.93403	4.60042	4.89732	4.68701	5.36826	5.38088	8.05711	4.55616	4.76391	4.67515	5.4345	5.38088	8.08185	4.59702	4.79912	4.77969	5.49321	5.38088	4.17533	7.96597	6.25551	4.13526	7.93478	6.50754	4.2026	8.34404	6.79635
BS00096882_51	2A	174.322	5.886	5.47912	4.89444	5.1009	5.84782	4.55555	4.8193	4.92029	6.16522	5.79212	5.77722	5.45671	7.93402	4.60041	4.89732	4.687	5.36825	5.38087	8.0571	4.55615	4.7639	4.67513	5.43449	5.38087	8.08184	4.59701	4.79912	4.77968	5.4932	5.38087	4.17532	7.96596	6.25549	4.13524	7.93477	6.50752	4.20258	8.34403	6.79633
RAC875_c30984_307	2A	174.824	5.80294	5.25958	4.78725	5.64387	5.75306	4.31318	4.67194	5.48263	6.05996	5.52696	5.6217	6.01749	7.92875	4.52209	4.84111	4.65901	5.31016	5.37018	8.04348	4.47934	4.70592	4.64111	5.3693	5.37018	8.06769	4.5197	4.74049	4.74627	5.42805	5.37018	4.15531	7.92673	6.06753	4.11241	7.90099	6.28326	4.17746	8.30948	6.57511
BS00069915_51	2A	174.824	5.80294	5.25958	4.78725	5.64387	5.75306	4.31318	4.67194	5.48263	6.05996	5.52696	5.6217	6.01749	7.92875	4.52209	4.84111	4.65901	5.31016	5.37018	8.04348	4.47934	4.70592	4.64111	5.3693	5.37018	8.06769	4.5197	4.74048	4.74627	5.42805	5.37018	4.15531	7.92673	6.06752	4.11241	7.90099	6.28326	4.17746	8.30948	6.57511
BS00023214_51	2A	177.357	5.93607	5.20033	5.28103	5.98157	5.86433	4.23194	4.97644	5.81523	6.16108	5.39126	5.9367	6.36815	7.95476	4.10879	4.60551	4.5726	5.05719	5.26355	8.02425	4.06658	4.46167	4.53045	5.07813	5.26355	8.04362	4.10267	4.49187	4.63287	5.13177	5.26355	3.99679	7.08574	5.81727	3.94607	7.03289	5.99272	4.00869	7.43739	6.28635
Excalibur_rep_c102052_721	2A	184.293	5.98758	4.36462	5.26434	6.36433	6.06936	3.45951	5.08118	6.28951	6.38047	4.53094	5.96516	6.81633	7.56625	3.78041	4.39233	3.98298	4.36712	4.76292	7.58551	3.75623	4.28485	3.91988	4.41426	4.76292	7.6424	3.81352	4.33962	4.05229	4.48832	4.76292	3.39048	5.77978	4.87453	3.33245	5.53361	4.8782	3.3872	5.98564	5.18432
Tdurum_contig13837_573	2A	185.816	5.99946	4.23219	5.2173	5.91452	5.97366	3.35752	4.7255	5.92696	6.28422	4.41791	5.58864	6.42976	7.38739	4.28356	4.17032	4.09971	4.9772	5.25964	7.41316	4.23997	4.0708	4.07988	5.00709	5.25964	7.46868	4.29904	4.12077	4.1954	5.07993	5.25964	3.29625	5.79836	5.02598	3.22372	5.53614	5.04701	3.27634	5.985	5.33114
RAC875_c8093_605	2A	186.318	5.97761	4.20577	5.24061	5.89874	5.93284	3.33309	4.69438	5.92468	6.24118	4.37698	5.56898	6.42697	7.28169	4.18759	3.98985	4.04267	4.88555	5.2076	7.2939	4.12992	3.8794	4.01421	4.90405	5.2076	7.35291	4.19169	3.93162	4.13018	4.97539	5.2076	3.09061	5.84483	4.93442	3.01289	5.56985	4.98955	3.06613	6.03381	5.26344
BobWhite_c3692_439	2A	187.329	5.70113	4.2165	5.21431	6.07001	5.62831	3.30863	4.58086	6.12868	5.9318	4.32968	5.39378	6.64726	7.28936	4.05101	3.07248	3.99523	4.85798	5.22092	7.34277	4.02643	3.03314	3.94141	4.87898	5.22092	7.39853	4.08077	3.07077	4.04827	4.93198	5.22092	3.30971	6.23519	5.05443	3.2278	5.9676	5.07654	3.29142	6.43558	5.37029
BS00107804_51	2A	187.329	5.70111	4.21643	5.21427	6.07	5.6283	3.30859	4.58085	6.12867	5.93179	4.32963	5.39376	6.64725	7.28936	4.05096	3.0724	3.99523	4.85797	5.22091	7.34278	4.02638	3.03308	3.94141	4.87897	5.22091	7.39854	4.08072	3.0707	4.04827	4.93196	5.22091	3.30974	6.23522	5.05443	3.22783	5.96762	5.07653	3.29145	6.4356	5.37029
Kukri_c44255_832	2A	190.925	5.7052	4.31449	5.97415	5.91353	5.57696	3.49722	5.28346	5.92697	5.87458	4.43949	6.1362	6.49017	7.08385	3.51292	3.6953	3.71754	4.83814	5.62847	7.0386	3.51498	3.67894	3.70812	4.85887	5.62847	7.11296	3.55967	3.71977	3.81911	4.91886	5.62847	3.64066	6.84758	5.75229	3.54875	6.67094	5.90483	3.62494	7.13245	6.23848
BobWhite_c17403_635	2A	191.93	5.54644	4.47232	6.11807	6.02855	5.41044	3.71042	5.48221	6.03878	5.69335	4.58117	6.30879	6.61034	6.80833	3.27063	3.81697	3.95101	4.9051	5.80054	6.65702	3.215	3.74854	3.81723	4.84982	5.80054	6.74817	3.26028	3.78982	3.93876	4.89805	5.80054	3.72838	6.67961	5.60867	3.63725	6.48182	5.75417	3.71574	6.95084	6.10077
wsnp_Ex_c10084_16572374	2A	193.453	5.07466	4.5838	6.06576	6.19634	4.92962	3.88916	5.49581	6.06138	5.19208	4.66986	6.26105	6.62093	6.58886	3.33845	3.91763	4.46698	5.34698	6.19353	6.47023	3.31109	3.9083	4.44586	5.29438	6.19353	6.55301	3.36122	3.955	4.54053	5.34009	6.19353	4.21205	6.86342	5.8017	4.08018	6.55819	5.84868	4.15694	7.05994	6.2013
IAAV1698	2A	193.955	4.94208	4.60504	6.11333	6.05421	4.79608	3.94834	5.59256	5.93648	5.0557	4.6896	6.32581	6.47328	6.47355	3.32232	3.93965	4.58842	5.45811	6.33183	6.35128	3.30565	3.94983	4.58578	5.40871	6.33183	6.43382	3.3578	3.99876	4.67517	5.45459	6.33183	4.30726	6.80176	5.68906	4.17434	6.50252	5.71822	4.25079	6.99815	6.06365
BS00035883_51	2A	193.955	4.94208	4.60504	6.11333	6.05421	4.79608	3.94834	5.59256	5.93648	5.0557	4.6896	6.32581	6.47328	6.47355	3.32232	3.93965	4.58842	5.45811	6.33184	6.35127	3.30565	3.94983	4.58578	5.40872	6.33184	6.43381	3.3578	3.99876	4.67517	5.45459	6.33184	4.30726	6.80176	5.68906	4.17434	6.50252	5.71822	4.25079	6.99815	6.06365
BS00089497_51	2A	194.458	4.88531	4.62029	6.15122	6.10913	4.74444	4.00601	5.68087	5.98823	5.00349	4.7248	6.38089	6.52144	6.36117	3.30412	3.93868	4.69893	5.56168	6.44512	6.23405	3.30288	3.96937	4.72353	5.52246	6.44512	6.31665	3.35709	4.02075	4.80797	5.57062	6.44512	4.34239	6.82324	5.67357	4.20774	6.52394	5.69778	4.28469	7.01988	6.04658
Excalibur_c1604_2710	2A	194.96	4.83285	4.6324	6.18897	6.16108	4.69788	4.06117	5.77218	6.03828	4.95629	4.7579	6.43699	6.56718	6.24996	3.2774	3.91601	4.78804	5.64364	6.52056	6.1182	3.29557	3.96745	4.84789	5.62071	6.52056	6.20105	3.35143	4.02124	4.92775	5.6731	6.52056	4.37979	6.83217	5.65381	4.24381	6.53275	5.67202	4.32112	7.02839	6.0243
BS00022666_51	2A	194.96	4.83286	4.6324	6.18897	6.16109	4.69788	4.06118	5.77219	6.03828	4.95629	4.7579	6.43699	6.56718	6.24996	3.2774	3.91601	4.78804	5.64364	6.52056	6.1182	3.29557	3.96745	4.84789	5.62071	6.52056	6.20105	3.35143	4.02124	4.92775	5.6731	6.52056	4.37979	6.83217	5.65381	4.24381	6.53275	5.67202	4.32112	7.02839	6.02429
BS00010696_51	2A	195.463	5.1064	4.76428	6.68341	5.57342	5.0163	4.30743	6.43842	5.43227	5.28536	5.01781	7.09398	6.00173	5.14817	3.1227	3.99497	4.17884	4.73198	6.80673	4.95538	3.15055	4.09691	4.3326	4.69636	6.80673	5.05219	3.21793	4.16319	4.43144	4.7709	6.80673	3.75778	6.96024	5.65709	3.64248	6.66656	5.7301	3.72391	7.15929	6.07179
Kukri_c7193_3176	2A	195.463	5.1064	4.76428	6.68341	5.57343	5.0163	4.30743	6.43842	5.43227	5.28536	5.01781	7.09398	6.00173	5.14817	3.1227	3.99497	4.17884	4.73198	6.80673	4.95537	3.15055	4.09691	4.3326	4.69636	6.80673	5.05218	3.21793	4.16319	4.43144	4.7709	6.80673	3.75778	6.96024	5.65709	3.64248	6.66656	5.7301	3.72392	7.15928	6.07179
RAC875_rep_c107961_348	2A	203.004	5.65665	4.69425	6.34309	5.97368	5.6796	5.08952	6.80101	5.19783	5.88933	5.46284	7.04401	5.43953	3.58168	4.21412	4.15823	4.8792	4.97783	5.81375	3.33702	4.40442	4.36151	4.75573	4.80625	5.81375	3.42056	4.47074	4.42902	4.8714	4.88295	5.81375	4.77947	5.89131	3.33803	4.71802	5.88071	3.37171	4.8095	6.1419	3.62601
BS00057059_51	2A	203.507	5.65715	4.72133	6.28153	5.92627	5.70808	5.12029	6.71806	5.1757	5.90984	5.47714	6.94721	5.38594	3.57521	4.18531	4.19006	4.9664	5.0768	5.78165	3.33839	4.38165	4.38975	4.83054	4.88807	5.78165	3.41527	4.44424	4.45578	4.9471	4.96378	5.78165	4.72573	5.68442	3.08333	4.67095	5.68345	3.12432	4.76205	5.92588	3.36314
Kukri_c25901_348	2A	205.029	5.38328	4.81076	5.74075	5.18001	5.37907	5.06515	6.00354	4.44695	5.57782	5.42218	6.19863	4.54344	2.7396	4.48188	4.52988	4.33371	4.12046	5.4231	2.60607	4.70362	4.76871	4.3294	4.04388	5.4231	2.67888	4.76692	4.82644	4.43614	4.13549	5.4231	4.27246	4.95964	2.19354	4.23356	4.97318	2.24159	4.30898	5.14636	2.42248
BS00024921_51	2A	205.03	5.38328	4.81076	5.74075	5.18001	5.37907	5.06515	6.00353	4.44695	5.57782	5.42218	6.19863	4.54344	2.7396	4.48188	4.52988	4.33371	4.12045	5.4231	2.60607	4.70362	4.76871	4.3294	4.04387	5.4231	2.67888	4.76693	4.82644	4.43614	4.13549	5.4231	4.27246	4.95964	2.19354	4.23356	4.97318	2.24158	4.30898	5.14636	2.42248
RAC875_c104160_61	2A	207.05	4.97075	4.98502	5.62696	4.59005	4.96054	4.98224	5.82598	4.25921	5.18045	5.4578	6.07097	4.37596	2.92456	4.9877	5.98092	4.63364	3.95181	5.108	2.75833	5.2097	6.23188	4.54306	3.8755	5.108	2.84805	5.28847	6.30253	4.69569	3.96708	5.108	4.03635	4.74716	1.85703	4.08208	4.75873	1.83205	4.14756	4.88913	1.98856
RAC875_c19904_308	2A	207.05	4.97075	4.98502	5.62696	4.59005	4.96054	4.98224	5.82598	4.25921	5.18045	5.4578	6.07096	4.37596	2.92455	4.9877	5.98092	4.63364	3.95181	5.108	2.75833	5.2097	6.23188	4.54307	3.8755	5.108	2.84805	5.28847	6.30253	4.69569	3.96708	5.108	4.03635	4.74716	1.85703	4.08208	4.75873	1.83205	4.14756	4.88913	1.98856
BS00001260_51	2A	207.552	4.82185	5.01204	5.4474	4.47991	4.8115	4.93851	5.62411	4.1705	5.02626	5.44378	5.8535	4.32997	2.73779	5.06767	5.91001	4.31664	3.63381	4.80916	2.56006	5.30327	6.15887	4.27997	3.57732	4.80916	2.66219	5.37456	6.22061	4.39154	3.65995	4.80916	3.85648	4.70599	1.82987	3.89576	4.67849	1.78179	3.95708	4.81255	1.93033
RAC875_rep_c69619_145	2A	207.552	4.82185	5.01198	5.44726	4.47985	4.8115	4.93841	5.62394	4.17044	5.02626	5.44369	5.85333	4.32991	2.73779	5.06767	5.91001	4.31664	3.63381	4.80916	2.56006	5.30327	6.15887	4.27997	3.57732	4.80916	2.66219	5.37456	6.22061	4.39154	3.65994	4.80916	3.85648	4.70599	1.82987	3.89576	4.67849	1.78179	3.95708	4.81255	1.93033
wsnp_CAP11_c1711_934478	2A	207.552	4.82184	5.01196	5.44723	4.47983	4.81149	4.93838	5.62391	4.17042	5.02625	5.44366	5.85329	4.32989	2.73779	5.06767	5.91001	4.31664	3.63381	4.80916	2.56006	5.30327	6.15887	4.27997	3.57731	4.80916	2.66219	5.37456	6.22061	4.39154	3.65994	4.80916	3.85648	4.706	1.82987	3.89576	4.67849	1.78179	3.95708	4.81256	1.93033
BS00065366_51	2A	207.552	4.82184	5.01193	5.44717	4.47978	4.81149	4.93831	5.62383	4.17037	5.02625	5.4436	5.85321	4.32984	2.73779	5.06766	5.91001	4.31664	3.6338	4.80915	2.56005	5.30327	6.15887	4.27997	3.57731	4.80915	2.66218	5.37456	6.22061	4.39154	3.65994	4.80915	3.85648	4.70601	1.82987	3.89576	4.6785	1.78179	3.95708	4.81256	1.93033
RAC875_rep_c69619_78	2A	207.552	4.82184	5.01193	5.44716	4.47978	4.81149	4.93831	5.62383	4.17037	5.02625	5.4436	5.85321	4.32984	2.73778	5.06766	5.91	4.31664	3.63379	4.80915	2.56005	5.30327	6.15887	4.27997	3.5773	4.80915	2.66218	5.37456	6.22061	4.39153	3.65993	4.80915	3.85648	4.70601	1.82987	3.89576	4.6785	1.78179	3.95708	4.81257	1.93033
BS00065808_51	2A	207.552	4.82184	5.01193	5.44716	4.47978	4.81149	4.93832	5.62384	4.17037	5.02625	5.44361	5.85322	4.32984	2.73779	5.06766	5.91006	4.31658	3.63375	4.80915	2.56006	5.30328	6.15893	4.27993	3.57726	4.80915	2.66219	5.37456	6.22067	4.39149	3.65988	4.80915	3.85645	4.70603	1.82986	3.89573	4.67852	1.78178	3.95705	4.81258	1.93032
BS00110128_51	2A	212.268	4.73415	7.33849	6.25147	5.25429	4.64381	6.77262	5.22957	5.04415	4.85248	7.54139	5.37494	5.07054	4.12745	6.22337	6.91907	7.66278	5.92838	4.65402	3.88838	6.27416	7.48541	7.84652	6.12889	4.65402	3.97595	6.39044	7.56789	7.80371	6.17045	4.65402	3.00025	3.83867	3.2277	3.02554	3.63079	3.14216	3.07596	3.75525	3.18717
BS00016238_51	2A	212.268	4.73415	7.33886	6.25155	5.25431	4.64381	6.77294	5.22957	5.04417	4.85247	7.54172	5.37495	5.07054	4.12752	6.22362	6.91926	7.66341	5.92848	4.65398	3.88844	6.27438	7.48556	7.8471	6.12898	4.65398	3.97601	6.39066	7.56804	7.80428	6.17053	4.65398	3.00029	3.83878	3.22785	3.02558	3.63085	3.14229	3.076	3.75533	3.18732
BS00022813_51	2A	212.268	4.73416	7.33889	6.25155	5.25431	4.64382	6.77295	5.22957	5.04416	4.85248	7.54173	5.37495	5.07053	4.12753	6.22361	6.91923	7.66342	5.9284	4.65383	3.88845	6.27437	7.48554	7.84712	6.12892	4.65383	3.97602	6.39065	7.56802	7.80431	6.17047	4.65383	3.00029	3.83878	3.22789	3.02558	3.63085	3.14232	3.07601	3.75533	3.18736
RAC875_c33037_578	2A	212.268	4.73417	7.33889	6.25155	5.25431	4.64382	6.77295	5.22957	5.04416	4.85249	7.54173	5.37495	5.07053	4.12753	6.22361	6.91923	7.66343	5.92839	4.65383	3.88845	6.27437	7.48554	7.84713	6.12891	4.65383	3.97602	6.39065	7.56802	7.80432	6.17046	4.65383	3.0003	3.83878	3.22789	3.02559	3.63085	3.14233	3.07601	3.75533	3.18736
BS00003663_51	2A	212.77	4.94415	7.39064	6.17952	5.1436	4.85692	6.81348	5.28436	4.89447	5.06392	7.57907	5.40668	4.87054	4.25265	6.76585	7.48015	8.22341	5.92136	4.33386	4.01048	6.7541	7.99498	8.38577	6.14296	4.33386	4.10346	6.87694	8.07141	8.33957	6.175	4.33386	3.48384	3.96382	3.57182	3.50193	3.75996	3.45163	3.55109	3.88712	3.51189
BS00077768_51	2A	213.273	5.15292	7.39619	5.89031	5.01653	5.09032	6.83474	5.10973	4.71806	5.29747	7.58716	5.22283	4.63403	4.31058	7.09261	7.75888	8.25209	6.19247	4.45469	4.05364	6.98268	8.18918	8.35197	6.39641	4.45469	4.15108	7.11876	8.26779	8.31224	6.42379	4.45469	3.92038	4.03831	3.64131	3.91416	3.84385	3.51082	3.95915	3.97111	3.57381
Excalibur_c44487_642	2A	213.273	5.15292	7.39619	5.89031	5.01653	5.09033	6.83474	5.10973	4.71806	5.29748	7.58717	5.22284	4.63403	4.31059	7.09261	7.75888	8.2521	6.19248	4.45469	4.05365	6.98268	8.18918	8.35198	6.39642	4.45469	4.15108	7.11875	8.26779	8.31225	6.4238	4.45469	3.92039	4.03831	3.6413	3.91416	3.84385	3.51081	3.95915	3.97111	3.5738
tplb0060h04_139	2A	215.838	5.02182	8.28741	6.90278	5.70385	4.80603	7.35985	5.73186	5.61669	4.98991	8.20643	5.9219	5.52686	4.52769	6.57478	6.71354	7.69005	6.39821	4.08957	4.36702	6.41356	7.12516	7.44064	6.52929	4.08957	4.429	6.53606	7.17652	7.42244	6.54939	4.08957	3.4706	4.77367	3.48872	3.4835	4.48981	3.32266	3.5212	4.59909	3.40239
IACX6200	2A	216.34	5.15552	8.4116	7.10768	5.80142	4.92415	7.3883	5.87688	5.74873	5.10179	8.26619	6.07847	5.66664	4.49784	6.33501	6.37028	7.64283	6.50589	3.97588	4.34937	6.171	6.76271	7.34084	6.62388	3.97588	4.40571	6.29029	6.81164	7.34478	6.64755	3.97588	3.52044	4.7243	3.38562	3.52608	4.44509	3.22914	3.56215	4.5504	3.30923
BS00000209_51	2A	216.34	5.15552	8.4116	7.10769	5.80143	4.92415	7.3883	5.87689	5.74873	5.10179	8.26619	6.07848	5.66665	4.49784	6.33501	6.37028	7.64283	6.50589	3.97588	4.34937	6.171	6.7627	7.34084	6.62388	3.97588	4.4057	6.29029	6.81164	7.34478	6.64755	3.97588	3.52044	4.7243	3.38562	3.52608	4.44509	3.22914	3.56215	4.5504	3.30923
Kukri_c15615_254	2A	216.34	5.15553	8.41162	7.10772	5.80144	4.92416	7.38831	5.87691	5.74875	5.1018	8.2662	6.0785	5.66666	4.49784	6.335	6.37027	7.64283	6.5059	3.97588	4.34937	6.17099	6.7627	7.34084	6.62389	3.97588	4.4057	6.29028	6.81163	7.34478	6.64755	3.97588	3.52043	4.7243	3.38563	3.52607	4.44508	3.22914	3.56214	4.55039	3.30924
Tdurum_contig49145_914	2A	216.843	5.27923	8.7457	7.37009	6.01171	5.03912	7.81039	6.10442	5.94383	5.21517	8.62977	6.29659	5.84969	4.67929	6.36768	6.29861	7.67112	6.51818	3.97018	4.58369	6.23182	6.70906	7.37057	6.62949	3.97018	4.62918	6.34995	6.75858	7.37945	6.65504	3.97018	3.46957	4.6265	3.43713	3.47642	4.36398	3.29238	3.51345	4.46914	3.3719
BS00062732_51	2A	219.407	6.2645	7.93432	7.60894	6.02884	5.88855	6.81771	6.19214	5.86971	6.06452	7.55269	6.30291	5.74673	3.86698	5.49226	5.59835	7.08495	6.40962	3.47537	3.77156	5.32844	5.97582	6.71082	6.4872	3.47537	3.80078	5.46292	6.02524	6.79099	6.54006	3.47537	3.44391	4.32981	3.57131	3.48751	4.10168	3.51252	3.5194	4.20401	3.56108
BS00110516_51	2A	219.407	6.2645	7.93431	7.60894	6.02884	5.88856	6.81771	6.19214	5.86971	6.06453	7.55269	6.30291	5.74673	3.86698	5.49226	5.59834	7.08495	6.40963	3.47537	3.77156	5.32844	5.97582	6.71082	6.4872	3.47537	3.80078	5.46292	6.02524	6.79099	6.54006	3.47537	3.44391	4.32981	3.5713	3.48751	4.10168	3.51252	3.5194	4.20401	3.56108
BS00000250_51	2A	219.91	6.04228	7.37448	6.9302	5.94719	5.65066	6.0964	5.53164	5.73347	5.82507	6.87909	5.66453	5.59164	3.79404	5.52714	5.5745	7.17692	6.45754	3.5286	3.71039	5.34452	5.94747	6.77933	6.54112	3.5286	3.7356	5.48227	5.99729	6.87365	6.59965	3.5286	3.21191	4.31185	3.85689	3.25338	4.1307	3.88252	3.28713	4.21007	3.90749
Tdurum_contig63071_67	2A	219.91	6.04228	7.37448	6.9302	5.9472	5.65066	6.0964	5.53164	5.73347	5.82507	6.87908	5.66453	5.59164	3.79404	5.52714	5.57449	7.17693	6.45754	3.5286	3.71038	5.34452	5.94746	6.77933	6.54112	3.5286	3.7356	5.48227	5.99729	6.87365	6.59965	3.5286	3.21191	4.31185	3.85689	3.25338	4.1307	3.88252	3.28713	4.21007	3.90749
Tdurum_contig42522_573	2A	220.412	6.09681	7.05681	6.83072	6.05821	5.75391	5.82176	5.53485	5.86656	5.92376	6.59004	5.67179	5.68866	3.63819	5.24978	5.42605	7.33195	6.55869	3.58704	3.60975	5.06798	5.8072	6.89163	6.61267	3.58704	3.63795	5.2016	5.8641	7.00223	6.67925	3.58704	3.24545	3.98789	3.48248	3.27399	3.76119	3.48371	3.3043	3.8683	3.52777
RAC875_c9523_328	2A	220.412	6.09681	7.05681	6.83071	6.05821	5.75392	5.82177	5.53484	5.86655	5.92376	6.59005	5.67178	5.68866	3.63818	5.24979	5.42606	7.33195	6.5587	3.58704	3.60974	5.06798	5.80721	6.89164	6.61267	3.58704	3.63795	5.2016	5.8641	7.00223	6.67925	3.58704	3.24545	3.98788	3.48248	3.27399	3.76119	3.48371	3.3043	3.86829	3.52777
Tdurum_contig8926_1118	2A	220.412	6.09681	7.05682	6.8307	6.0582	5.75391	5.82178	5.53485	5.86655	5.92376	6.59006	5.67178	5.68866	3.63818	5.24979	5.42607	7.33196	6.5587	3.58704	3.60974	5.06798	5.80721	6.89165	6.61268	3.58704	3.63795	5.2016	5.86411	7.00224	6.67926	3.58704	3.24545	3.98788	3.48248	3.27399	3.76118	3.48371	3.3043	3.86829	3.52777
CAP7_c1527_136	2A	221.417	6.03158	8.02266	6.54343	5.27499	5.73778	7.00547	6.03345	5.19919	5.88383	7.68196	6.12602	4.95343	4.13777	5.90859	6.45399	8.3625	6.82193	3.10657	4.27378	5.84378	6.93515	7.99946	6.93769	3.10657	4.27648	5.94748	6.9741	8.09952	7.00626	3.10657	3.23923	4.00408	3.87059	3.29057	3.7933	3.85917	3.32172	3.88072	3.88201
BobWhite_c47555_106	2A	221.417	6.03158	8.02267	6.54342	5.27499	5.73778	7.00548	6.03345	5.19918	5.88383	7.68196	6.12602	4.95342	4.13777	5.90859	6.45399	8.3625	6.82193	3.10657	4.27378	5.84379	6.93516	7.99946	6.9377	3.10657	4.27648	5.94748	6.97411	8.09953	7.00626	3.10657	3.23923	4.00408	3.87059	3.29057	3.7933	3.85918	3.32172	3.88072	3.88201
BS00071660_51	2A	221.417	6.0316	8.02269	6.54342	5.27496	5.7378	7.00551	6.03346	5.19916	5.88386	7.68199	6.12603	4.9534	4.13777	5.9086	6.45399	8.36252	6.82193	3.10656	4.27378	5.84379	6.93516	7.99947	6.9377	3.10656	4.27648	5.94749	6.9741	8.09954	7.00627	3.10656	3.23923	4.00408	3.87058	3.29057	3.79329	3.85916	3.32172	3.88072	3.88199
wsnp_BE490384A_Ta_2_7	2A	221.417	6.03162	8.0227	6.54343	5.27496	5.73782	7.00552	6.03347	5.19916	5.88387	7.682	6.12604	4.9534	4.13777	5.9086	6.45399	8.36252	6.82193	3.10656	4.27378	5.8438	6.93515	7.99948	6.9377	3.10656	4.27648	5.94749	6.9741	8.09955	7.00627	3.10656	3.23923	4.00407	3.87057	3.29057	3.79328	3.85915	3.32172	3.88071	3.88199
Excalibur_c7241_284	2A	221.92	6.45478	8.56499	7.72463	5.50046	6.17734	7.50888	7.41081	5.42247	6.3212	8.04527	7.36233	5.2371	4.17814	6.05385	6.36092	8.58699	6.83296	2.91709	4.37536	6.0488	6.88666	8.17504	7.00501	2.91709	4.35261	6.14721	6.92916	8.29121	7.08345	2.91709	3.1359	3.80196	3.71839	3.15588	3.60155	3.65284	3.18198	3.66063	3.66469
IACX4345	2A	221.92	6.45353	8.56616	7.72483	5.50211	6.1761	7.50978	7.41097	5.42428	6.31997	8.04617	7.36246	5.23865	4.17823	6.05401	6.3613	8.58711	6.833	2.91681	4.37548	6.049	6.88706	8.1752	7.00506	2.91681	4.35272	6.14739	6.92954	8.29137	7.08349	2.91681	3.13571	3.80181	3.71835	3.15572	3.60157	3.65288	3.18183	3.66057	3.66472
BobWhite_rep_c50285_616	2A	221.92	6.45353	8.56616	7.72483	5.50212	6.1761	7.50977	7.41097	5.42429	6.31996	8.04616	7.36246	5.23865	4.17823	6.05401	6.36131	8.58711	6.833	2.91681	4.37548	6.049	6.88706	8.1752	7.00506	2.91681	4.35272	6.14739	6.92954	8.29137	7.08349	2.91681	3.13571	3.80182	3.71836	3.15572	3.60157	3.65289	3.18183	3.66057	3.66473
BobWhite_c4517_120	2A	222.422	6.3935	8.16991	7.6276	5.55625	6.11482	7.07761	7.43229	5.38528	6.2617	7.58302	7.34326	5.20829	4.17184	6.09509	6.46756	8.64443	6.86661	2.94574	4.36764	6.08132	6.99796	8.26538	7.04187	2.94574	4.34318	6.17202	7.03412	8.38526	7.11965	2.94574	3.13074	4.03151	4.17809	3.18626	3.91878	4.21764	3.21614	3.93679	4.19415
CAP7_c4056_108	2A	222.422	6.3935	8.16991	7.6276	5.55625	6.11481	7.07761	7.43229	5.38528	6.2617	7.58302	7.34326	5.20828	4.17184	6.09509	6.46756	8.64443	6.86661	2.94574	4.36764	6.08132	6.99796	8.26538	7.04187	2.94574	4.34318	6.17202	7.03412	8.38526	7.11965	2.94574	3.13074	4.03151	4.1781	3.18627	3.91879	4.21765	3.21614	3.93679	4.19416
BobWhite_c15773_166	2A	222.422	6.39349	8.1699	7.6276	5.55626	6.11481	7.0776	7.4323	5.38528	6.2617	7.58301	7.34327	5.20828	4.17184	6.09509	6.46756	8.64443	6.86661	2.94573	4.36764	6.08132	6.99796	8.26539	7.04187	2.94573	4.34318	6.17201	7.03412	8.38526	7.11965	2.94573	3.13075	4.03151	4.17811	3.18627	3.91879	4.21767	3.21615	3.93679	4.19417
RFL_Contig2656_871	2A	225.474	5.49184	6.80528	7.45876	5.16542	5.28002	6.19356	7.58452	5.13199	5.42049	6.54625	7.36539	4.96897	4.10042	6.23872	6.18806	7.44017	7.23394	2.68931	4.49671	6.35067	6.65541	7.359	7.43572	2.68931	4.4243	6.43415	6.6922	7.44539	7.48539	2.68931	3.174	3.68725	3.803	3.24746	3.7359	4.00442	3.27935	3.68952	3.9445
BS00064324_51	2A	225.474	5.49184	6.80528	7.45876	5.16542	5.28002	6.19356	7.58452	5.13199	5.42049	6.54625	7.36538	4.96898	4.10041	6.23871	6.18806	7.44017	7.23394	2.68931	4.49671	6.35067	6.65541	7.35899	7.43571	2.68931	4.42429	6.43414	6.69219	7.44538	7.48538	2.68931	3.174	3.68725	3.803	3.24746	3.73589	4.00442	3.27935	3.68952	3.9445
Excalibur_rep_c110586_1083	2A	225.474	5.49184	6.80528	7.45876	5.16543	5.28002	6.19356	7.58452	5.13199	5.42049	6.54625	7.36538	4.96898	4.10041	6.23871	6.18805	7.44016	7.23394	2.68931	4.49671	6.35066	6.6554	7.35899	7.43571	2.68931	4.42429	6.43414	6.69219	7.44538	7.48538	2.68931	3.17401	3.68725	3.803	3.24747	3.73589	4.00442	3.27935	3.68951	3.9445
BS00022321_51	2A	227.515	5.53147	6.92181	7.12875	6.28805	5.32303	6.23616	7.25773	6.23885	5.46289	6.72532	7.04783	6.02682	4.02261	5.80048	6.07103	6.33335	6.86844	2.77396	4.47722	5.94231	6.57405	6.28874	6.99981	2.77396	4.4216	6.02334	6.61352	6.39635	7.04281	2.77396	3.67156	3.82649	4.91724	3.80707	4.0911	5.40443	3.85071	3.96744	5.29386
BS00063368_51	2A	227.515	5.53147	6.92181	7.12875	6.28806	5.32303	6.23616	7.25772	6.23886	5.46289	6.72533	7.04783	6.02683	4.02262	5.8005	6.07105	6.33334	6.86844	2.77398	4.47723	5.94233	6.57407	6.28873	6.99982	2.77398	4.42161	6.02336	6.61355	6.39634	7.04281	2.77398	3.67156	3.82649	4.91725	3.80708	4.0911	5.40444	3.85072	3.96745	5.29387
Kukri_c27894_369	2A	227.515	5.53147	6.92181	7.12874	6.28806	5.32303	6.23617	7.25772	6.23886	5.46289	6.72533	7.04783	6.02684	4.02262	5.80051	6.07107	6.33334	6.86845	2.77399	4.47723	5.94234	6.57408	6.28873	6.99982	2.77399	4.42161	6.02337	6.61356	6.39634	7.04282	2.77399	3.67157	3.82649	4.91725	3.80708	4.0911	5.40444	3.85073	3.96745	5.29387
BS00067663_51	2A	227.515	5.53147	6.92181	7.12874	6.28806	5.32303	6.23616	7.25772	6.23887	5.46289	6.72533	7.04783	6.02684	4.02263	5.80052	6.07108	6.33334	6.86845	2.774	4.47724	5.94235	6.5741	6.28873	6.99982	2.774	4.42162	6.02339	6.61358	6.39634	7.04282	2.774	3.67157	3.82649	4.91725	3.80708	4.0911	5.40444	3.85073	3.96745	5.29387
Excalibur_rep_c66606_2065	2A	227.515	5.53147	6.92182	7.12875	6.28806	5.32304	6.23617	7.25772	6.23886	5.46289	6.72533	7.04783	6.02684	4.02264	5.80053	6.07109	6.33334	6.86845	2.77401	4.47725	5.94236	6.57411	6.28873	6.99983	2.77401	4.42163	6.0234	6.61359	6.39634	7.04282	2.77401	3.67157	3.82649	4.91724	3.80708	4.0911	5.40444	3.85073	3.96744	5.29387
BS00023075_51	2A	227.515	5.53147	6.92182	7.12874	6.28806	5.32304	6.23617	7.25772	6.23886	5.46289	6.72534	7.04783	6.02684	4.02266	5.80055	6.07112	6.33335	6.86846	2.77403	4.47727	5.94239	6.57414	6.28874	6.99984	2.77403	4.42165	6.02342	6.61362	6.39635	7.04283	2.77403	3.67157	3.82649	4.91724	3.80709	4.0911	5.40444	3.85073	3.96745	5.29387
Excalibur_c35919_107	2A	228.017	5.45297	6.9214	7.11403	6.12418	5.21454	6.36842	7.38096	6.08542	5.34275	6.84988	7.13632	5.89672	4.65708	6.23731	5.51234	6.35525	6.88087	2.81495	5.06414	6.44616	5.97897	6.48366	7.04212	2.81495	5.04051	6.527	6.04848	6.59564	7.09264	2.81495	3.90428	3.56651	4.61835	4.03373	3.78683	5.03257	4.0721	3.67877	4.95339
IAAV880	2A	228.017	5.45297	6.9214	7.11403	6.12417	5.21454	6.36843	7.38095	6.08541	5.34275	6.84988	7.13632	5.89671	4.65706	6.2373	5.51232	6.35525	6.88088	2.81495	5.06412	6.44616	5.97896	6.48367	7.04212	2.81495	5.0405	6.527	6.04847	6.59564	7.09264	2.81495	3.90428	3.56651	4.61835	4.03373	3.78683	5.03257	4.0721	3.67877	4.95339
CAP12_c575_105	2A	228.52	4.97536	6.81803	7.04235	5.93261	4.71783	6.30942	7.11221	5.72167	4.82615	6.74571	6.87082	5.63688	4.40808	6.17118	5.3273	6.2933	6.69782	2.8087	4.84634	6.38091	5.79449	6.44319	6.86134	2.8087	4.81843	6.47434	5.86623	6.55077	6.91026	2.8087	3.86705	3.39608	4.55751	4.01588	3.55828	4.94161	4.05991	3.47826	4.88236
Tdurum_contig61938_424	2A	228.52	4.97536	6.81803	7.04235	5.93262	4.71783	6.30942	7.1122	5.72167	4.82615	6.74571	6.87081	5.63688	4.40808	6.17117	5.32729	6.29329	6.69782	2.8087	4.84634	6.3809	5.79448	6.44318	6.86134	2.8087	4.81843	6.47433	5.86623	6.55076	6.91026	2.8087	3.86705	3.39608	4.55751	4.01588	3.55828	4.94161	4.05991	3.47826	4.88236
BS00096927_51	2A	228.52	4.97536	6.81803	7.04235	5.93262	4.71783	6.30942	7.1122	5.72167	4.82615	6.74571	6.87081	5.63689	4.40808	6.17116	5.32729	6.29329	6.69781	2.8087	4.84634	6.38089	5.79448	6.44318	6.86133	2.8087	4.81843	6.47432	5.86622	6.55076	6.91025	2.8087	3.86706	3.39609	4.55752	4.01588	3.55828	4.94162	4.05992	3.47826	4.88236
wsnp_Ra_c6586_11477949	2A	229.022	5.05063	6.80098	7.00871	5.93293	4.78007	6.34798	7.15832	5.7729	4.88891	6.7329	6.92646	5.70097	4.58661	6.1645	5.44734	6.17369	6.57822	2.89135	5.03759	6.35794	5.92669	6.30698	6.74846	2.89135	5.01324	6.45158	5.99406	6.41183	6.79457	2.89135	4.00951	3.43299	4.57196	4.18333	3.57209	4.9071	4.23295	3.50318	4.86162
RAC875_c21750_784	2A	230.545	4.72777	6.94992	7.00695	5.67354	4.51303	6.70245	7.00148	5.63124	4.58263	6.96405	6.79912	5.50463	4.84093	6.7458	4.2548	5.70456	5.6485	3.40197	5.0411	6.86602	4.55179	5.72003	5.79159	3.40197	5.06891	6.95861	4.60941	5.7789	5.79746	3.40197	4.67562	3.68643	5.06341	4.90621	3.80267	5.29895	4.96862	3.72587	5.25252
Tdurum_contig25539_248	2A	230.545	4.72777	6.94992	7.00695	5.67354	4.51303	6.70245	7.00147	5.63124	4.58263	6.96405	6.79912	5.50463	4.84093	6.74581	4.2548	5.70456	5.6485	3.40197	5.0411	6.86602	4.55179	5.72004	5.79159	3.40197	5.06891	6.95862	4.60942	5.7789	5.79746	3.40197	4.67563	3.68643	5.06341	4.90622	3.80267	5.29895	4.96863	3.72587	5.25252
wsnp_Ku_c26323_36285697	2A	230.545	4.72777	6.94992	7.00695	5.67354	4.51303	6.70244	7.00147	5.63124	4.58263	6.96405	6.79912	5.50463	4.84093	6.74581	4.2548	5.70457	5.64849	3.40198	5.04111	6.86603	4.55179	5.72004	5.79159	3.40198	5.06892	6.95862	4.60942	5.77891	5.79746	3.40198	4.67563	3.68643	5.06341	4.90622	3.80267	5.29895	4.96863	3.72587	5.25252
RAC875_c21013_1187	2A	230.545	4.72777	6.94992	7.00695	5.67354	4.51303	6.70245	7.00147	5.63124	4.58263	6.96405	6.79912	5.50463	4.84093	6.74581	4.2548	5.70457	5.64849	3.40198	5.04111	6.86603	4.55179	5.72004	5.79159	3.40198	5.06891	6.95862	4.60942	5.77891	5.79746	3.40198	4.67563	3.68643	5.06341	4.90622	3.80267	5.29895	4.96863	3.72587	5.25252
Tdurum_contig56321_232	2A	235.622	3.89927	8.88139	8.38866	5.56975	3.60558	8.58749	7.71558	5.5259	3.62886	8.82847	7.50217	5.40819	4.96648	6.39608	3.76904	6.1097	5.26042	3.4079	5.06299	6.53594	4.09278	6.05972	5.37656	3.4079	5.1197	6.61055	4.1377	6.13312	5.39835	3.4079	5.18017	3.50767	5.07867	5.43937	3.68096	5.34977	5.52266	3.57394	5.29507
BS00065245_51	2A	236.125	3.80569	8.98239	8.31953	5.58106	3.51618	8.56746	7.63752	5.54076	3.53253	8.84339	7.40325	5.42583	5.00793	6.36091	3.75698	6.15357	5.2483	3.38693	5.09743	6.49585	4.08215	6.09669	5.36305	3.38693	5.15539	6.56941	4.12591	6.17055	5.38525	3.38693	5.24328	3.52764	5.14584	5.50906	3.70617	5.42425	5.59334	3.59328	5.36255
Excalibur_c4372_363	2A	236.125	3.80569	8.9824	8.31953	5.58106	3.51617	8.56747	7.63752	5.54076	3.53253	8.8434	7.40325	5.42583	5.00794	6.36091	3.75698	6.15357	5.2483	3.38693	5.09743	6.49585	4.08215	6.0967	5.36305	3.38693	5.1554	6.56941	4.1259	6.17055	5.38525	3.38693	5.24328	3.52764	5.14584	5.50907	3.70617	5.42425	5.59334	3.59328	5.36255
RAC875_c259_1339	2A	236.627	4.09314	9.08225	8.38641	5.51489	3.82933	8.88201	7.69056	5.52232	3.83278	9.13302	7.45049	5.3959	4.70633	5.81847	3.25273	5.85536	5.01631	3.31778	4.77897	5.9054	3.55585	5.73039	5.11472	3.31778	4.84024	5.97747	3.60231	5.78203	5.12987	3.31778	5.26579	3.63209	5.21068	5.51706	3.81038	5.42438	5.59446	3.69567	5.37338
RAC875_c27530_860	2A	236.627	4.09314	9.08225	8.38641	5.51489	3.82933	8.88201	7.69056	5.52232	3.83278	9.13302	7.45049	5.3959	4.70632	5.81847	3.25272	5.85536	5.01631	3.31778	4.77897	5.9054	3.55584	5.73038	5.11471	3.31778	4.84024	5.97747	3.60231	5.78203	5.12987	3.31778	5.26579	3.63209	5.21069	5.51707	3.81037	5.42438	5.59447	3.69567	5.37338
wsnp_Ra_c17622_26522072	2A	237.13	3.76195	9.10537	6.9239	4.71599	3.46567	8.74556	6.14525	4.61372	3.47147	9.07382	5.96925	4.46333	4.69326	5.97767	3.22066	5.89868	5.19602	3.18157	4.79258	6.0068	3.48953	5.71698	5.25028	3.18157	4.84993	6.09165	3.54033	5.75421	5.26133	3.18157	5.30047	3.49381	5.24457	5.56662	3.68551	5.47711	5.65028	3.56777	5.42341
Tdurum_contig8350_350	2A	237.632	3.27742	8.90141	7.30724	4.74432	2.99911	8.57428	6.57233	4.62767	3.00673	8.85395	6.36647	4.44498	4.44157	5.75492	3.1632	5.87348	5.35935	3.45499	4.51613	5.73834	3.37809	5.67918	5.4092	3.45499	4.57846	5.82774	3.42814	5.70173	5.42666	3.45499	5.17185	3.55923	5.40662	5.44334	3.74383	5.61103	5.5263	3.6359	5.57289
Excalibur_c40335_198	2A	238.135	3.23602	8.99944	7.48444	4.70239	2.95645	8.65493	6.77536	4.62181	2.96407	8.92448	6.57486	4.44804	4.08536	5.62219	3.0954	5.91642	5.27778	3.58626	4.19013	5.62541	3.34398	5.73172	5.34624	3.58626	4.24711	5.71118	3.39359	5.74859	5.3703	3.58626	5.21391	3.49121	5.30317	5.4739	3.6492	5.49626	5.55707	3.5613	5.4697
BS00062869_51	2A	240.679	3.04041	8.31508	7.97246	4.71609	2.76633	7.77257	7.24377	4.49847	2.74027	7.95363	7.0152	4.33193	4.7612	5.69376	3.41475	5.94178	4.90156	4.18203	4.88815	5.82279	3.79284	5.80923	5.14554	4.18203	4.92673	5.8859	3.83405	5.78461	5.17844	4.18203	5.48799	3.60422	5.08432	5.75471	3.65844	5.21894	5.83691	3.63942	5.25607
BS00068691_51	2A	240.679	3.04041	8.31508	7.97246	4.71609	2.76633	7.77257	7.24377	4.49847	2.74027	7.95362	7.0152	4.33193	4.7612	5.69376	3.41475	5.94178	4.90155	4.18203	4.88815	5.82279	3.79284	5.80923	5.14554	4.18203	4.92673	5.8859	3.83406	5.78461	5.17843	4.18203	5.488	3.60422	5.08433	5.75471	3.65844	5.21894	5.83691	3.63943	5.25607
Kukri_c53501_305	2A	241.181	3.09097	8.3872	8.08636	4.72161	2.82036	7.78077	7.31136	4.48399	2.78734	7.95051	7.07456	4.31885	4.92518	5.89769	3.55247	6.03365	4.85135	4.13833	5.04857	6.07265	3.957	5.88159	5.12154	4.13833	5.08242	6.13212	3.99481	5.85486	5.15745	4.13833	5.64813	3.64033	5.13483	5.91145	3.69399	5.26005	5.99364	3.69287	5.31564
BS00028033_51	2A	241.181	3.09126	8.3895	8.08708	4.72197	2.82054	7.78236	7.31193	4.48431	2.78758	7.95235	7.07536	4.31919	4.92488	5.90082	3.5535	6.03649	4.85314	4.13729	5.04859	6.07625	3.95822	5.88429	5.12336	4.13729	5.08235	6.13573	3.99605	5.85761	5.15931	4.13729	5.64949	3.63995	5.13487	5.91274	3.69373	5.25997	5.9949	3.6926	5.31565
BS00010664_51	2A	241.181	3.09169	8.39341	8.08813	4.72255	2.82081	7.78507	7.31275	4.48488	2.78792	7.95545	7.0765	4.31975	4.92464	5.90557	3.55498	6.04083	4.85585	4.13587	5.04891	6.08168	3.95998	5.8884	5.12613	4.13587	5.0825	6.14118	3.99785	5.8618	5.16211	4.13587	5.65212	3.63995	5.13454	5.91528	3.69389	5.25944	5.9974	3.69275	5.3153
RFL_Contig5277_1283	2A	243.746	3.69566	8.81708	8.75029	5.9355	3.45919	8.41429	7.91796	5.58395	3.41282	8.67221	7.79638	5.44461	5.41786	6.2753	3.61508	5.1933	3.44676	3.38882	5.4677	6.62745	4.03531	4.87017	3.71014	3.38882	5.51221	6.69284	4.06853	4.85582	3.76035	3.38882	5.4971	3.56708	4.60464	5.70292	3.4392	4.6418	5.79315	3.5418	4.71973
wsnp_Ex_rep_c108004_91402649	2A	244.248	3.8375	8.76381	8.8621	6.02819	3.60776	8.36332	8.01776	5.69827	3.55795	8.62889	7.90232	5.56862	5.42715	6.2006	3.64555	5.23247	3.22412	3.30473	5.4601	6.56059	4.06615	4.88371	3.4897	3.30473	5.50587	6.62095	4.09665	4.86251	3.53802	3.30473	5.47022	3.59798	4.56468	5.66783	3.4505	4.59324	5.75694	3.56423	4.67727
BS00091763_51	2A	244.751	3.80371	8.65485	8.62296	6.07325	3.56985	8.25183	7.71906	5.72836	3.5189	8.5219	7.6167	5.61067	5.48417	6.26057	3.78185	5.26116	3.23615	3.30843	5.52648	6.62583	4.22006	4.91432	3.49978	3.30843	5.57147	6.6866	4.25428	4.88965	3.54728	3.30843	5.46238	3.68504	4.65005	5.65829	3.54397	4.69047	5.74746	3.65537	4.77123
IAAV5706	2A	244.751	3.80371	8.65485	8.62297	6.07325	3.56986	8.25183	7.71906	5.72836	3.5189	8.5219	7.6167	5.61067	5.48417	6.26057	3.78186	5.26116	3.23615	3.30843	5.52648	6.62583	4.22006	4.91432	3.49978	3.30843	5.57147	6.6866	4.25428	4.88965	3.54728	3.30843	5.46238	3.68504	4.65006	5.65829	3.54398	4.69047	5.74746	3.65538	4.77123
Kukri_c67873_265	2A	247.766	4.10892	8.93504	9.02329	6.27085	3.83861	8.38499	7.7235	5.84634	3.77485	8.65655	7.63873	5.74197	5.61385	5.83065	4.68489	5.08204	3.44859	3.98657	5.61337	5.85686	4.83741	4.52328	3.57798	3.98657	5.65731	5.94494	4.85985	4.56739	3.62116	3.98657	5.60571	3.8658	4.97643	5.81895	3.71785	5.03534	5.90733	3.83635	5.12747
BobWhite_rep_c63940_205	2A	248.268	4.11203	8.99306	9.16196	6.32478	3.82133	8.42816	7.8185	5.8446	3.75838	8.693	7.73759	5.74667	5.62514	5.87448	4.73703	5.08711	3.45539	3.9751	5.62545	5.9048	4.89475	4.53913	3.58485	3.9751	5.66947	5.99265	4.9179	4.58386	3.62848	3.9751	5.6318	4.1125	5.11782	5.84207	3.88231	5.14481	5.93003	4.0431	5.25575
Kukri_c49277_476	2A	248.771	4.23629	8.87625	9.17393	6.19171	3.94245	8.34796	7.79529	5.71801	3.87784	8.60097	7.71446	5.61622	5.63448	5.91365	4.78576	5.08755	3.45922	3.9611	5.63576	5.94843	4.94914	4.5512	3.58909	3.9611	5.67983	6.03599	4.97292	4.59643	3.63318	3.9611	5.64252	4.12997	5.16355	5.85373	3.90224	5.1967	5.94138	4.06296	5.30859
BS00107649_51	2A	249.273	4.29505	8.91509	9.33143	6.19991	3.99775	8.38183	7.92072	5.718	3.93195	8.63424	7.85628	5.62021	5.65108	5.89616	4.80918	5.05626	3.43753	3.95008	5.65043	5.9373	4.97971	4.53328	3.56798	3.95008	5.69372	6.02353	5.00319	4.57461	3.61065	3.95008	5.67866	4.18978	5.25265	5.89036	3.95985	5.28705	5.97717	4.1236	5.4023
Excalibur_c11795_934	2A	250.279	4.53234	9.05625	10.0145	6.20581	4.21895	8.58491	8.59025	5.71943	4.14852	8.76794	8.56474	5.63278	5.69378	5.85334	4.83126	5.00012	3.41677	4.00532	5.68785	5.88086	4.99226	4.51439	3.54699	4.00532	5.72807	5.96876	5.01891	4.55091	3.59311	4.00532	5.40062	4.2715	5.4844	5.62752	4.02572	5.49814	5.71163	4.19857	5.62399
BS00098312_51	2A	250.781	4.51975	9.05044	10.0295	6.20806	4.20872	8.59877	8.6253	5.7213	4.13732	8.77607	8.61243	5.63982	5.70225	5.81579	4.83287	4.96264	3.39099	4.00533	5.69661	5.84717	4.99889	4.49049	3.52285	4.00533	5.7353	5.93373	5.02509	4.52176	3.56724	4.00533	5.41961	4.28353	5.54252	5.64792	4.0386	5.55473	5.73163	4.2117	5.6812
BS00064836_51	2A	252.801	4.42029	9.00953	10.0845	6.24917	4.11225	8.60338	8.73647	5.72695	4.04049	8.7698	8.78681	5.67294	5.7137	5.67856	4.87056	4.81669	3.28222	4.00905	5.71652	5.73623	5.07057	4.40899	3.42943	4.00905	5.74656	5.81676	5.095	4.41819	3.46695	4.00905	5.44276	4.2769	5.75659	5.66813	4.0312	5.76358	5.74849	4.20665	5.89039
wsnp_Ex_c2311_4327681	2A	252.801	4.42029	9.00953	10.0845	6.24917	4.11225	8.60338	8.73647	5.72695	4.04049	8.7698	8.78681	5.67294	5.7137	5.67856	4.87056	4.81669	3.28222	4.00906	5.71652	5.73623	5.07057	4.40899	3.42943	4.00906	5.74656	5.81676	5.09501	4.41819	3.46695	4.00906	5.44276	4.2769	5.75659	5.66813	4.0312	5.76359	5.74849	4.20665	5.8904
BS00060596_51	2A	252.801	4.42029	9.00953	10.0845	6.24917	4.11226	8.60338	8.73649	5.72696	4.04049	8.7698	8.78683	5.67294	5.7137	5.67856	4.87056	4.81668	3.28221	4.00906	5.71652	5.73623	5.07057	4.40899	3.42943	4.00906	5.74656	5.81676	5.09501	4.41819	3.46694	4.00906	5.44277	4.27689	5.7566	5.66813	4.0312	5.76359	5.7485	4.20665	5.8904
BS00064055_51	2A	259.386	4.05131	8.1624	10.8993	5.82716	3.8906	8.7212	10.5	5.85405	3.78082	8.6965	10.7031	5.93062	6.99652	6.20646	4.80727	5.53679	4.42336	4.62713	7.22163	6.206	4.94373	5.17014	4.42556	4.62713	7.13338	6.26723	4.96117	5.19966	4.37242	4.62713	5.70385	4.60965	6.01419	5.9567	4.34378	5.62792	6.00276	4.52177	5.77516
BobWhite_c11397_231	2B	1.00503	6.97191	2.31813	6.67318	5.04302	6.79925	1.78464	6.32798	5.48638	6.88117	1.97266	6.78363	5.65916	4.92306	8.5285	6.91577	6.73689	6.95164	2.84783	4.94907	8.51589	6.87984	7.06191	7.06683	2.84783	4.99604	8.56818	6.96797	7.04316	7.08095	2.84783	4.46356	3.86061	5.82823	4.61615	3.76073	5.67848	4.61405	3.83868	5.87803
Excalibur_c17250_104	2B	1.00505	6.97191	2.31813	6.67318	5.04302	6.79925	1.78464	6.32798	5.48638	6.88117	1.97266	6.78363	5.65916	4.92306	8.5285	6.91577	6.73689	6.95164	2.84783	4.94907	8.51589	6.87984	7.06191	7.06683	2.84783	4.99604	8.56818	6.96797	7.04316	7.08095	2.84783	4.46356	3.86061	5.82823	4.61615	3.76073	5.67848	4.61405	3.83868	5.87803
Kukri_c19266_779	2B	2.52799	6.9311	2.30504	6.63355	5.06636	6.75846	1.77713	6.29416	5.50729	6.84045	1.96763	6.74853	5.68189	4.9258	8.51904	6.93086	6.74483	6.95318	2.85673	4.95029	8.50125	6.89429	7.06997	7.06962	2.85673	4.99708	8.55568	6.98235	7.05166	7.08403	2.85673	4.47579	3.86754	5.85552	4.63025	3.76743	5.70411	4.62788	3.84524	5.90453
tplb0054d13_2445	2B	3.03054	6.90124	2.29397	6.61401	5.06442	6.72986	1.7743	6.2816	5.50779	6.81126	1.96553	6.73418	5.68289	4.92702	8.51678	6.93671	6.74608	6.95368	2.85927	4.95086	8.49705	6.89981	7.071	7.07038	2.85927	4.9976	8.55228	6.98788	7.05298	7.08493	2.85927	4.47983	3.86973	5.86458	4.63493	3.76956	5.71264	4.63246	3.84733	5.91335
BobWhite_c12144_216	2B	3.53303	6.89681	2.28562	6.59976	5.07535	6.72445	1.76479	6.26759	5.51682	6.80599	1.95607	6.71945	5.69305	4.92775	8.52461	6.94375	6.74407	6.9348	2.84298	4.95074	8.50262	6.90681	7.06943	7.05273	2.84298	4.99733	8.55818	6.99468	7.05167	7.06762	2.84298	4.48348	3.87167	5.86534	4.63905	3.77155	5.71049	4.63647	3.84925	5.91208
BS00031118_51	2B	5.04058	6.77522	2.29416	6.55835	5.1311	6.58653	1.81499	6.23747	5.57741	6.66601	2.01593	6.68163	5.76027	4.92654	8.47616	6.93054	6.73452	6.95957	2.86991	4.94663	8.45318	6.88964	7.06007	7.07509	2.86991	4.99364	8.51023	6.97759	7.0422	7.08968	2.86991	4.50063	3.88367	5.9101	4.65789	3.78437	5.75698	4.655	3.86167	5.95908
RAC875_c34512_493	2B	5.54309	6.79899	2.33232	6.56935	5.12184	6.60699	1.82976	6.23199	5.56546	6.68731	2.03513	6.67924	5.74656	4.92494	8.48008	6.94237	6.72504	6.9598	2.87184	4.94455	8.45507	6.89948	7.05372	7.07456	2.87184	4.99197	8.51307	6.98766	7.03779	7.08959	2.87184	4.50529	3.88838	5.9197	4.66313	3.78856	5.76502	4.66015	3.86571	5.96732
Ra_c5718_1142	2B	6.04561	6.75776	2.31999	6.54948	5.13075	6.56893	1.83191	6.22098	5.57729	6.64916	2.03776	6.66669	5.75873	4.91187	8.44615	6.91591	6.72383	6.94657	2.87262	4.93196	8.42455	6.87633	7.05428	7.06444	2.87262	4.97913	8.48131	6.96412	7.03601	7.07892	2.87262	4.51729	3.89602	5.92856	4.67573	3.79617	5.77482	4.6726	3.87296	5.97706
Kukri_rep_c108293_98	2B	7.55318	6.72205	2.42175	6.70349	5.30651	6.57971	1.90912	6.29778	5.65957	6.65868	2.12409	6.76107	5.86303	5.1288	8.62474	7.18637	6.64138	6.91749	2.88791	5.14244	8.60775	7.15207	6.95479	7.03878	2.88791	5.18946	8.66946	7.24718	6.9361	7.05444	2.88791	4.22232	3.6031	5.92742	4.36528	3.49416	5.76396	4.36309	3.57808	5.96981
Kukri_rep_c97239_133	2B	7.55319	6.72206	2.42175	6.70349	5.30651	6.57972	1.90912	6.29778	5.65957	6.65869	2.12409	6.76107	5.86303	5.1288	8.62474	7.18638	6.64138	6.91749	2.88791	5.14244	8.60775	7.15207	6.95479	7.03878	2.88791	5.18946	8.66946	7.24719	6.9361	7.05444	2.88791	4.22232	3.6031	5.92742	4.36528	3.49416	5.76396	4.36309	3.57808	5.96981
Excalibur_c17250_751	2B	8.05568	6.78281	2.44901	6.74746	5.3986	6.6446	1.91278	6.30769	5.71716	6.72348	2.12941	6.77405	5.92901	5.24673	8.7576	7.3162	6.55509	6.88114	2.88492	5.25748	8.73916	7.28887	6.85148	7.003	2.88492	5.30386	8.80271	7.38701	6.84048	7.02175	2.88492	4.13485	3.5049	5.9105	4.27103	3.39299	5.74723	4.26908	3.48011	5.95428
Excalibur_c39493_251	2B	8.5582	6.84705	2.49338	6.79268	5.49513	6.71382	1.93707	6.31814	5.78282	6.79208	2.15691	6.78942	6.0004	5.33642	8.80334	7.41812	6.47953	6.93555	2.91606	5.33997	8.77893	7.38986	6.75592	7.05317	2.91606	5.38671	8.84776	7.49052	6.75256	7.07424	2.91606	4.04815	3.40841	5.91772	4.17747	3.29407	5.75706	4.17592	3.38433	5.96526
RAC875_c27611_467	2B	10.5837	7.19399	2.85781	7.89699	5.94851	7.02017	2.06512	6.99162	6.00083	7.10316	2.28963	7.53964	6.2541	5.54573	9.47762	7.66681	6.51302	7.22638	3.82254	5.53427	9.4293	7.61715	6.83025	7.35613	3.82254	5.57868	9.52114	7.72853	6.83816	7.39128	3.82254	3.86214	3.20158	5.50569	3.91603	3.08234	5.22213	3.91752	3.18944	5.44677
RAC875_c5577_1682	2B	11.0862	7.30396	2.82597	8.032	5.86655	7.11767	2.03308	7.07761	5.92645	7.19912	2.25394	7.62788	6.18228	5.53547	9.45647	7.70502	6.41102	7.32043	3.91556	5.52116	9.39534	7.61219	6.69471	7.44031	3.91556	5.56387	9.49197	7.72265	6.73779	7.47867	3.91556	3.88126	3.28356	5.54202	3.92475	3.15978	5.23826	3.92705	3.26879	5.46488
IACX8446	2B	11.0862	7.30407	2.82597	8.03201	5.86657	7.11777	2.03308	7.07761	5.92647	7.19922	2.25394	7.62788	6.18229	5.53546	9.45646	7.70501	6.41102	7.32045	3.91558	5.52114	9.39533	7.61218	6.69471	7.44033	3.91558	5.56386	9.49196	7.72264	6.73779	7.47868	3.91558	3.88127	3.28356	5.54203	3.92475	3.15978	5.23827	3.92706	3.26879	5.46489
BS00046538_51	2B	12.0963	7.61829	2.88201	8.13087	6.18012	7.39281	2.07855	7.15921	6.22308	7.47704	2.31134	7.71283	6.4951	5.36533	9.03094	7.51968	6.18138	7.2016	3.57533	5.38573	8.9358	7.43523	6.43457	7.33737	3.57533	5.42933	9.04339	7.54467	6.4884	7.3805	3.57533	4.01139	3.38491	5.50448	4.05759	3.24771	5.14483	4.06255	3.34932	5.36846
BS00084668_51	2B	12.0963	7.61829	2.88202	8.13087	6.18013	7.39282	2.07857	7.15921	6.2231	7.47704	2.31136	7.71283	6.49512	5.36533	9.03094	7.51968	6.18138	7.2016	3.57533	5.38573	8.93579	7.43523	6.43456	7.33737	3.57533	5.42932	9.04339	7.54466	6.4884	7.3805	3.57533	4.01139	3.38491	5.50448	4.05759	3.24771	5.14483	4.06255	3.34932	5.36845
BobWhite_c7145_355	2B	13.6193	7.07232	2.9665	8.37526	6.70783	6.68885	2.14043	7.24555	6.70179	6.76309	2.36497	7.81306	6.97703	5.0266	8.77828	7.60815	5.87108	6.95415	2.93262	5.06587	8.68365	7.55495	6.04161	7.05524	2.93262	5.1133	8.78589	7.65981	6.11109	7.10515	2.93262	4.15726	3.8559	5.65044	4.20501	3.72286	5.24133	4.2302	3.81345	5.45677
Kukri_c22513_1780	2B	14.6294	6.13607	2.74873	7.95545	6.50008	5.81329	1.9525	6.67871	6.44318	5.87745	2.19141	7.29806	6.72451	5.02334	7.81861	6.76763	5.14942	6.41933	2.97675	4.95969	7.62876	6.5689	5.03183	6.33056	2.97675	5.01443	7.77205	6.67024	5.14102	6.39583	2.97675	4.10873	3.99448	5.87442	4.12737	3.80638	5.42397	4.15404	3.89194	5.63566
Kukri_c40204_617	2B	14.6294	6.13606	2.74873	7.95544	6.50007	5.81329	1.9525	6.6787	6.44317	5.87744	2.19141	7.29805	6.72451	5.02334	7.8186	6.76763	5.14942	6.41932	2.97675	4.95969	7.62875	6.56889	5.03182	6.33056	2.97675	5.01443	7.77204	6.67024	5.14101	6.39582	2.97675	4.10872	3.99448	5.87442	4.12737	3.80638	5.42397	4.15404	3.89194	5.63566
wsnp_Ra_c1660_3275687	2B	15.6345	6.09347	2.68156	7.78318	6.38	5.77906	1.94813	6.6527	6.31751	5.83963	2.18848	7.26067	6.60554	5.07438	7.86287	6.75882	4.97423	6.37346	2.90669	5.02182	7.67762	6.56087	4.94043	6.30012	2.90669	5.07602	7.81867	6.65806	5.04503	6.36547	2.90669	3.99825	3.90098	5.81803	4.0278	3.74384	5.4066	4.05568	3.83126	5.61509
Kukri_c1175_1577	2B	15.6345	6.09348	2.68159	7.78318	6.37997	5.77907	1.94816	6.65271	6.31748	5.83964	2.18851	7.26068	6.60551	5.07451	7.8629	6.75883	4.97405	6.3734	2.90665	5.02197	7.67765	6.56089	4.94028	6.30007	2.90665	5.07618	7.81869	6.65807	5.04487	6.36542	2.90665	3.99824	3.90078	5.81795	4.02779	3.74368	5.40655	4.05567	3.8311	5.61503
BobWhite_c45060_188	2B	17.6756	6.17641	2.77043	7.88753	6.22057	5.81796	1.98318	6.57606	6.10075	5.87732	2.21581	7.20573	6.39656	4.94808	8.08663	7.05538	5.03872	6.53283	3.00944	4.92458	7.90326	6.86622	4.98471	6.46189	3.00944	4.97356	8.04546	6.96694	5.10588	6.53677	3.00944	3.82231	3.79761	5.95269	3.80943	3.62763	5.49099	3.83983	3.71703	5.70072
RAC875_c6538_123	2B	17.6756	6.17641	2.77043	7.88754	6.22057	5.81796	1.98318	6.57606	6.10075	5.87732	2.21582	7.20572	6.39656	4.94808	8.08663	7.05538	5.03872	6.53283	3.00944	4.92458	7.90326	6.86622	4.98471	6.46189	3.00944	4.97356	8.04546	6.96694	5.10588	6.53677	3.00944	3.82231	3.79761	5.95269	3.80943	3.62763	5.49099	3.83982	3.71703	5.70073
Excalibur_rep_c109101_115	2B	18.6806	6.19107	2.85588	7.89265	6.20345	5.80989	2.05578	6.5457	6.11647	5.86772	2.28534	7.18068	6.40589	4.92498	8.13229	7.08665	5.05659	6.5579	3.01806	4.91176	7.95285	6.90017	5.01496	6.49078	3.01806	4.96177	8.09387	7.00074	5.13865	6.56764	3.01806	3.73331	3.7903	6.02554	3.70749	3.61802	5.55965	3.73797	3.70796	5.76906
BS00022126_51	2B	19.1831	6.13524	2.94964	7.91649	6.21532	5.75552	2.13808	6.55887	6.1274	5.8119	2.36942	7.19713	6.41864	4.90502	8.15125	7.10039	5.07067	6.56839	3.0248	4.8963	7.97391	6.9151	5.03294	6.50247	3.0248	4.94682	8.11429	7.01536	5.15772	6.5802	3.0248	3.67654	3.84481	6.16578	3.64377	3.65816	5.68672	3.67364	3.74884	5.89785
Excalibur_c4748_360	2B	21.2086	5.36573	3.41666	8.79845	5.91186	4.97955	2.61661	7.37888	5.82569	5.03413	2.88129	8.09282	6.15004	4.49382	9.04542	7.17299	5.50333	7.92598	4.17169	4.4367	8.90946	7.07253	5.67253	7.98555	4.17169	4.50688	9.03054	7.16812	5.77222	8.05004	4.17169	3.73433	4.37915	6.63085	3.66842	4.13239	6.19854	3.69557	4.22084	6.39815
Kukri_c16758_443	2B	22.2136	5.29443	3.5834	8.90456	5.94167	4.91298	2.73427	7.4382	5.83745	4.96519	3.00071	8.15043	6.16174	4.45235	9.05712	7.18008	5.51946	7.91635	4.19197	4.4045	8.9248	7.08172	5.69153	7.97808	4.19197	4.47552	9.04467	7.17594	5.79197	8.04288	4.19197	3.70363	4.39014	6.67665	3.62937	4.13423	6.23015	3.65536	4.22305	6.43341
BS00034887_51	2B	25.3074	5.22563	4.05755	9.34698	5.86513	4.83517	3.06353	7.7387	5.67344	4.87897	3.3084	8.45362	6.00035	4.33105	8.84594	7.00746	5.49723	7.50217	4.01503	4.30195	8.72427	6.92024	5.66676	7.55079	4.01503	4.37278	8.83625	7.01152	5.75449	7.60918	4.01503	3.93724	4.46798	6.80462	3.85915	4.19812	6.27053	3.88105	4.28823	6.49399
Excalibur_c14396_1629	2B	27.82	5.28158	4.25083	9.19766	5.98548	4.89548	3.18548	7.418	5.81763	4.93248	3.40876	8.14672	6.1503	4.19407	8.66718	6.89787	5.49106	7.09309	3.84377	4.17504	8.54425	6.81482	5.64879	7.1288	3.84377	4.2445	8.65328	6.90399	5.71539	7.17427	3.84377	4.09602	4.32974	6.70311	4.0247	4.01955	6.08244	4.04762	4.11171	6.32353
Kukri_c148_1484	2B	28.825	5.29972	4.03792	9.01272	5.74754	4.90999	2.85677	7.09925	5.54122	4.9537	3.0705	7.8294	5.87	4.11962	8.59747	6.84516	5.52156	7.04798	3.8425	4.10132	8.47343	6.75658	5.66954	7.07618	3.8425	4.16951	8.58263	6.84692	5.72974	7.11692	3.8425	4.05814	4.25708	6.73297	3.98688	3.93816	6.09429	4.0105	4.02805	6.33952
BobWhite_c1149_539	2B	29.8351	5.43776	4.06231	8.94389	5.71071	5.02208	2.85136	7.04392	5.50202	5.0712	3.06483	7.77206	5.83194	4.05719	8.65917	6.85828	5.57419	7.04048	3.85189	4.04197	8.53819	6.7698	5.71214	7.06366	3.85189	4.10973	8.64742	6.86259	5.76957	7.10076	3.85189	4.00065	4.22502	6.77761	3.93747	3.91172	6.1343	3.96282	4.00412	6.38301
RAC875_c84991_116	2B	29.8351	5.43777	4.06231	8.94389	5.71071	5.02208	2.85136	7.04392	5.50201	5.0712	3.06483	7.77206	5.83194	4.05719	8.65917	6.85828	5.57419	7.04048	3.85189	4.04197	8.53819	6.7698	5.71214	7.06366	3.85189	4.10973	8.64742	6.86259	5.76957	7.10076	3.85189	4.00065	4.22502	6.77761	3.93747	3.91172	6.1343	3.96282	4.00412	6.38301
BS00061979_51	2B	31.8554	5.57584	3.8082	8.65952	5.65166	5.13342	2.58235	6.86385	5.49694	5.19829	2.81294	7.59015	5.82884	3.79036	7.04391	5.86569	5.64576	6.7014	3.74663	3.76881	6.9214	5.72174	5.80712	6.71223	3.74663	3.82364	7.01158	5.80262	5.80839	6.72571	3.74663	3.81443	4.00405	6.664	3.76556	3.69409	6.01099	3.79505	3.79524	6.26876
BS00077642_51	2B	31.8554	5.57584	3.8082	8.65952	5.65166	5.13342	2.58235	6.86384	5.49694	5.19829	2.81294	7.59015	5.82884	3.79036	7.04391	5.86569	5.64576	6.7014	3.74663	3.76881	6.9214	5.72174	5.80712	6.71223	3.74663	3.82364	7.01158	5.80262	5.80839	6.72571	3.74663	3.81443	4.00405	6.664	3.76556	3.69409	6.01099	3.79505	3.79524	6.26876
Excalibur_rep_c101263_892	2B	32.3579	5.55592	3.82178	8.66701	5.59818	5.12718	2.57497	6.80561	5.4503	5.18508	2.80856	7.54645	5.78559	3.85337	7.27134	6.00868	6.01861	7.08843	4.15729	3.83202	7.14686	5.85607	6.20001	7.10532	4.15729	3.90052	7.24636	5.93884	6.24277	7.13802	4.15729	3.78047	4.03223	6.71314	3.73468	3.72626	6.0455	3.76399	3.82569	6.30354
wsnp_Ex_c3685_6723631	2B	32.358	5.5562	3.82173	8.66697	5.59817	5.12745	2.57495	6.80557	5.4503	5.18535	2.80853	7.54642	5.78559	3.85338	7.27135	6.00869	6.01863	7.08846	4.15732	3.83203	7.14687	5.85608	6.20003	7.10535	4.15732	3.90053	7.24638	5.93885	6.2428	7.13805	4.15732	3.78046	4.03223	6.71314	3.73467	3.72626	6.0455	3.76398	3.82569	6.30355
Excalibur_c41459_380	2B	33.3681	5.2071	3.68388	8.53904	5.73968	4.82728	2.41535	6.57397	5.68686	4.88061	2.63427	7.32168	6.00676	4.27552	7.64123	6.55673	6.0157	8.09311	4.82813	4.26526	7.48319	6.39133	6.01902	8.06446	4.82813	4.35573	7.60013	6.48579	6.09034	8.11707	4.82813	3.51526	3.9796	6.55268	3.45969	3.66899	5.91843	3.48441	3.76286	6.17305
BobWhite_c930_401	2B	33.3681	5.20709	3.68388	8.53903	5.73968	4.82727	2.41535	6.57397	5.68686	4.8806	2.63428	7.32167	6.00676	4.27552	7.64124	6.55673	6.0157	8.09312	4.82814	4.26526	7.4832	6.39133	6.01901	8.06447	4.82814	4.35573	7.60013	6.4858	6.09033	8.11708	4.82814	3.51525	3.97959	6.55268	3.45968	3.66899	5.91843	3.4844	3.76285	6.17305
BS00070050_51	2B	34.3782	4.67147	3.45896	7.79946	5.58593	4.30393	2.31612	5.976	5.75061	4.36053	2.54995	6.72466	6.04815	4.91991	6.41732	5.55674	5.14443	7.32069	4.64214	4.95957	6.32795	5.46761	5.14395	7.27761	4.64214	5.06579	6.3949	5.54172	5.13865	7.30246	4.64214	3.44245	3.86412	6.70974	3.44723	3.63114	6.13973	3.48445	3.74476	6.40324
BS00070051_51	2B	34.3782	4.67147	3.45896	7.79946	5.58593	4.30392	2.31612	5.976	5.75061	4.36053	2.54995	6.72466	6.04816	4.91991	6.41732	5.55674	5.14444	7.32069	4.64214	4.95957	6.32795	5.46761	5.14395	7.27761	4.64214	5.06579	6.3949	5.54172	5.13865	7.30246	4.64214	3.44245	3.86412	6.70975	3.44723	3.63114	6.13974	3.48445	3.74476	6.40324
Kukri_c63748_1453	2B	34.8807	4.92489	3.5051	7.906	6.25633	4.54039	2.57407	6.1563	6.52002	4.60291	2.78951	6.84945	6.81282	6.22615	7.05958	6.53266	5.71054	8.13829	4.84216	6.04648	6.93502	6.40959	5.5383	8.07397	4.84216	6.13678	7.00183	6.47918	5.47825	8.07778	4.84216	3.42626	3.82348	6.73603	3.44015	3.60452	6.15261	3.47762	3.71998	6.41824
wsnp_Ex_c19371_28311667	2B	35.3832	4.84317	3.5113	7.8968	6.37086	4.46304	2.59427	6.15489	6.60439	4.5277	2.8183	6.85936	6.89791	6.24871	7.08398	6.61883	5.72898	8.04174	4.7876	6.08624	6.97283	6.50539	5.55945	7.97887	4.7876	6.17409	7.03378	6.57591	5.49713	7.98027	4.7876	3.42168	3.79632	6.73263	3.44388	3.59075	6.13599	3.48108	3.70752	6.40338
BS00070900_51	2B	37.4035	4.51011	3.49682	7.94148	6.78612	4.14055	2.59961	6.21084	6.88529	4.21172	2.85502	6.971	7.18782	6.21652	7.0118	6.92435	5.83582	7.96119	4.88218	6.07733	6.91787	6.8065	5.69417	7.91061	4.88218	6.16246	6.97426	6.88472	5.63464	7.91599	4.88218	3.52413	3.76024	6.82379	3.57337	3.59528	6.15719	3.60679	3.71627	6.43366
BS00099652_51	2B	37.906	4.64924	3.43787	7.94002	6.94421	4.25223	2.4996	6.19763	6.94377	4.31847	2.75438	6.98387	7.2573	6.3279	6.99087	6.95566	5.84571	7.72661	4.77993	6.19499	6.90208	6.83819	5.61791	7.67137	4.77993	6.27523	6.95369	6.91458	5.53884	7.67121	4.77993	3.51401	3.75965	6.84402	3.56262	3.59174	6.16315	3.59636	3.71373	6.44134
tplb0058j01_762	2B	39.9161	4.29727	3.39865	7.77802	6.98408	3.9352	2.55342	6.14324	6.92986	4.01722	2.83913	6.98258	7.25037	6.00261	6.90023	6.60048	5.49534	6.87277	4.20408	5.99871	6.88935	6.52975	5.28273	6.78738	4.20408	6.04932	6.8986	6.59436	5.18402	6.75977	4.20408	3.36807	3.72293	6.6373	3.41109	3.54479	5.9261	3.44503	3.66787	6.20216
IAAV5802	2B	39.9161	4.29727	3.39865	7.77802	6.98408	3.9352	2.55342	6.14324	6.92986	4.01722	2.83913	6.98258	7.25037	6.00261	6.90023	6.60048	5.49534	6.87276	4.20408	5.9987	6.88935	6.52975	5.28273	6.78737	4.20408	6.04931	6.89859	6.59436	5.18402	6.75977	4.20408	3.36807	3.72293	6.6373	3.41109	3.54479	5.9261	3.44503	3.66786	6.20216
BS00038498_51	2B	39.9161	4.29727	3.39865	7.77802	6.98408	3.9352	2.55342	6.14324	6.92986	4.01722	2.83913	6.98258	7.25037	6.00261	6.90023	6.60048	5.49534	6.87276	4.20408	5.9987	6.88935	6.52975	5.28273	6.78737	4.20408	6.04931	6.89859	6.59435	5.18402	6.75977	4.20408	3.36807	3.72293	6.6373	3.41109	3.54479	5.9261	3.44503	3.66786	6.20216
BS00022059_51	2B	40.4186	4.2702	3.43759	7.82947	6.99345	3.90068	2.5712	6.18725	6.91714	3.98341	2.85445	7.03665	7.24654	6.06548	6.89521	6.60448	5.52241	6.88285	4.25813	6.06239	6.88544	6.53432	5.3156	6.79944	4.25813	6.11276	6.89461	6.59994	5.21898	6.77281	4.25813	3.35664	3.73921	6.69343	3.39869	3.55142	5.95985	3.43307	3.67558	6.2389
BS00053520_51	2B	40.4186	4.2702	3.43759	7.82947	6.99345	3.90068	2.5712	6.18725	6.91714	3.98341	2.85445	7.03665	7.24654	6.06548	6.89521	6.60448	5.52241	6.88285	4.25814	6.0624	6.88544	6.53432	5.3156	6.79944	4.25814	6.11276	6.89461	6.59994	5.21898	6.77281	4.25814	3.35664	3.73921	6.69343	3.39869	3.55142	5.95985	3.43307	3.67558	6.2389
RFL_Contig1863_250	2B	48.3918	4.25415	4.94216	7.90065	7.63766	3.72073	3.84671	6.36797	7.09703	3.82169	4.09432	7.33857	7.48951	6.45116	6.68734	7.07935	6.04768	7.65486	5.47827	6.4162	6.70237	7.02852	5.98083	7.64918	5.47827	6.44055	6.70956	7.11278	5.91758	7.6233	5.47827	2.60311	3.26229	6.39123	2.56688	2.98593	5.55217	2.59337	3.09545	5.81313
RAC875_rep_c106596_127	2B	49.8994	4.17198	5.1072	7.74951	7.57498	3.60333	3.96022	6.2608	6.99633	3.71115	4.22934	7.25146	7.3941	6.36382	6.56335	7.0618	6.02569	7.53505	5.50536	6.34063	6.5895	7.01562	5.98013	7.53916	5.50536	6.36184	6.59278	7.10076	5.92334	7.51422	5.50536	2.57959	3.18879	6.27574	2.53206	2.91592	5.44801	2.55725	3.02365	5.70157
BobWhite_c30520_323	2B	51.4224	3.82584	5.38957	7.07958	7.35753	3.2673	4.12402	5.63827	6.66289	3.38085	4.40169	6.64929	7.04573	5.69359	6.30814	7.22735	5.39066	6.85233	4.69356	5.70729	6.27849	7.18768	5.31625	6.81009	4.69356	5.7088	6.28002	7.28535	5.18987	6.75447	4.69356	2.34105	2.92636	5.84191	2.25775	2.6216	4.89822	2.27596	2.73542	5.16453
BS00049914_51	2B	51.4224	3.82583	5.38959	7.07954	7.35749	3.26729	4.12404	5.63824	6.66285	3.38085	4.4017	6.64926	7.0457	5.69352	6.30813	7.22742	5.39061	6.85229	4.69355	5.70725	6.27847	7.18775	5.3162	6.81004	4.69355	5.70876	6.28001	7.28542	5.18981	6.75442	4.69355	2.34101	2.92632	5.84187	2.2577	2.62157	4.89817	2.27592	2.73539	5.16448
Kukri_c74521_181	2B	51.4224	3.82582	5.38973	7.07928	7.35729	3.26728	4.12415	5.63808	6.66264	3.38083	4.40181	6.64909	7.04549	5.69315	6.30805	7.22785	5.39029	6.85202	4.69352	5.70702	6.27839	7.18818	5.31586	6.80975	4.69352	5.70853	6.27992	7.28585	5.18949	6.75414	4.69352	2.34074	2.92609	5.84157	2.25743	2.62139	4.89791	2.27564	2.73521	5.16422
IACX5750	2B	51.4224	3.82582	5.38976	7.07924	7.35725	3.26728	4.12417	5.63806	6.6626	3.38083	4.40182	6.64907	7.04545	5.69309	6.30803	7.22792	5.39023	6.85198	4.69351	5.70698	6.27837	7.18826	5.3158	6.8097	4.69351	5.70849	6.2799	7.28592	5.18943	6.75409	4.69351	2.34069	2.92606	5.84152	2.25738	2.62136	4.89786	2.27559	2.73518	5.16418
Excalibur_c46590_363	2B	51.4225	3.82582	5.38981	7.07915	7.35719	3.26727	4.12421	5.638	6.66253	3.38083	4.40186	6.64901	7.04539	5.69297	6.30801	7.22807	5.39012	6.85189	4.6935	5.7069	6.27834	7.1884	5.31569	6.80961	4.6935	5.70842	6.27987	7.28606	5.18932	6.75399	4.6935	2.3406	2.92598	5.84142	2.25729	2.62129	4.89778	2.2755	2.73512	5.16409
RAC875_rep_c106566_197	2B	57.7516	3.44916	4.99803	5.80237	7.24352	2.75971	3.85328	4.89305	6.71908	2.87813	4.16304	5.80621	7.05149	4.45919	5.72685	7.60028	5.45931	6.46523	4.32348	4.53737	5.75696	7.6091	5.62563	6.55516	4.32348	4.54854	5.73223	7.69681	5.51705	6.50789	4.32348	2.19377	2.931	5.07648	2.06474	2.63088	4.15769	2.07144	2.72847	4.43125
wsnp_Ku_c2486_4751761	2B	57.7516	3.44916	4.99803	5.80237	7.24351	2.75971	3.85328	4.89304	6.71908	2.87813	4.16304	5.80621	7.05149	4.45919	5.72685	7.60028	5.45931	6.46523	4.32348	4.53737	5.75696	7.6091	5.62564	6.55516	4.32348	4.54853	5.73223	7.69681	5.51705	6.50789	4.32348	2.19377	2.931	5.07648	2.06474	2.63088	4.15769	2.07144	2.72847	4.43124
Kukri_c53810_137	2B	66.0194	2.82491	5.61269	5.22842	6.11076	2.2035	4.30223	4.40205	5.68835	2.29656	4.69085	5.40252	5.96822	3.07999	5.12516	7.27047	5.61129	6.6062	3.43825	3.13777	5.14701	7.31404	5.78978	6.73141	3.43825	3.15371	5.11506	7.39136	5.79294	6.71417	3.43825	2.32487	3.20842	4.87115	2.19276	2.8032	3.99932	2.18869	2.88504	4.2547
RFL_Contig5031_526	2B	66.522	2.78466	5.57175	5.11855	6.12276	2.18157	4.25668	4.26729	5.70249	2.27363	4.63585	5.274	5.98285	3.03233	5.05092	7.24062	5.59112	6.55381	3.35844	3.09742	5.05288	7.25643	5.75105	6.6704	3.35844	3.11738	5.02438	7.32762	5.75587	6.65182	3.35844	2.28636	3.18278	4.81795	2.1606	2.82344	3.95872	2.15899	2.90991	4.21538
IACX8278	2B	67.5321	2.73723	5.61434	5.04031	6.09883	2.15676	4.29118	4.20215	5.683	2.24365	4.66872	5.20175	5.95449	2.93255	4.97299	7.11386	5.55654	6.51463	3.34321	2.99658	4.98229	7.13148	5.69849	6.62468	3.34321	3.01715	4.94993	7.20056	5.70711	6.60641	3.34321	2.29492	3.13797	4.76338	2.17183	2.79426	3.91969	2.16951	2.88054	4.17417
BobWhite_c2988_493	2B	72.6404	2.73392	5.70024	4.77629	6.14264	2.26861	4.05473	4.0783	5.55938	2.32846	4.42635	5.0421	5.87117	2.39897	4.43866	6.46728	6.22421	6.10014	3.47837	2.35277	4.45856	6.44159	6.15526	6.09747	3.47837	2.36401	4.40752	6.47196	6.20988	6.06586	3.47837	1.9951	3.05709	4.74697	1.89846	2.77977	4.08461	1.89626	2.86693	4.30781
BobWhite_c2988_2161	2B	72.6404	2.73392	5.70024	4.77629	6.14264	2.26861	4.05473	4.0783	5.55938	2.32846	4.42635	5.0421	5.87117	2.39897	4.43866	6.46728	6.22421	6.10014	3.47837	2.35277	4.45856	6.44158	6.15526	6.09746	3.47837	2.36401	4.40752	6.47196	6.20988	6.06586	3.47837	1.9951	3.05709	4.74697	1.89846	2.77977	4.08461	1.89626	2.86693	4.30781
BobWhite_c2988_421	2B	73.1429	2.75431	5.70564	4.77028	6.12806	2.29009	4.03412	4.07468	5.52722	2.35026	4.40498	5.03625	5.84375	2.38965	4.43598	6.43058	6.28729	6.02713	3.47046	2.33806	4.4582	6.40227	6.19819	6.01668	3.47046	2.34863	4.40584	6.42918	6.25486	5.9847	3.47046	1.99579	3.07283	4.79002	1.90381	2.80525	4.13641	1.90174	2.89203	4.35538
wsnp_Ra_c19083_28215239	2B	73.6454	2.87203	5.82815	4.81095	6.27719	2.38337	4.08444	4.04039	5.63102	2.45865	4.45331	5.0332	5.94113	2.38117	4.43375	6.38954	6.34966	5.95719	3.46218	2.32471	4.45835	6.35859	6.24092	5.93981	3.46218	2.33463	4.40474	6.3821	6.29956	5.90747	3.46218	1.99966	3.09248	4.835	1.91239	2.83359	4.18978	1.91042	2.91979	4.40457
wsnp_Ex_rep_c72527_70882805	2B	74.6504	3.24468	5.62219	5.17849	5.4956	2.77132	3.74182	4.42526	4.84871	2.85845	4.15129	5.40786	5.16412	3.03439	4.68514	7.3655	7.24646	7.76868	4.81552	2.89735	4.55017	7.15223	7.03394	7.74086	4.81552	2.91193	4.54663	7.17339	7.10651	7.70049	4.81552	2.7768	3.76719	5.47162	2.6838	3.41082	4.78898	2.67626	3.4501	4.97917
wsnp_Ex_c14711_22789762	2B	75.153	3.28113	5.62474	5.0833	5.45121	2.82052	3.74713	4.2957	4.82842	2.91071	4.15977	5.28778	5.14902	2.97089	4.72497	7.33659	7.40123	7.7461	4.89548	2.82289	4.59353	7.12363	7.14265	7.71562	4.89548	2.84413	4.59296	7.14442	7.21744	7.67661	4.89548	2.81313	3.89289	5.49992	2.72728	3.51284	4.81339	2.7214	3.54755	4.99732
wsnp_Ex_c1962_3697351	2B	76.1631	3.17553	5.69205	4.55865	5.52796	2.75016	3.88847	3.73532	4.97273	2.84979	4.29149	4.75982	5.30571	2.8582	4.74462	7.27534	7.60556	7.6402	5.05229	2.68861	4.62662	7.06447	7.29327	7.621	5.05229	2.72417	4.63348	7.08556	7.37894	7.58992	5.05229	2.95038	4.10819	5.58619	2.87873	3.68169	4.89879	2.87588	3.70916	5.07117
wsnp_Ex_c1962_3696626	2B	76.1631	3.17553	5.69205	4.55865	5.52796	2.75016	3.88847	3.73532	4.97273	2.84979	4.29149	4.75982	5.30571	2.8582	4.74462	7.27534	7.60556	7.6402	5.05229	2.68861	4.62662	7.06447	7.29327	7.621	5.05229	2.72417	4.63348	7.08557	7.37894	7.58992	5.05229	2.95038	4.10819	5.5862	2.87873	3.68169	4.89879	2.87588	3.70916	5.07117
wsnp_Ex_c1962_3696265	2B	76.1631	3.17553	5.69205	4.55865	5.52796	2.75016	3.88848	3.73532	4.97273	2.84979	4.29149	4.75982	5.30572	2.8582	4.74462	7.27534	7.60556	7.6402	5.0523	2.68861	4.62662	7.06448	7.29327	7.621	5.0523	2.72417	4.63348	7.08557	7.37894	7.58992	5.0523	2.95038	4.10819	5.5862	2.87873	3.6817	4.89879	2.87588	3.70916	5.07117
Excalibur_c100910_239	2B	77.1732	3.32627	5.87693	4.70638	5.73712	2.90797	4.10055	3.71621	5.17621	3.01473	4.52149	4.7633	5.55246	2.65397	4.70459	7.34185	7.24824	7.39651	5.05501	2.50734	4.62482	7.13648	7.09723	7.43356	5.05501	2.55149	4.62965	7.16089	7.17405	7.40167	5.05501	3.06961	4.11507	5.58159	3.01732	3.69693	4.89654	3.02242	3.73811	5.08273
wsnp_Ku_c4962_8872507	2B	77.6757	3.39266	5.89468	4.81408	5.75209	2.97666	4.11864	3.73941	5.18884	3.08568	4.5545	4.80442	5.58192	2.58524	4.6747	7.36356	7.18036	7.36181	5.01661	2.45379	4.60811	7.16358	7.10807	7.42037	5.01661	2.49781	4.6104	7.18905	7.16857	7.38365	5.01661	3.13448	4.10428	5.56708	3.08843	3.68952	4.88073	3.09646	3.73751	5.07386
Tdurum_contig42153_1190	2B	78.6808	3.51795	5.86592	5.19973	5.92437	3.10643	4.03051	4.0313	5.4284	3.21981	4.50115	5.14979	5.85178	2.49663	4.5949	7.38575	7.15572	7.2798	4.93026	2.38815	4.56113	7.20534	7.2454	7.38496	4.93026	2.42842	4.55347	7.2329	7.26224	7.33718	4.93026	3.29973	4.11628	5.51377	3.26829	3.70457	4.83434	3.28066	3.76152	5.03661
BS00012081_51	2B	78.6808	3.51794	5.86591	5.19973	5.92437	3.10642	4.03051	4.0313	5.4284	3.21981	4.50115	5.14979	5.85178	2.49663	4.5949	7.38576	7.15573	7.2798	4.93026	2.38815	4.56113	7.20535	7.2454	7.38496	4.93026	2.42842	4.55347	7.2329	7.26224	7.33718	4.93026	3.29973	4.11628	5.51377	3.26829	3.70457	4.83434	3.28066	3.76152	5.03661
RAC875_c1755_971	2B	78.6808	3.51794	5.86591	5.19973	5.92437	3.10642	4.03051	4.03129	5.42839	3.2198	4.50115	5.14979	5.85177	2.49662	4.5949	7.38576	7.15573	7.2798	4.93026	2.38815	4.56113	7.20535	7.24541	7.38496	4.93026	2.42842	4.55347	7.2329	7.26225	7.33718	4.93026	3.29973	4.11628	5.51377	3.26829	3.70457	4.83434	3.28066	3.76152	5.03661
BS00055665_51	2B	79.1833	3.57833	5.84745	5.3127	5.83618	3.17039	3.99008	4.12907	5.35128	3.2653	4.46621	5.24817	5.77631	2.46868	4.6003	7.39904	7.18614	7.29573	4.94639	2.35411	4.57213	7.22253	7.28073	7.40378	4.94639	2.39263	4.56335	7.24954	7.29923	7.35622	4.94639	3.26219	4.05837	5.45884	3.23391	3.64819	4.79256	3.24657	3.70783	4.99402
Tdurum_contig42153_4175	2B	79.1833	3.57833	5.84745	5.3127	5.83618	3.17039	3.99008	4.12907	5.35128	3.2653	4.46621	5.24817	5.77631	2.46868	4.6003	7.39904	7.18614	7.29573	4.94639	2.35411	4.57213	7.22253	7.28073	7.40378	4.94639	2.39263	4.56335	7.24954	7.29923	7.35622	4.94639	3.26219	4.05837	5.45884	3.23391	3.64819	4.79256	3.24657	3.70783	4.99402
wsnp_Ex_c14711_22788263	2B	81.1985	3.80397	5.62974	6.04706	5.70988	3.3351	3.68287	4.73705	5.25643	3.44801	4.20982	5.90678	5.68986	2.43105	4.80727	7.5667	7.29174	7.37586	5.09777	2.26228	4.78228	7.37812	7.27819	7.46263	5.09777	2.28658	4.76945	7.39395	7.35417	7.42694	5.09777	3.24209	3.97022	5.35776	3.23205	3.59995	4.79719	3.25002	3.66652	4.99043
BobWhite_c6771_697	2B	81.701	3.85089	5.60565	5.95776	5.69594	3.36837	3.5973	4.56449	5.25157	3.48821	4.12202	5.74842	5.69032	2.39687	4.84938	7.5851	7.33232	7.37506	5.13675	2.22243	4.82484	7.39408	7.28408	7.45276	5.13675	2.24716	4.81101	7.40775	7.37328	7.41994	5.13675	3.25454	4.1543	5.58286	3.246	3.78697	5.03711	3.2638	3.85537	5.23197
BS00071995_51	2B	82.2035	4.35917	5.46108	5.8985	5.58986	3.91364	3.55361	4.51161	5.17788	4.03535	4.08244	5.68591	5.61413	2.37933	4.8842	7.52778	7.31947	7.18406	5.02392	2.1962	4.86709	7.33781	7.26215	7.26172	5.02392	2.21545	4.84924	7.34599	7.36053	7.23002	5.02392	3.24939	4.14979	5.54227	3.24646	3.77836	5.00616	3.2687	3.84863	5.19946
BobWhite_rep_c63363_160	2B	82.706	4.41082	5.43942	6.04116	5.61025	3.96537	3.54629	4.61369	5.19057	4.09068	4.07523	5.79319	5.62642	2.30142	4.9148	7.26965	7.37826	6.97733	4.98472	2.11953	4.88383	7.06256	7.23296	7.01764	4.98472	2.15511	4.8779	7.08857	7.36036	7.00582	4.98472	3.3132	4.23265	5.53521	3.30264	3.84967	5.00758	3.32424	3.91537	5.19594
Ex_c30524_109	2B	83.7111	4.44945	5.39168	6.14529	5.53677	4.00658	3.44379	4.66945	5.13053	4.13246	3.97579	5.84777	5.56452	2.18413	4.93912	7.04734	6.9138	6.78733	4.9973	2.00907	4.91737	6.84852	6.81764	6.85334	4.9973	2.05393	4.90699	6.87314	6.97385	6.85639	4.9973	3.51674	4.09773	5.5271	3.53338	3.74374	5.0015	3.55751	3.81098	5.17973
BobWhite_c5072_107	2B	85.2186	4.69615	5.32469	6.55141	5.45372	4.28086	3.35644	4.99755	5.04638	4.40373	3.88173	6.1794	5.47385	2.16067	4.87608	6.45939	7.00701	6.7774	5.07941	1.95939	4.85992	6.24006	6.84315	6.80341	5.07941	2.00267	4.84516	6.25585	7.01769	6.80541	5.07941	3.66503	4.03071	5.51189	3.69703	3.66619	5.01313	3.72648	3.72542	5.17832
BobWhite_rep_c51499_280	2B	85.2186	4.69616	5.32469	6.55142	5.45371	4.28086	3.35644	4.99756	5.04637	4.40373	3.88172	6.1794	5.47385	2.16067	4.87608	6.45938	7.00702	6.7774	5.07941	1.95939	4.85992	6.24005	6.84315	6.80341	5.07941	2.00267	4.84516	6.25583	7.01769	6.80541	5.07941	3.66504	4.03071	5.51189	3.69704	3.66619	5.01313	3.72648	3.72542	5.17832
BS00022950_51	2B	85.7211	4.77293	5.28491	6.66724	5.35092	4.36177	3.33343	5.11393	4.978	4.49244	3.85738	6.29626	5.39882	2.22451	5.39851	6.36067	7.0935	6.99658	5.04211	2.01941	5.3344	6.12512	6.90112	6.98439	5.04211	2.05896	5.33323	6.1362	7.07077	6.98016	5.04211	3.72486	4.00942	5.48513	3.76295	3.64555	4.99768	3.79431	3.70201	5.15895
Ku_c41677_924	2B	86.2236	4.9299	5.23177	7.09166	5.63441	4.51898	3.34574	5.49211	5.29694	4.6415	3.88891	6.67829	5.72679	2.22707	5.42527	6.09016	6.97773	6.61315	4.71281	2.04207	5.39523	5.89879	6.80372	6.60256	4.71281	2.07927	5.37759	5.90773	6.97585	6.5999	4.71281	4.19945	4.08269	5.65684	4.25982	3.6778	5.19551	4.28468	3.73963	5.36121
Excalibur_c21220_88	2B	86.7262	4.94205	5.25691	7.24544	5.62539	4.54641	3.37649	5.6344	5.27716	4.66626	3.92122	6.82272	5.70424	2.22762	5.36857	5.86333	6.86988	6.5847	4.69763	2.04537	5.33917	5.66829	6.72238	6.57324	4.69763	2.08292	5.32221	5.67725	6.8943	6.56799	4.69763	4.2519	4.05966	5.65174	4.31534	3.65492	5.19127	4.34059	3.71414	5.35516
Kukri_c29640_92	2B	87.2287	5.07097	5.46819	7.35854	5.56576	4.66944	3.57581	5.73057	5.21047	4.79145	4.13336	6.9209	5.63395	2.09936	5.09958	5.55495	6.44306	6.37623	4.55225	1.96099	5.09642	5.3829	6.37645	6.37405	4.55225	2.00471	5.06824	5.3974	6.5431	6.36801	4.55225	4.30302	3.97901	5.51766	4.35878	3.5736	5.03272	4.38322	3.63796	5.20329
Excalibur_c20050_748	2B	87.7312	4.96716	5.53224	7.46652	5.58132	4.58326	3.64529	5.81076	5.20828	4.70981	4.20724	6.99907	5.62897	2.1074	4.98487	5.40458	6.36298	6.29841	4.50566	1.96622	4.98941	5.23068	6.30315	6.29765	4.50566	2.01057	4.95835	5.24621	6.46998	6.29122	4.50566	4.38288	3.94895	5.53965	4.4472	3.54554	5.04635	4.47321	3.60841	5.21585
Kukri_c28478_750	2B	87.7312	4.96716	5.53224	7.46652	5.58132	4.58326	3.64529	5.81076	5.20828	4.70981	4.20725	6.99908	5.62897	2.1074	4.98487	5.40458	6.36298	6.29841	4.50566	1.96622	4.98941	5.23068	6.30315	6.29765	4.50566	2.01057	4.95835	5.24621	6.46998	6.29122	4.50566	4.38289	3.94895	5.53965	4.4472	3.54554	5.04635	4.47322	3.60841	5.21585
wsnp_Ex_c163_320858	2B	88.2337	4.90517	5.88628	7.44108	5.65067	4.5314	3.96569	5.77716	5.24716	4.6651	4.5405	6.95191	5.66944	2.59988	4.76753	5.42809	7.18028	6.47887	4.45954	2.32512	4.76956	5.2084	6.92028	6.45547	4.45954	2.36246	4.73359	5.21933	7.10353	6.44911	4.45954	4.37453	3.96201	5.62975	4.45107	3.53271	5.11713	4.47859	3.58718	5.28746
BS00093755_51	2B	88.2337	4.90517	5.88628	7.44108	5.65067	4.5314	3.9657	5.77716	5.24717	4.6651	4.5405	6.95191	5.66944	2.59988	4.76752	5.42809	7.18028	6.47887	4.45954	2.32512	4.76956	5.20839	6.92028	6.45547	4.45954	2.36246	4.73359	5.21933	7.10353	6.44911	4.45954	4.37453	3.96201	5.62975	4.45107	3.53271	5.11713	4.4786	3.58718	5.28746
Ku_c34562_480	2B	89.2439	4.76271	5.60941	7.71193	5.68192	4.44095	3.71645	6.14169	5.2353	4.57874	4.30022	7.31846	5.65875	2.29438	4.93051	4.85724	6.72963	6.2289	4.38081	2.09506	4.91448	4.66431	6.60865	6.21746	4.38081	2.14741	4.90634	4.68718	6.81104	6.21401	4.38081	4.48022	3.89541	5.35444	4.54403	3.50423	4.87086	4.57141	3.55653	5.03556
RAC875_c21868_792	2B	89.7464	4.70216	5.70218	7.94661	5.71043	4.40297	3.81274	6.36182	5.24869	4.54364	4.39732	7.54219	5.66826	2.327	4.86354	4.77746	6.70782	6.21259	4.40224	2.12088	4.85409	4.57442	6.58746	6.19052	4.40224	2.17389	4.84387	4.59813	6.78995	6.18536	4.40224	4.56142	3.85356	5.38578	4.63728	3.46817	4.88733	4.66773	3.51935	5.05332
wsnp_Ex_c56027_58308093	2B	89.7464	4.70216	5.70218	7.94661	5.71043	4.40297	3.81274	6.36182	5.24868	4.54364	4.39732	7.54219	5.66826	2.32701	4.86353	4.77746	6.70782	6.21259	4.40224	2.12088	4.85409	4.57442	6.58746	6.19052	4.40224	2.17389	4.84387	4.59813	6.78995	6.18536	4.40224	4.56142	3.85356	5.38578	4.63728	3.46817	4.88733	4.66773	3.51935	5.05332
Ex_c12051_875	2B	90.2489	4.72037	5.54971	8.11889	5.78426	4.42395	3.75803	6.53884	5.34402	4.57428	4.34507	7.7244	5.74756	2.46065	4.65008	4.70377	6.71293	6.38219	4.73438	2.22643	4.65969	4.46201	6.598	6.33954	4.73438	2.28117	4.64384	4.48473	6.79543	6.33118	4.73438	4.82415	4.03892	5.53382	4.89723	3.6335	5.00663	4.93336	3.66741	5.16052
BS00041585_51	2B	90.2489	4.72037	5.54971	8.11889	5.78427	4.42395	3.75804	6.53885	5.34402	4.57428	4.34508	7.72441	5.74756	2.46065	4.65008	4.70377	6.71293	6.38219	4.73438	2.22643	4.65969	4.46201	6.598	6.33954	4.73438	2.28117	4.64384	4.48473	6.79543	6.33118	4.73438	4.82415	4.03892	5.53382	4.89723	3.6335	5.00663	4.93336	3.66741	5.16051
RAC875_rep_c79427_59	2B	94.3311	4.83762	6.46704	9.21771	6.91597	4.54914	4.95962	7.98453	6.52897	4.73327	5.55078	9.10539	6.86869	3.10707	4.10561	4.90833	7.27035	6.4521	4.21408	2.79263	4.12494	4.61632	7.0218	6.4141	4.21408	2.83456	4.07757	4.62208	7.18675	6.38893	4.21408	4.22228	3.53869	5.50943	4.3558	3.15898	4.9616	4.41679	3.17349	5.11793
Excalibur_c36070_300	2B	94.3311	4.8378	6.4675	9.21782	6.9161	4.54934	4.96003	7.98465	6.52913	4.73348	5.55117	9.10549	6.86883	3.10707	4.10561	4.90834	7.27035	6.45213	4.2139	2.79264	4.12497	4.61633	7.02178	6.41414	4.2139	2.83457	4.07758	4.6221	7.18673	6.38897	4.2139	4.22274	3.53876	5.50964	4.35626	3.15903	4.9618	4.41724	3.17354	5.11813
IAAV4206	2B	94.3311	4.8378	6.4675	9.21783	6.91611	4.54935	4.96003	7.98466	6.52914	4.73349	5.55116	9.1055	6.86884	3.10706	4.10561	4.90834	7.27034	6.45213	4.21389	2.79263	4.12497	4.61633	7.02177	6.41414	4.21389	2.83456	4.07758	4.6221	7.18672	6.38897	4.21389	4.22274	3.53875	5.50964	4.35625	3.15902	4.9618	4.41723	3.17353	5.11813
BobWhite_c41535_52	2B	98.4621	5.39584	8.0102	9.66665	6.88434	5.21367	6.26813	8.14178	6.78079	5.47693	6.8689	9.38058	7.09922	3.09579	4.45874	4.43074	6.20002	6.20789	4.14803	2.83281	4.426	4.16371	5.50239	6.09627	4.14803	2.86212	4.3962	4.14992	5.67436	6.08738	4.14803	3.59131	3.61298	6.2486	3.6016	3.15619	5.86187	3.62553	3.16617	5.99425
wsnp_Ex_c21092_30220702	2B	98.4621	5.39584	8.0102	9.66665	6.88434	5.21367	6.26814	8.14177	6.78079	5.47694	6.8689	9.38058	7.09922	3.09579	4.45875	4.43075	6.20003	6.20789	4.14803	2.83282	4.42601	4.16372	5.50239	6.09627	4.14803	2.86213	4.3962	4.14992	5.67437	6.08738	4.14803	3.59131	3.61298	6.2486	3.6016	3.15619	5.86187	3.62553	3.16617	5.99425
Kukri_c5497_312	2B	98.9646	5.54187	8.18002	9.65164	6.84855	5.345	6.39489	8.07263	6.73796	5.61613	7.00137	9.31047	7.04595	3.23895	4.69654	4.52186	6.82008	6.24447	4.05887	2.97191	4.66009	4.24034	6.13792	6.17815	4.05887	3.00069	4.63207	4.22033	6.28764	6.15637	4.05887	4.01959	3.92477	6.57427	4.06943	3.51219	6.27632	4.09609	3.50976	6.37997
BobWhite_c3448_80	2B	98.9646	5.54187	8.18002	9.65164	6.84855	5.34501	6.3949	8.07263	6.73796	5.61614	7.00137	9.31047	7.04595	3.23896	4.69654	4.52186	6.82008	6.24447	4.05887	2.97191	4.66009	4.24035	6.13792	6.17815	4.05887	3.00069	4.63207	4.22033	6.28765	6.15637	4.05887	4.01959	3.92477	6.57427	4.06943	3.51218	6.27632	4.09609	3.50976	6.37997
[truncated: 3,816 more rows]
