# Supplementary material for: Genetic Analysis Using a Multi-Parent Wheat Population Identifies Novel Sources of Septoria Tritici Blotch Resistance
Source: Genes (Basel). 2020 Aug 4;11(8):887. doi: 10.3390/genes11080887 (PMC7465482; doi:10.3390/genes11080887)
Supplement: Supplementary file 1 [file genes-11-00887-s001.zip › Table S3.xlsx]

## Sheet: single_peaks_phft_hk_5
Genetic analysis using a multi-parent wheat population identifies novel sources of septoria tritici blotch resistance
Adnan Riaz1, Petra KockAppelgren1, James Gerard Hehir1, Jie Kang1, 2,3, Fergus Meade1, James Cockram4, Dan Milbourne1, John Spink1, Ewen Mullins1, Stephen Byrne1,*
1 Teagasc, Crop Science Department, Oak Park, Carlow R93 XE12, Ireland; adnan.riaz@teagasc.ie; petra@farmingrathcroghan.ie;ghehir@gmail.com; Fergus.Meade@teagasc.ie; Dan.Milbourne@teagasc.ie; John.Spink@teagasc.ie; Ewen.Mullins@teagasc.ie
2 AgResearch, Invermay Agricultural Centre, Private Bag 50034, Mosgiel, New Zealand; Jie.Kang@agresearch.co.nz
3 Department of Mathematics and Statistics, University of Otago, Dunedin 9016, New Zealand.
4 The John Bingham Laboratory, NIAB, Cambridge, CB3 0LE, United Kingdom; James.Cockram@niab.com
*	Correspondence: Stephen.Byrne@teagasc.ie; Tel.: +353 599 183 127
Table S3: Summary of the flowering time and plant height QTL identified using Haley-Knott regression method in MAGIC population in the field under natural STB infection. QTL were compared with the flowering time and plant height data for NIAB MAGIC population other studies.
QTL name1	Trait	Location	Year	Chromosome	Interval (cM)2,3	Flanking markers	Peak.marker	Pos (cM)	logritham of odds (LODs)	LOD threshold	Phenotypic variance explained (R2 )
QFt.teagasc-2B.1	Flowering	Ireland	2016	2B	126.08-375.98	Excalibur_c41536_808-BS00064483_51	IAAV283	295.44	5.11	6.67	3.9
	Flowering	Ireland	2017	2B	172.37-279.38	Ra_c23048_474-BS00022805_51	wsnp_Ex_rep_c67543_66165372	220.73	5.13	6.84	13.12
QFt.teagasc-2D.1	Flowering	Ireland	2016	2D	55.4-79.28	Kukri_c27309_590-Excalibur_c15048_488	RAC875_c7319_195	60.67	24.35	6.67	17.26
	Flowering	Ireland	2017	2D	55.4-79.28	Kukri_c27309_590-Excalibur_c15048_488	RAC875_c7319_195	60.67	13.74	6.84	31.38
	Flowering	Ireland	2018	2D	55.4-79.28	Kukri_c27309_590-Excalibur_c15048_488	RAC875_c7319_195	60.67	17.29	6.76	21.27
QFt.teagasc-3A.1	Flowering	Ireland	2016	3A	109.75-131.14	BS00022528_51-wsnp_Ex_c12269_19597341	BS00062645_51	114.29	7.57	6.67	5.72
QFt.teagasc-4A.1	Flowering	Ireland	2016	4A	146.53-175.86	BS00066810_51-RAC875_c17185_666	BS00022395_51	156.74	7.73	6.67	5.83
	Flowering	Ireland	2018	4A	45.4-177.87	RAC875_c16405_84-BS00039811_51	BS00022395_51	156.74	5.58	6.76	7.43
QFt.teagasc-4B.1	Flowering	Ireland	2018	4B	182.54-230.19	Excalibur_c1706_1413-BS00065222_51	wsnp_Ex_c16018_24438963	227.1	5.67	6.76	7.54
QFt.teagasc-6D.1	Flowering	Ireland	2016	6D	107.26-189.65	BS00094670_51-BS00059791_51	BS00021881_51	130.85	5.25	6.67	4
QFt.teagasc-7A.1	Flowering	Ireland	2016	7A	107.49-127	Tdurum_contig9584_624-Kukri_c27306_162	Tdurum_contig14075_328	113.13	5.2	6.67	3.96
QFt.teagasc-7B.1	Flowering	Ireland	2016	7B	9.43-37.5	BS00022127_51-Excalibur_c41298_459	BS00081132_51	22.83	7.85	6.67	5.92
	Flowering	Ireland	2018	7B	84.25-109.14	wsnp_JD_c646_966400-Ra_c3470_1551	wsnp_Ex_c11860_19030807	92.08	6.33	6.76	8.39
QFt.niab-2D	Flowering time	UK	-	2D	55.40-79.27	-	RAC875_c7319_195	60.6722	28.7513	-	19.3969
QFt.niab-3A	Flowering time	UK	-	3A	78.85-107.22	-	wsnp_Ex_rep_c106152_90334299	97.9727	6.8585	-	5.00794
QPh.teagasc-1B.1	Plant height	Ireland	2016	1B	59.06-331.25	RAC875_rep_c109416_191-BS00011892_51	tplb0034p10_1134	288.68	5.06	6.59	3.86
	Plant height	Ireland	2016	5B	30.82-75.11	wsnp_Ex_c12431_19823475-RAC875_rep_c119031_71	RAC875_c99618_116	46.48	5.02	6.59	3.83
	Plant height	Ireland	2016	6A	77.71-131.94	Kukri_c7458_1132-IAAV1346	wsnp_Ex_c15378_23639387	88.78	5.67	6.59	4.31
QPh.teagasc-7A.1	Plant height	Ireland	2017	7A	312.27-328.69	BS00004257_51-Excalibur_c60238_251	wsnp_CAP7_rep_c5204_2330201	317.36	5.22	6.86	13.33
QPh.teagasc-3A.1	Plant height	Ireland	2016	3A	93.67-119.61	CAP8_c359_95-RAC875_rep_c70746_582	Excalibur_rep_c103091_266	97.47	5.7	6.59	4.33
QPh.teagasc-3B.1	Plant height	Ireland	2018	3B	197.53-233.55	wsnp_Ex_c3040_5616383-RFL_Contig4186_852	wsnp_Ex_rep_c101457_86817938	214.78	5.88	6.66	7.81
QPh.teagasc-4A.1	Plant height	Ireland	2017	4A	0-36.98	JD_c21248_511-Ex_c7626_444	BS00108852_51	12.45	6.1	6.86	15.4
QPh.teagasc-4B.1	Plant height	Ireland	2016	4B	47.64-52.17	RAC875_c45922_340-Tdurum_contig42229_113	CAP7_c1893_424	49.15	10.55	6.59	7.88
	Plant height	Ireland	2018	4B	47.64-92.39	RAC875_c45922_340-Ex_c32540_659	Tdurum_contig82378_561	50.16	5.82	6.66	7.73
QPh.teagasc-4D.1	Plant height	Ireland	2016	4D	24.93-40.11	Kukri_rep_c68594_530-RAC875_rep_c105718_304	RAC875_c1673_663	32.24	40.21	6.59	26.86
	Plant height	Ireland	2017	4D	9.87-75.32	Excalibur_c26088_184-BS00031366_51	Kukri_rep_c68594_530	24.93	5.36	6.86	13.67
	Plant height	Ireland	2018	4D	24.93-40.11	Kukri_rep_c68594_530-RAC875_rep_c105718_304	RAC875_c1673_663	32.24	27.3	6.66	31.45
QPh.niab-4B	Plant height	UK	-	4B	47.64-51.16	-	CAP7_c1893_424	49.1526	13.5687	-	9.67706
QPh.niab-4D	Plant height	UK	-	4D	24.93-40.10	-	RAC875_c1673_663	32.2388	31.7146	-	21.1666
1 QTL names containing "niab" were used to compared with the flowerign time and plant height data for NIAB MAGIC popualtion obtained from Scutari et al. (2014) and Mackay et al. (2014).
2 The interval refers to 1.5-LOD support intervals, calculated to identify multiple peaks; reported the lowest and highest position at a 95% confidence interval.
3 The genetic map position is based on Gardner et al. 2016
Note: STB and flowering time QTLs overlap on 3A and 6D and that height and STB QTLs overlap on 3A and 6A. However, as we obtained residuals of plant height and flowering time before STB QTL analysis, the epistatic effects of these traits should have been accounted for, so supporting the identification of STB resistance locus, rather than as a locus controlling STB avoidance.
