# Supplementary material for: Genetic Analysis Using a Multi-Parent Wheat Population Identifies Novel Sources of Septoria Tritici Blotch Resistance
Source: Genes (Basel). 2020 Aug 4;11(8):887. doi: 10.3390/genes11080887 (PMC7465482; doi:10.3390/genes11080887)
Supplement: Supplementary file 1 [file genes-11-00887-s001.zip › Table S4.xlsx]

## Sheet: Sheet1
Genetic analysis using a multi-parent wheat population identifies novel sources of septoria tritici blotch resistance
Adnan Riaz1, Petra KockAppelgren1, James Gerard Hehir1, Jie Kang1, 2,3, Fergus Meade1, James Cockram4, Dan Milbourne1, John Spink1, Ewen Mullins1, Stephen Byrne1,*
1 Teagasc, Crop Science Department, Oak Park, Carlow R93 XE12, Ireland; adnan.riaz@teagasc.ie; petra@farmingrathcroghan.ie; ghehir@gmail.com; Fergus.Meade@teagasc.ie; Dan.Milbourne@teagasc.ie; John.Spink@teagasc.ie; Ewen.Mullins@teagasc.ie
2 AgResearch, Invermay Agricultural Centre, Private Bag 50034, Mosgiel, New Zealand; Jie.Kang@agresearch.co.nz
3 Department of Mathematics and Statistics, University of Otago, Dunedin 9016, New Zealand.
4 The John Bingham Laboratory, NIAB, Cambridge, CB3 0LE, United Kingdom; James.Cockram@niab.com
Correspondence: Stephen.Byrne@teagasc.ie; Tel.: +353 599 183 127
Table S4. Functional annotation of peak marker of the septoria tritici blotch (STB) resistance QTL identified in this study.
QTL name	Dataset	Chr.	Interval (cM)1	Interval (Mbp)2	Flanking markers	Peak marker	Pos (cM)	Physical position (Mbp)	Gene ID	Functional annotation
QStb.teagasc-1A.1	2017_T1_flag-1	1A	66.54–106.72	224.83–482.97	Ex_c21450_396-RFL_Contig3203_1971	BobWhite_c38865_319	95.09	465.28	TraesCS1A01G271700	Modifying wall lignin-1/2
QStb.teagasc-1B.1	2018_T1_flag-1	1B	46.87–69.6	53.25–240.48	Excalibur_c46902_92-RFL_Contig2852_1839	Kukri_c18006_1568	56.55	563.11	TraesCS1B01G071400	DNA binding
QStb.teagasc-1B.2	2017_T2_flag	1B	283.53–299.76	648.45–662.72	BS00043666_51-BS00078414_51	Kukri_rep_c102102_2733	291.21	563.11	TraesCS1B01G071400	DNA binding
QStb.teagasc-1D.1	2017_T2_flag	1D	103.8–131.34	423.25–490.6	Excalibur_c23473_451-Excalibur_c6476_811	Excalibur_c6476_811	131.34	460.59	TraesCS1D02G448300	MAP kinase cascade
QStb.teagasc-2A.1	2018_T1_flag-1	2A	139.25–150.46	605.18–677.53	BS00049644_51-IAAV4015	RAC875_c38018_278	144.81	639.98	-	-
	2016_T2_flag	2A	142.77–150.46	615.29–677.53	BS00062679_51-IAAV4015	BS00022241_51	146.83	663.32	TraesCS2A02G407700	Aquaporin 8
	2018_T1_flag-2	2A	142.77–150.46	615.29–677.53	BS00062679_51-IAAV4015	BS00022241_51	146.83	663.32	TraesCS2A02G407700	Aquaporin 8
QStb.teagasc-2A.2	2016_T1_flag-2	2A	249.27–259.39	765.26–770.02	BS00107649_51-BS00064055_51	BS00064055_51	259.39	765.26	-	-
QStb.teagasc-2B.1	2017_T1_flag-2	2B	216.09–259.25	115.11–553.62	RFL_Contig4718_1323-IACX5941	Kukri_c693_87	232.95	636.11	TraesCS2B02G442800	Methyl-CpG DNA binding
	2016_T2_flag	2B	224.28–366.34	272.83–595.13	BS00022800_51-tplb0042o21_419	Excalibur_c105074_293	235.52	109.53	-	-
	2016_T1_flag-2	2B	317.29–366.34	272.83–774.95	RFL_Contig2751_1562-tplb0042o21_419	BS00067878_51	336.02	784.62	TraesCS2B02G602200	RNA 5' end processing
QStb.teagasc-2D.1	2017_T2_flag	2D	0.5–21.94	9.343 –642.87	tplb0060e06_1793-D_contig17313_245	BS00063251_51	15.33	-	-	-
QStb.teagasc-3A.1	2016_T2_flag	3A	1.51–107.22	137.583–336.78	RAC875_c3141_214-BS00030876_51	RFL_Contig4403_1034	98.98	176.55	-	-
	2017_T1_flag-1	3A	22.81–176.22	13.41–611.7	BS00104401_51-wsnp_Ex_c26887_36107413	Tdurum_contig10307_375	166.27	538.01	TraesCS3A02G303600	triglyceride lipase activity
	2017_T2_flag	3A	139.3–308.8	543.18–749.33	Tdurum_contig59531_914-Tdurum_contig27982_568	wsnp_Ex_c1335_2556442	163.97	532.33	TraesCS3A01G297600	plant-type cell wall
	2017_T2_flag-1	3A	139.3–174.7	543.18–616.49	Tdurum_contig59531_914-BS00056089_51	wsnp_Ex_c1335_2556442	163.97	532.33	TraesCS3A01G297600	plant-type cell wall
QStb.teagasc-3B.1	2016_T1_flag-1	3B	49.33–60.59	24.94–39.46	Tdurum_contig22897_107-Excalibur_c79902_439	Excalibur_c24391_321	57.06	31.1	TraesCS3B02G059700	muconate cycloisomerase activity
	2016_T1_flag-2	3B	49.33–60.59	24.94–39.46	Tdurum_contig22897_107-Excalibur_c79902_439	Excalibur_c24391_321	57.06	31.1	TraesCS3B02G059700	muconate cycloisomerase activity
	2016_T2_flag	3B	49.33–63.63	24.94–42.34	Tdurum_contig22897_107-BS00022242_51	Excalibur_c24391_321	57.06	31.1	TraesCS3B02G059700	muconate cycloisomerase activity
	2016_T1_flag	3B	57.06–95.19	31.11–145.31	Excalibur_c24391_321-IACX971	BS00073732_51	87.63	67.92	-	-
QStb.teagasc-3D.1	2016_T1_flag-2	3D	100.88–119.23	274.49–524.87	Ku_c2845_342-IAAV5136	Ku_c6080_1667	107.27	488.85	-	-
QStb.teagasc-4A.1	2017_T1_flag-1	4A	33.88–74.98	16.19–68.56	wsnp_Ex_c28429_37553452-wsnp_Ex_c10390_17007929	BS00110459_51	66.77	41.94	TraesCS4A02G050900	Dirigent protein
	2016_T1_flag-1	4A	55.12–164.01	30.29–632.86	Kukri_c16916_1073-BS00091752_51	BS00108849_51	132.74	617.28	TraesCS4A01G334100	cellular metabolic process
	2017_T2_flag	4A	91.12–103.23	583.95–597.69	BS00010339_51-BS00077716_51	BS00040648_51	96.69	594.66	TraesCS4A02G291600	cellular ion homeostasis
QStb.teagasc-4B.1	2017_T2_flag	4B	0–173.22	5.47–665.6	BS00039936_51-BS00009342_51	wsnp_BF482960B_Ta_1_4	47.64	289.54	TraesCS4B02G042300	Oxysterol-binding protein
	2017_T1_flag-2	4B	124.46–158.5	575.6–620.06	BobWhite_c11005_236-BobWhite_c27751_206	Tdurum_contig93160_155	148.22	576.2	TraesCS4B02G291400	oxidation-reduction process
	2017_T1_flag-1	4B	125.98–182.54	590.44–637.39	Ku_c48056_436-wsnp_Ku_c12503_20174234	RAC875_c1918_101	152.89	636.77	-	-
	2017_T2_flag-1	4B	148.22–179.45	576.2–645.3	Tdurum_contig93160_155-RAC875_c24515_602	Ra_c10455_3226	166.59	590.44	TraesCS4B02G303000	DNA binding
	2016_T2_flag	4B	189.64–209.52	637.39–660.47	BS00035426_51-IACX7540	RAC875_c87897_333	196.07	650.94	TraesCS4B02G361800	spliceosomal snRNP assembly
QStb.teagasc-4D.1	2016_T1_flag-2	4D	0–110.72	6.6–481.613	BS00054978_51-IAAV5607	BS00064176_51	104.49	483.29	-	-
	2016_T2_flag	4D	0–9.87	1.24–6.6	BS00054978_51-Excalibur_c26088_184	BS00099053_51	4.1	3.61	TraesCS4D02G007200	dehydrogenase (NAD+) activity
	2017_T2_flag	4D	9.87–40.11	1.24–25.99	Excalibur_c26088_184-RAC875_rep_c105718_304	RAC875_c1673_663	32.24	16.59	TraesCS4D02G038500	beta-galactosidase activity
QStb.teagasc-5A.1	2017_T1_flag-1	5A	0–138.95	0.64–494.87	BobWhite_c7114_237-wsnp_Ku_c35386_44598937	Excalibur_rep_c104815_1181	6.08	3.4	TraesCS5A02G005500	DNA binding
	2017_T2_flag-1	5A	0–138.95	0.64–494.87	BobWhite_c7114_237-wsnp_Ku_c35386_44598937	BS00015653_51	98.27	474.5	TraesCS5A02G260600	Histidine kinase/HSP90-like ATPase superfamily
	2017_T1_flag	5A	41.26–94.7	29.51–475.47	Excalibur_rep_c90275_262-tplb0057m23_716	BS00066499_51	82.55	-	-	-
QStb.teagasc-5B.1	2016_T1_flag-2	5B	1.27–282.07	17.97–690.7	BS00015136_51-BS00092233_51	Kukri_c60322_490	6.88	19.44	TraesCS5B02G019600	macromolecule transmembrane transporter activity
	2018_T1_flag-2	5B	184–202.43	589.12	RAC875_c30867_515-IAAV4388	BS00061414_51	189.1	580.7	-	-
	2017_T1_flag-1	5B	230.67–261.48	647.94	BobWhite_c12883_272-Excalibur_c9563_1157	BS00062972_51	258.92	670.54	-	-
	2017_T2_flag	5B	253.87–261.48	668.47	RAC875_c45135_184-Excalibur_c9563_1157	Excalibur_c17489_804	258.92	670.82	TraesCS5B02G504900	zinc ion binding
QStb.teagasc-5D.1	2016_T1_flag-2	5D	12.57–49.43	47.02–389.93	BS00003975_51-BobWhite_c7263_337	IACX2960	28.11	347.48	TraesCS5D02G239800	regulation of biological process
QStb.teagasc-6A.1	2018_T1_flag-1	6A	21.25–65.6	6.2–	Ra_c22493_190-BobWhite_c13839_135	Excalibur_c7044_243	56.01	18.71	TraesCS6A02G037800	rRNA processing
	2016_T1_flag	6A	56.01–70.12	22.44	Excalibur_c7044_243-RAC875_c18659_402	BS00022951_51	61.07	18.71	TraesCS6A02G037800	rRNA processing
	2016_T2_flag	6A	88.28–106.44	18.71–27.5	wsnp_Ex_c31149_39976103-BS00021999_51	Kukri_c27958_334	96.41	51.51	-	-
	2017_T1_flag	6A	88.28–106.95	32.66–65.07	wsnp_Ex_c31149_39976103-wsnp_Ku_c18534_27848426	Jagger_c2853_75	93.31	51.4	TraesCS6A01G082300	positive regulation of biological process
	2016_T1_flag-2	6A	103.35–137.51	32.66–70.4	Tdurum_contig50698_601-BS00065309_51	BS00026558_51	127.92	94.2	TraesCS6A02G122200	respiratory burst involved in defense response
QStb.teagasc-6A.2	2017_T2_flag-1	6A	173.36–191.33	51.95–309.86	BS00028263_51-wsnp_BE495143A_Ta_2_2	BS00023893_51	176.94	557.93	TraesCS6A02G324100	primary metabolic process
QStb.teagasc-6B.1	2016_T1_flag-2	6B	35.81–57.49	534.67–580.19	wsnp_Ex_c702_1382859-wsnp_Ex_c13352_21044607	BS00090073_51	51.22	41.97	TraesCS6B02G063000	Protein LOW PSII ACCUMULATION 3, chloroplastic
QStb.teagasc-6B.2	2016_T2_flag	6B	92.34–109.98	21.41–48.35	BS00063608_51-BobWhite_c686_387	wsnp_Ex_c34011_42398362	104.92	462.13	TraesCS6B02G257600	nucleic acid binding
QStb.teagasc-6B.3	2018_T1_flag	6B	128.13–149.57	152.09–168.473	Kukri_c23433_416-BobWhite_c14575_323	BS00048295_51	133.69	513.69	TraesCS6B02G284900	aldehyde dehydrogenase [NAD(P)+] activity
	2018_T1_flag-1	6B	128.13–149.57	193.46	Kukri_c23433_416-BobWhite_c14575_323	BS00048293_51	134.69	513.69	TraesCS6B02G284900	aldehyde dehydrogenase [NAD(P)+] activity
	2018_T1_flag-2	6B	129.66–144.9	193.46	RFL_Contig3609_1678-wsnp_Ku_c24981_34948114	BS00035381_51	141.88	542.22	TraesCS6B02G302500	histidine biosynthetic process
QStb.teagasc-6D.1	2017_T2_flag-1	6D	25.79–102.17	465.68–521.03	Excalibur_c10358_1800-IACX10982	BS00021970_51	53.79	24	-	-
QStb.teagasc-6D.2	2016_T1_flag-2	6D	196.75–215	1.77–315.6	BobWhite_c34798_184-BS00070856_51	wsnp_Ex_c13188_20825019	202.62	464.71	TraesCS6D01G388100	nuclear-transcribed mRNA catabolic process, nonsense-mediated decay
QStb.teagasc-7B.1	2016_T2_flag	7B	73.93–242.34	462.2–472.79	BobWhite_c14812_828-wsnp_Ex_c64848_63486322	BobWhite_c24067_5193	213.89	713.36	-	-
	2016_T1_flag-2	7B	109.14–239.29	106.34–625.52	Ra_c3470_1551-Kukri_c40149_436	Tdurum_contig30163_1053	185.27	701.63	TraesCS7B02G434500	Ribosomal protein S13-like, DNA binding
	2017_T1_flag	7B	190.34–225.24	472.33–732.15	RAC875_rep_c78007_425-BS00022162_51	Tdurum_contig67161_99	203.23	703.3	TraesCS7B02G437100	DNA binding
	2017_T2_flag	7B	193.88–216.43	701.34–718.36	RAC875_c41938_471-BS00066124_51	Tdurum_contig13268_1067	194.89	708.95	TraesCS7B02G444600	ion transmembrane transport
	2017_T2_flag-1	7B	193.88–239.29	701.34–712.73	RAC875_c41938_471-Kukri_c40149_436	Tdurum_contig81587_90	195.39	706.81	TraesCS7B02G441700	defense response
	2017_T1_flag-1	7B	208.8–240.81	701.34–732.15	Tdurum_contig61856_900-wsnp_Ex_c4484_8065800	BobWhite_c2892_167	233.61	721.21	TraesCS7B02G465000	macromolecule metabolic process
	2016_T1_flag-1	7B	212.37–250.49	706.81–727.63	RAC875_c39269_312-wsnp_Ex_c32905_41484291	BobWhite_c2892_167	233.61	721.21	TraesCS7B02G465000	macromolecule metabolic process
1. The genetic map position for each QTL (flanking and peak markers) was obtained from MAGIC genetic map [68].
2. The physical map position for each QTL (flanking and peak markers) was obtained from the wheat Chinese Spring IWGSC RefSeq v1.0 genome assembly.
3. Where the first BLASTn hit from the physical map (IWGSC RefSeq v1.0) is located on one of the homoeologous chromosomes compared to its true genetically mapped location on the MAGIC genetic map [68], and where the BLASTn hit to the correct homoeologous chromosome has an equal or very similar e-value to the first hit, then the chromosome and Mbp position used here is that for the chromosome to w…
