# Supplementary material for: Genetic Analysis Using a Multi-Parent Wheat Population Identifies Novel Sources of Septoria Tritici Blotch Resistance
Source: Genes (Basel). 2020 Aug 4;11(8):887. doi: 10.3390/genes11080887 (PMC7465482; doi:10.3390/genes11080887)
Supplement: Supplementary file 1 [file genes-11-00887-s001.zip › Table S5.xlsx]

## Sheet: Sheet2
Genetic analysis using a multi-parent wheat population identifies novel sources of septoria tritici blotch resistance
Adnan Riaz1, Petra KockAppelgren1, James Gerard Hehir1, Jie Kang1, 2,3, Fergus Meade1, James Cockram4, Dan Milbourne1, John Spink1, Ewen Mullins1, Stephen Byrne1,*
1 Teagasc, Crop Science Department, Oak Park, Carlow R93 XE12, Ireland; adnan.riaz@teagasc.ie; petra@farmingrathcroghan.ie; ghehir@gmail.com; Fergus.Meade@teagasc.ie; Dan.Milbourne@teagasc.ie; John.Spink@teagasc.ie; Ewen.Mullins@teagasc.ie
2 AgResearch, Invermay Agricultural Centre, Private Bag 50034, Mosgiel, New Zealand; Jie.Kang@agresearch.co.nz
3 Department of Mathematics and Statistics, University of Otago, Dunedin 9016, New Zealand.
4 The John Bingham Laboratory, NIAB, Cambridge, CB3 0LE, United Kingdom; James.Cockram@niab.com
*
Table S5. Comparison of physical positions of the QTL identified in the present study with those reported previously.
QTL name	Physical map position (Mbp)Start1	Physical map position (Mbp) End	Reference2
QStb.teagasc-1A.1	224.83	482.97	This study
Interval_ID-20	472.1	472.2	[74]
qSTB.1	471.49	477.65	[78]
QStb.teagasc-2A.1	605.18	677.53	This study
QStb.teagasc-2A.1	615.29	677.53	This study
QStb.teagasc-2A.1	615.29	677.53	This study
QStb.teagasc-2A.2	765.26	770.02	This study
Interval_ID-21	635.58	639.98	[74]
QStb.teagasc-2B.1	115.11	553.62	This study
QStb.teagasc-2B.1	272.83	595.13	This study
QStb.teagasc-2B.1	272.83	774.95	This study
Interval_ID-18	245.888	247.935	[74]
wsnp_Ex_c22423_31615798	215.59	215.59	[75]
QStb.lfl-2B.2	440	440	[60]
qSTB.2	195.66	195.66	[78]
QStb.teagasc-2D.1	9.343	642.87	This study
Ppd_D1	33.9	33.9	[76]
QStb.lfl-2D	10	10	[60]
QStb.B22-2D	640.22	640.22	[79]
QStb.teagasc-3A.1	137.583	336.78	This study
QStb.teagasc-3A.1	13.41	611.7	This study
QStb.teagasc-3A.1	543.18	749.33	This study
QStb.teagasc-3A.1	543.18	616.49	This study
Qstb.Z86-3A	431.12	431.12	[79]
Qstb.B22-3A	259.46	259.46	[79]
wsnp_Ex_c5929_10402147	481.02	481.02	[75]
q.STB.3	478.66	487.43	[78]
IWA4653	595.69	595.69	[77]
IWA3901	686.34	686.34	[77]
QStb.teagasc-3B.1	24.94	39.46	This study
QStb.teagasc-3B.1	24.94	39.46	This study
QStb.teagasc-3B.1	24.94	42.34	This study
QStb.teagasc-3B.1	31.11	145.31	This study
Interval_ID-22	30.31	32.28	[74]
Stb14	27.5	27.5	[86]
QStb.teagasc-4B.1	5.47	665.6	This study
QStb.teagasc-4B.1	575.6	620.06	This study
QStb.teagasc-4B.1	590.44	637.39	This study
QStb.teagasc-4B.1	576.2	645.3	This study
QStb.teagasc-4B.1	637.39	660.47	This study
QStb.lfl-4B	24	24	[60]
QStb.Z86-4B.b	109.92	109.92	[79]
QTL_4B	558.5	641.5	[81]
wsnp_JD_c27162_22206547	664.15	664.15	[76]
QStb.teagasc-5A.1	0.64	494.87	This study
QStb.teagasc-5A.1	0.64	494.87	This study
QStb.teagasc-5A.1	29.51	475.47	This study
Interval_ID-1	0.644275	1.22561	[74]
Qstb.Z86-5A	19.27	19.27	[79]
Interval_ID-2	20.8164	20.9986	[74]
Excalibur_c17553_84	375.37	375.37	[75]
QTL_5A	388.1	503.1	[81]
QStb.teagasc-5B.1	17.97	690.7	This study
QStb.teagasc-5B.1	189.1	589.12	This study
QStb.teagasc-5B.1	258.92	647.94	This study
QStb.teagasc-5B.1	258.92	668.47	This study
Interval_ID-3	671.239	671.36	[74]
Interval_ID-25	442.375	455.736	[74]
QStb.teagasc-5D.1	47.02	389.93	This study
Interval_ID-8	52.6151	60.8991	[74]
QStb.teagasc-6A.1	6.2	22.44	This study
QStb.teagasc-6A.1	18.71	27.5	This study
QStb.teagasc-6A.1	32.66	65.07	This study
QStb.teagasc-6A.1	32.66	70.4	This study
QStb.teagasc-6A.1	51.95	309.86	This study
QStb.teagasc-6A.2	534.67	580.19	This study
IWA3207	70.43	70.43	[77]
QStb.teagasc-6B.1	21.41	48.35	This study
QStb.teagasc-6B.2	152.09	168.47	This study
QStb.teagasc-6B.3	193.46	513.69	This study
QStb.teagasc-6B.3	193.46	513.69	This study
QStb.teagasc-6B.3	465.68	521.03	This study
IWA8011	181.1	181.1	[77]
Interval_ID-12	175.719	176.403	[74]
Interval_ID-13	453.932	455.449	[74]
Interval_ID-14	462.13	468.736	[74]
Interval_ID-15	472.61	474.178	[74]
QStb.teagasc-6D.1	1.77	315.6	This study
QStb.teagasc-6D.2	462.2	472.79	This study
wsnp_Ex_rep_c110800_93013978	458.36	458.36	[76]
QStb.teagasc-7B.1	106.34	625.52	This study
QStb.teagasc-7B.1	472.33	732.15	This study
QStb.teagasc-7B.1	701.34	718.36	This study
QStb.teagasc-7B.1	701.34	712.73	This study
QStb.teagasc-7B.1	701.34	732.15	This study
QStb.teagasc-7B.1	706.81	727.63	This study
QStb.teagasc-7B.1	713.66	732.65	This study
Interval_ID-17	265.442	325.981	[74]
QTL_7B_1	593	605	[81]
QTL_7B_2	608.7	646	[81]
IWA814	217.8	217.8	[77]
IWA3513	706.81	706.81	[77]
AX-95223861	635.69	635.69	[76]
Qstb.B22-7B.b	630.1	630.1	[79]
wsnp_JD_c646_966400	109.03	109.03	[80]
Stb8	711.23	740.72	[85]
Stb13	546.85	546.85	[86]
1. The interval marker were positioned on the physical map based on the wheat Chinese Spring IWGSC RefSeq v1.0 genome assembly.
2. Reference of the studies with co-located QTL provided.
